# Supplementary material for: 2-[3-(4-Chloro­phen­yl)-5-(4-fluoro­phen­yl)-4,5-di­hydro-1H-pyrazol-1-yl]-5-[(4-fluoro­phen­yl)diazen­yl]-4-methyl­thia­zole
Source: IUCrdata. 2020 May 29;5(Pt 5):x200700. doi: 10.1107/S2414314620007002 (PMC9462218; doi:10.1107/S2414314620007002)
Supplement: Supplementary file 1 [file x-05-x200700-sup1.cif]

##############################################################################
#                                                                            #
# This CIF contains the data for a data article accepted for                 #
# publication in IUCrData. It conforms to the requirements of                #
# Notes for Authors for IUCrData, and has been                               #
# peer reviewed under the auspices of IUCrData.                              #
#                                                                            #
# Full details of the Crystallographic Information File format               #
# are given in the paper "The Crystallographic Information File (CIF):       #
# a New Standard Archive File for Crystallography" by S. R. Hall, F. H.      #
# Allen and I. D. Brown [Acta Cryst. (1991), A47, 655-685].                  #
#                                                                            #
# The current version of the core CIF dictionary is obtainable from          #
# ftp://ftp.iucr.org/pub/cif_core.dic.                                       #
#                                                                            #
# Software is freely available for graphical display of the structure(s)     #
# in this CIF. For information consult the CIF software page                 #
# http://www.iucr.org/resources/cif/software.                                #
#                                                                            #
# This file may be used for bona fide research purposes within the           #
# scientific community so long as proper attribution is given to the data    # 
# article from which it was obtained.                                        #
#                                                                            #
##############################################################################
data_I
_database_code_depnum_ccdc_archive 'CCDC 2005280'
_audit_creation_method     'SHELXL-2018/1'
_journal_date_recd_electronic     2020-05-20
_journal_date_accepted     2020-05-22
_journal_name_full     'IUCrData'
_journal_year     2020
_journal_volume     5
_journal_issue      5
_journal_page_first     0
_journal_page_last     0
_journal_paper_category     HO
_journal_paper_doi     10.1107/S2414314620007002
_journal_coeditor_code     ZL4041
_publ_contact_author_name     'Gamal A. El-Hiti'
_publ_contact_author_address
;
Cornea Research Chair, Department of Optometry,
College of Applied Medical Sciences, King Saud University,
P.O. Box 10219, Riyadh 11433, Saudi Arabia
;
_publ_contact_author_email     'gelhiti@ksu.edu.sa'
_publ_contact_author_fax     '00966114693536'
_publ_contact_author_phone     '00966114693778'
_publ_section_title
;\
2-[3-(4-Chlorophenyl)-5-(4-fluorophenyl)-4,5-dihydro-1<i>H</i>-pyrazol-1-yl]-5-\
[(4-fluorophenyl)diazenyl]-4-methylthiazole
;
loop_
    _publ_author_name
    _publ_author_footnote
    _publ_author_address
    'Alanazi, Saud A.' .
;
Cornea Research Chair, Department of Optometry,
College of Applied Medical Sciences, King Saud University, PO Box 10219,
Riyadh 11433,
Saudi Arabia
;
    'Abdel-Wahab, Bakr F.' .
;
Applied Organic Chemistry Department, National Research Centre, Dokki,
Giza 12622,
Egypt
;
    'Hegazy, Amany S.' .
;
School of Chemistry, Cardiff University, Main Building, Park Place,
Cardiff CF10 3AT,
Wales
;
    'Kariuki, Benson M.'
;
Additional corresponding author, e-mail: kariukib@cardiff.ac.uk.
;
;
School of Chemistry, Cardiff University, Main Building, Park Place,
Cardiff CF10 3AT,
Wales
;
    'El-Hiti, Gamal A.' .
;
Cornea Research Chair, Department of Optometry,
College of Applied Medical Sciences, King Saud University, PO Box 10219,
Riyadh 11433,
Saudi Arabia
;
_publ_section_synopsis
;
Pairs of molecules related by inversion symmetry are linked by intermolecular
C---H...F contacts with <i>R</i>(8)~2~^2^ geometry.
;
_chemical_name_systematic
;\
2-[3-(4-Chlorophenyl)-5-(4-fluorophenyl)-4,5-dihydro-1<i>H</i>-pyrazol-1-yl]-\
5-[(4-fluorophenyl)diazenyl]-4-methylthiazole
;
_chemical_name_common     ?
_chemical_formula_moiety     'C25 H18 Cl F2 N5 S'
_chemical_formula_sum     'C25 H18 Cl F2 N5 S'
_chemical_formula_iupac     'C25 H18 Cl F2 N5 S'
_chemical_formula_weight     493.95
_chemical_melting_point     ?
_space_group_crystal_system     monoclinic
_space_group_name_H-M_alt     'P 21/c'
_space_group_name_Hall     '-P 2ybc'
loop_
    _space_group_symop_operation_xyz
    'x, y, z'
    '-x, y+1/2, -z+1/2'
    '-x, -y, -z'
    'x, -y-1/2, z-1/2'
_cell_length_a     16.9376(6)
_cell_length_b     13.1440(4)
_cell_length_c     10.6399(4)
_cell_angle_alpha     90
_cell_angle_beta     92.891(4)
_cell_angle_gamma     90
_cell_volume     2365.72(14)
_cell_formula_units_Z     4
_cell_measurement_reflns_used     6505
_cell_measurement_theta_min     3.5210
_cell_measurement_theta_max     26.8130
_cell_measurement_temperature     293(2)
_exptl_crystal_description     plate
_exptl_crystal_colour     colourless
_exptl_crystal_size_max     0.318
_exptl_crystal_size_mid     0.185
_exptl_crystal_size_min     0.041
_exptl_crystal_density_diffrn     1.387
_exptl_crystal_density_meas     ?
_exptl_crystal_density_method     ?
_exptl_crystal_F_000     1016
_exptl_absorpt_coefficient_mu     0.289
_exptl_absorpt_correction_type     gaussian
_exptl_absorpt_process_details
;
(CrysAlisPro; Rigaku OD, 2015)
;
_exptl_absorpt_correction_T_min     0.727
_exptl_absorpt_correction_T_max     1.000
_diffrn_ambient_temperature     293(2)
_diffrn_source     ?
_diffrn_radiation_type     MoK\a
_diffrn_radiation_wavelength     0.71073
_diffrn_measurement_device_type
                  'Rigaku Oxford Diffraction SuperNova, Dual, Cu at zero, Atlas'
_diffrn_measurement_method     '\w scans'
_diffrn_detector_area_resol_mean     ?
_diffrn_reflns_number     21848
_diffrn_reflns_av_R_equivalents     0.0273
_diffrn_reflns_av_unetI/netI     0.0289
_diffrn_reflns_theta_min     3.100
_diffrn_reflns_theta_max     29.847
_diffrn_reflns_theta_full     25.242
_diffrn_measured_fraction_theta_max     0.872
_diffrn_measured_fraction_theta_full     0.998
_diffrn_reflns_limit_h_min     -17
_diffrn_reflns_limit_h_max     23
_diffrn_reflns_limit_k_min     -18
_diffrn_reflns_limit_k_max     17
_diffrn_reflns_limit_l_min     -14
_diffrn_reflns_limit_l_max     14
_diffrn_standards_number     0
_diffrn_standards_interval_count     0
_diffrn_standards_interval_time     0
_diffrn_standards_decay_%     0
_refine_special_details
;
Non-hydrogen atoms were refined with anisotropic diaplacement parameters. All
hydrogen atoms were placed in calculated positions and refined using a riding
model. Difference Fourier maps showed that the methyl hydrogen atoms were
disordered. The methyl group was therefore modelled as two components related
by a 60\% rotation about the C-C bond and the C-H bond distances were fixed at
0.96 \%A, with displacement parameters 1.5 times Ueq(C). The hydrogen atoms
were allowed to rotate freely and the occupancy ratio for the two components
refined to 57(3):43(3)%. C-H distances for sp^2^ hybridized groups were set to
0.93\%A and their U~iso~(H) set to 1.2 times the U~eq~(C). Methine and
methylene C-H bond distances were fixed at 0.98 \%A and 0.97 \%A with
displacement parameters 1.2 times Ueq(C).
;
_reflns_number_total     5930
_reflns_number_gt     3549
_reflns_threshold_expression     'I > 2\s(I)'
_refine_ls_structure_factor_coef     Fsqd
_refine_ls_matrix_type     full
_refine_ls_R_factor_all     0.0955
_refine_ls_R_factor_gt     0.0484
_refine_ls_wR_factor_gt     0.1036
_refine_ls_wR_factor_ref     0.1252
_refine_ls_goodness_of_fit_ref     1.016
_refine_ls_restrained_S_all     1.009
_refine_ls_number_reflns     5930
_refine_ls_number_parameters     364
_refine_ls_number_restraints     255
_refine_ls_hydrogen_treatment     constr
_refine_ls_weighting_scheme     calc
_refine_ls_weighting_details
              'w=1/[\s^2^(Fo^2^)+(0.0445P)^2^+0.6409P] where P=(Fo^2^+2Fc^2^)/3'
_atom_sites_solution_hydrogens     geom
_atom_sites_solution_primary     direct
_atom_sites_solution_secondary     difmap
_refine_ls_shift/su_max     0.001
_refine_ls_shift/su_mean     0.000
_refine_diff_density_max     0.140
_refine_diff_density_min     -0.206
_refine_ls_extinction_method     none
_refine_ls_extinction_coef     .
loop_
    _atom_type_symbol
    _atom_type_description
    _atom_type_scat_dispersion_real
    _atom_type_scat_dispersion_imag
    _atom_type_scat_source
    'C' 'C' 0.0033 0.0016
                         'International Tables Vol C Tables 4.2.6.8 and 6.1.1.4'
    'H' 'H' 0.0000 0.0000
                         'International Tables Vol C Tables 4.2.6.8 and 6.1.1.4'
    'N' 'N' 0.0061 0.0033
                         'International Tables Vol C Tables 4.2.6.8 and 6.1.1.4'
    'Cl' 'Cl' 0.1484 0.1585
                         'International Tables Vol C Tables 4.2.6.8 and 6.1.1.4'
    'S' 'S' 0.1246 0.1234
                         'International Tables Vol C Tables 4.2.6.8 and 6.1.1.4'
    'F' 'F' 0.0171 0.0103
                         'International Tables Vol C Tables 4.2.6.8 and 6.1.1.4'
_computing_data_collection
;
CrysAlis PRO (Rigaku OD, 2015)
;
_computing_cell_refinement
;
CrysAlis PRO (Rigaku OD, 2015)
;
_computing_data_reduction
;
CrysAlis PRO (Rigaku OD, 2015)
;
_computing_structure_solution
;
SHELXS (Sheldrick, 2008)
;
_computing_structure_refinement
;
SHELXL (Sheldrick, 2015)
;
_computing_molecular_graphics
;
<i>CHEMDRAW Ultra</i> (Cambridge Soft, 2001), WinGx (Farrugia,
2012)
;
_computing_publication_material
;
<i>CHEMDRAW Ultra</i> (Cambridge Soft, 2001), WinGx (Farrugia,
2012)
;
loop_
    _atom_site_type_symbol
    _atom_site_label
    _atom_site_fract_x
    _atom_site_fract_y
    _atom_site_fract_z
    _atom_site_U_iso_or_equiv
    _atom_site_adp_type
    _atom_site_calc_flag
    _atom_site_occupancy
    _atom_site_disorder_assembly
    _atom_site_disorder_group
    C C1 0.91410(14) -0.11438(18) 0.8797(2) 0.0725(6) Uani d 1 . .
    C C2 0.87189(13) -0.18539(17) 0.8117(2) 0.0713(6) Uani d 1 . .
    H H2 0.855169 -0.245141 0.848925 0.086 Uiso calc 1 . .
    C C3 0.85468(13) -0.16585(16) 0.6857(2) 0.0671(6) Uani d 1 . .
    H H3 0.826052 -0.213282 0.637229 0.081 Uiso calc 1 . .
    C C4 0.87930(12) -0.07710(16) 0.6308(2) 0.0621(5) Uani d 1 . .
    C C5 0.92300(13) -0.00652(17) 0.7036(2) 0.0704(6) Uani d 1 . .
    H H5 0.940622 0.053154 0.667359 0.085 Uiso calc 1 . .
    C C6 0.93986(14) -0.02567(18) 0.8292(2) 0.0774(6) Uani d 1 . .
    H H6 0.968353 0.021092 0.878928 0.093 Uiso calc 1 . .
    C C7 0.85842(12) 0.03407(15) 0.3320(2) 0.0626(5) Uani d 1 . .
    C C8 0.87394(12) 0.11841(15) 0.2618(2) 0.0656(6) Uani d 1 . .
    C C9 0.80263(12) 0.03318(14) 0.1218(2) 0.0601(5) Uani d 1 . .
    C C10 0.92100(14) 0.20868(18) 0.3087(3) 0.0885(8) Uani d 1 . .
    H H10A 0.932863 0.201734 0.397511 0.133 Uiso calc 0.57(3) . .
    H H10B 0.890877 0.269636 0.293062 0.133 Uiso calc 0.57(3) . .
    H H10C 0.969369 0.212399 0.265659 0.133 Uiso calc 0.57(3) . .
    H H10D 0.929210 0.254112 0.239977 0.133 Uiso calc 0.43(3) . .
    H H10E 0.971196 0.186210 0.344426 0.133 Uiso calc 0.43(3) . .
    H H10F 0.892703 0.243447 0.371829 0.133 Uiso calc 0.43(3) . .
    C C11 0.74684(12) 0.08582(15) -0.09277(19) 0.0619(5) Uani d 1 . .
    H H11 0.796880 0.108379 -0.125855 0.074 Uiso calc 1 A 1
    C C12 0.70269(14) 0.01744(15) -0.1895(2) 0.0663(6) Uani d 1 . .
    H H12A 0.652423 0.047161 -0.217543 0.080 Uiso calc 1 . .
    H H12B 0.733981 0.005413 -0.261916 0.080 Uiso calc 1 . .
    C C13 0.69096(12) -0.07930(14) -0.11686(19) 0.0575(5) Uani d 1 . .
    C C14 0.69975(11) 0.17716(14) -0.05306(19) 0.0558(5) Uani d 0.767(10) B 1
    C C15 0.6495(3) 0.1762(4) 0.0439(5) 0.0655(13) Uani d 0.767(10) B 1
    H H15 0.643982 0.116965 0.090367 0.079 Uiso calc 0.767(10) B 1
    C C16 0.6071(3) 0.2618(4) 0.0739(6) 0.0750(14) Uani d 0.767(10) B 1
    H H16 0.573373 0.260671 0.140280 0.090 Uiso calc 0.767(10) B 1
    C C17 0.6154(4) 0.3473(4) 0.0048(6) 0.0683(12) Uani d 0.767(10) B 1
    C C18 0.6614(2) 0.3505(3) -0.0949(5) 0.0728(11) Uani d 0.767(10) B 1
    H H18 0.664560 0.409543 -0.142531 0.087 Uiso calc 0.767(10) B 1
    C C19 0.7038(2) 0.2650(3) -0.1254(5) 0.0640(10) Uani d 0.767(10) B 1
    H H19 0.735132 0.266155 -0.194617 0.077 Uiso calc 0.767(10) B 1
    F F2 0.5728(5) 0.4315(5) 0.0333(6) 0.1030(16) Uani d 0.767(10) B 1
    C C14B 0.69975(11) 0.17716(14) -0.05306(19) 0.0558(5) Uani d 0.233(10) B 2
    C C15B 0.6368(10) 0.1597(14) 0.0220(18) 0.062(2) Uani d 0.233(10) B 2
    H H15B 0.624555 0.093644 0.045623 0.074 Uiso calc 0.233(10) B 2
    C C16B 0.5927(11) 0.2392(12) 0.061(2) 0.066(2) Uani d 0.233(10) B 2
    H H16B 0.549429 0.227761 0.109998 0.079 Uiso calc 0.233(10) B 2
    C C17B 0.6127(14) 0.3346(14) 0.029(3) 0.072(2) Uani d 0.233(10) B 2
    C C18B 0.6792(8) 0.3578(9) -0.0333(16) 0.070(2) Uani d 0.233(10) B 2
    H H18B 0.693605 0.424663 -0.049414 0.084 Uiso calc 0.233(10) B 2
    C C19B 0.7238(8) 0.2759(8) -0.0711(16) 0.068(2) Uani d 0.233(10) B 2
    H H19B 0.771021 0.287906 -0.109519 0.081 Uiso calc 0.233(10) B 2
    F F2B 0.5692(13) 0.4152(14) 0.0696(19) 0.089(4) Uani d 0.233(10) B 2
    C C20 0.64915(12) -0.16914(15) -0.16629(18) 0.0575(5) Uani d 1 . .
    C C21 0.60277(15) -0.16523(18) -0.2771(2) 0.0760(6) Uani d 1 . .
    H H21 0.596607 -0.103776 -0.319834 0.091 Uiso calc 1 . .
    C C22 0.56563(16) -0.2511(2) -0.3250(2) 0.0843(7) Uani d 1 . .
    H H22 0.535116 -0.247636 -0.400041 0.101 Uiso calc 1 . .
    C C23 0.57369(13) -0.34122(17) -0.2621(2) 0.0705(6) Uani d 1 . .
    C C24 0.61747(14) -0.34719(17) -0.1505(2) 0.0766(6) Uani d 1 . .
    H H24 0.621560 -0.408430 -0.106855 0.092 Uiso calc 1 . .
    C C25 0.65523(13) -0.26174(16) -0.1037(2) 0.0688(6) Uani d 1 . .
    H H25 0.685526 -0.265981 -0.028541 0.083 Uiso calc 1 . .
    N N1 0.85765(10) -0.06409(13) 0.50112(17) 0.0643(4) Uani d 1 . .
    N N2 0.88125(10) 0.01956(14) 0.45499(17) 0.0657(5) Uani d 1 . .
    N N3 0.84226(10) 0.11839(12) 0.14170(18) 0.0656(5) Uani d 1 . .
    N N4 0.76260(10) 0.01344(12) 0.01117(17) 0.0649(5) Uani d 1 . .
    N N5 0.72506(10) -0.07906(12) -0.00653(16) 0.0606(4) Uani d 1 . .
    S S1 0.80048(3) -0.05346(4) 0.24354(5) 0.06286(17) Uani d 1 . .
    F F1 0.93157(10) -0.13275(12) 1.00396(13) 0.1024(5) Uani d 1 . .
    Cl Cl1 0.52834(4) -0.44993(5) -0.32473(8) 0.1043(3) Uani d 1 . .
loop_
    _atom_site_aniso_label
    _atom_site_aniso_U_11
    _atom_site_aniso_U_22
    _atom_site_aniso_U_33
    _atom_site_aniso_U_12
    _atom_site_aniso_U_13
    _atom_site_aniso_U_23
    C1 0.0781(15) 0.0764(15) 0.0627(14) -0.0006(12) 0.0011(11) -0.0113(12)
    C2 0.0760(14) 0.0675(14) 0.0706(14) -0.0109(11) 0.0055(11) -0.0077(11)
    C3 0.0659(13) 0.0632(13) 0.0721(14) -0.0078(10) 0.0020(11) -0.0137(11)
    C4 0.0600(12) 0.0591(12) 0.0669(13) 0.0036(10) 0.0004(10) -0.0137(10)
    C5 0.0745(14) 0.0599(13) 0.0765(15) -0.0037(11) -0.0006(12) -0.0102(11)
    C6 0.0830(16) 0.0709(15) 0.0772(16) -0.0102(12) -0.0073(12) -0.0216(12)
    C7 0.0584(12) 0.0511(11) 0.0779(14) 0.0062(9) 0.0003(10) -0.0033(10)
    C8 0.0533(12) 0.0491(11) 0.0945(17) 0.0045(9) 0.0032(11) -0.0020(11)
    C9 0.0572(12) 0.0472(11) 0.0760(14) 0.0085(9) 0.0030(10) 0.0070(10)
    C10 0.0753(15) 0.0601(13) 0.129(2) -0.0057(12) -0.0048(15) -0.0040(14)
    C11 0.0638(12) 0.0512(11) 0.0717(13) 0.0044(9) 0.0127(10) 0.0152(10)
    C12 0.0831(15) 0.0529(11) 0.0639(12) 0.0094(11) 0.0130(11) 0.0085(10)
    C13 0.0618(12) 0.0502(11) 0.0614(12) 0.0103(9) 0.0120(10) 0.0059(9)
    C14 0.0557(11) 0.0470(10) 0.0648(11) 0.0003(8) 0.0053(9) 0.0079(9)
    C15 0.079(2) 0.056(2) 0.063(2) 0.0039(17) 0.013(2) 0.0137(18)
    C16 0.084(3) 0.074(3) 0.069(2) 0.010(2) 0.020(2) -0.003(2)
    C17 0.076(2) 0.0528(19) 0.075(3) 0.0150(17) -0.0015(19) -0.0016(17)
    C18 0.089(2) 0.0475(15) 0.083(3) 0.0061(15) 0.007(2) 0.0131(17)
    C19 0.069(2) 0.0531(16) 0.071(2) -0.0001(14) 0.0117(18) 0.0134(16)
    F2 0.130(2) 0.0725(19) 0.108(4) 0.0422(17) 0.018(2) -0.0035(19)
    C14B 0.0557(11) 0.0470(10) 0.0648(11) 0.0003(8) 0.0053(9) 0.0079(9)
    C15B 0.068(4) 0.051(4) 0.066(4) -0.003(4) 0.010(4) -0.002(4)
    C16B 0.072(4) 0.058(4) 0.067(4) -0.006(4) 0.011(4) 0.001(4)
    C17B 0.082(4) 0.059(4) 0.075(5) 0.012(4) 0.011(4) -0.005(4)
    C18B 0.082(4) 0.050(4) 0.080(5) 0.005(4) 0.010(4) 0.006(4)
    C19B 0.070(4) 0.055(4) 0.078(4) 0.000(3) 0.015(4) 0.007(4)
    F2B 0.100(6) 0.078(7) 0.087(8) 0.024(5) 0.005(6) -0.016(6)
    C20 0.0609(12) 0.0531(11) 0.0594(12) 0.0084(9) 0.0115(9) 0.0009(9)
    C21 0.0975(18) 0.0627(14) 0.0674(14) 0.0056(12) -0.0016(13) 0.0049(11)
    C22 0.0931(18) 0.0861(18) 0.0726(15) 0.0002(14) -0.0064(13) -0.0081(14)
    C23 0.0642(13) 0.0632(13) 0.0855(16) 0.0021(11) 0.0166(12) -0.0146(12)
    C24 0.0768(15) 0.0545(13) 0.0985(18) 0.0049(11) 0.0053(14) 0.0052(12)
    C25 0.0711(14) 0.0565(12) 0.0780(14) 0.0037(10) -0.0028(11) 0.0074(11)
    N1 0.0658(11) 0.0576(10) 0.0690(11) 0.0032(8) -0.0017(9) -0.0066(9)
    N2 0.0623(11) 0.0583(10) 0.0761(12) 0.0066(8) 0.0001(9) -0.0066(9)
    N3 0.0594(10) 0.0475(9) 0.0895(13) 0.0030(8) 0.0009(9) 0.0075(9)
    N4 0.0748(11) 0.0442(9) 0.0750(12) 0.0024(8) -0.0038(9) 0.0108(8)
    N5 0.0678(11) 0.0465(9) 0.0675(11) 0.0032(8) 0.0030(9) 0.0073(8)
    S1 0.0725(3) 0.0461(3) 0.0696(3) 0.0013(2) 0.0004(3) 0.0034(2)
    F1 0.1286(13) 0.1099(11) 0.0673(9) -0.0177(9) -0.0094(8) -0.0066(8)
    Cl1 0.0951(5) 0.0835(5) 0.1349(6) -0.0123(4) 0.0109(4) -0.0357(4)
_geom_special_details
;
 All esds (except the esd in the dihedral angle between two l.s. planes)
 are estimated using the full covariance matrix.  The cell esds are taken
 into account individually in the estimation of esds in distances, angles
 and torsion angles; correlations between esds in cell parameters are only
 used when they are defined by crystal symmetry.  An approximate (isotropic)
 treatment of cell esds is used for estimating esds involving l.s. planes.
;
loop_
    _geom_bond_atom_site_label_1
    _geom_bond_atom_site_label_2
    _geom_bond_site_symmetry_2
    _geom_bond_distance
    _geom_bond_publ_flag
    C1 C2 . 1.361(3) ?
    C1 F1 . 1.362(3) ?
    C1 C6 . 1.364(3) ?
    C2 C3 . 1.381(3) ?
    C2 H2 . 0.9300 ?
    C3 C4 . 1.379(3) ?
    C3 H3 . 0.9300 ?
    C4 C5 . 1.397(3) ?
    C4 N1 . 1.420(3) ?
    C5 C6 . 1.375(3) ?
    C5 H5 . 0.9300 ?
    C6 H6 . 0.9300 ?
    C7 N2 . 1.359(3) ?
    C7 C8 . 1.370(3) ?
    C7 S1 . 1.755(2) ?
    C8 N3 . 1.361(3) ?
    C8 C10 . 1.501(3) ?
    C9 N3 . 1.317(2) ?
    C9 N4 . 1.354(3) ?
    C9 S1 . 1.726(2) ?
    C10 H10A . 0.9600 ?
    C10 H10B . 0.9600 ?
    C10 H10C . 0.9600 ?
    C10 H10D . 0.9600 ?
    C10 H10E . 0.9600 ?
    C10 H10F . 0.9600 ?
    C11 N4 . 1.473(2) ?
    C11 C14B . 1.513(3) ?
    C11 C14 . 1.513(3) ?
    C11 C12 . 1.532(3) ?
    C11 H11 . 0.9800 ?
    C12 C13 . 1.506(3) ?
    C12 H12A . 0.9700 ?
    C12 H12B . 0.9700 ?
    C13 N5 . 1.282(2) ?
    C13 C20 . 1.461(3) ?
    C14 C15 . 1.370(5) ?
    C14 C19 . 1.391(4) ?
    C15 C16 . 1.381(5) ?
    C15 H15 . 0.9300 ?
    C16 C17 . 1.354(6) ?
    C16 H16 . 0.9300 ?
    C17 C18 . 1.348(5) ?
    C17 F2 . 1.364(5) ?
    C18 C19 . 1.380(4) ?
    C18 H18 . 0.9300 ?
    C19 H19 . 0.9300 ?
    C14B C19B . 1.376(10) ?
    C14B C15B . 1.383(13) ?
    C15B C16B . 1.363(13) ?
    C15B H15B . 0.9300 ?
    C16B C17B . 1.348(13) ?
    C16B H16B . 0.9300 ?
    C17B C18B . 1.371(14) ?
    C17B F2B . 1.371(13) ?
    C18B C19B . 1.386(11) ?
    C18B H18B . 0.9300 ?
    C19B H19B . 0.9300 ?
    C20 C21 . 1.385(3) ?
    C20 C25 . 1.389(3) ?
    C21 C22 . 1.377(3) ?
    C21 H21 . 0.9300 ?
    C22 C23 . 1.364(3) ?
    C22 H22 . 0.9300 ?
    C23 C24 . 1.370(3) ?
    C23 Cl1 . 1.739(2) ?
    C24 C25 . 1.373(3) ?
    C24 H24 . 0.9300 ?
    C25 H25 . 0.9300 ?
    N1 N2 . 1.276(2) ?
    N4 N5 . 1.380(2) ?
loop_
    _geom_angle_atom_site_label_1
    _geom_angle_atom_site_label_2
    _geom_angle_atom_site_label_3
    _geom_angle_site_symmetry_1
    _geom_angle_site_symmetry_3
    _geom_angle
    _geom_angle_publ_flag
    C2 C1 F1 . . 118.5(2) ?
    C2 C1 C6 . . 123.2(2) ?
    F1 C1 C6 . . 118.4(2) ?
    C1 C2 C3 . . 117.9(2) ?
    C1 C2 H2 . . 121.1 ?
    C3 C2 H2 . . 121.1 ?
    C4 C3 C2 . . 121.0(2) ?
    C4 C3 H3 . . 119.5 ?
    C2 C3 H3 . . 119.5 ?
    C3 C4 C5 . . 119.3(2) ?
    C3 C4 N1 . . 116.42(18) ?
    C5 C4 N1 . . 124.2(2) ?
    C6 C5 C4 . . 119.7(2) ?
    C6 C5 H5 . . 120.1 ?
    C4 C5 H5 . . 120.1 ?
    C1 C6 C5 . . 118.9(2) ?
    C1 C6 H6 . . 120.5 ?
    C5 C6 H6 . . 120.5 ?
    N2 C7 C8 . . 125.8(2) ?
    N2 C7 S1 . . 123.29(16) ?
    C8 C7 S1 . . 110.82(17) ?
    N3 C8 C7 . . 115.76(19) ?
    N3 C8 C10 . . 119.3(2) ?
    C7 C8 C10 . . 124.9(2) ?
    N3 C9 N4 . . 122.10(19) ?
    N3 C9 S1 . . 118.06(17) ?
    N4 C9 S1 . . 119.83(15) ?
    C8 C10 H10A . . 109.5 ?
    C8 C10 H10B . . 109.5 ?
    H10A C10 H10B . . 109.5 ?
    C8 C10 H10C . . 109.5 ?
    H10A C10 H10C . . 109.5 ?
    H10B C10 H10C . . 109.5 ?
    C8 C10 H10D . . 109.5 ?
    H10A C10 H10D . . 141.1 ?
    H10B C10 H10D . . 56.3 ?
    H10C C10 H10D . . 56.3 ?
    C8 C10 H10E . . 109.5 ?
    H10A C10 H10E . . 56.3 ?
    H10B C10 H10E . . 141.1 ?
    H10C C10 H10E . . 56.3 ?
    H10D C10 H10E . . 109.5 ?
    C8 C10 H10F . . 109.5 ?
    H10A C10 H10F . . 56.3 ?
    H10B C10 H10F . . 56.3 ?
    H10C C10 H10F . . 141.1 ?
    H10D C10 H10F . . 109.5 ?
    H10E C10 H10F . . 109.5 ?
    N4 C11 C14B . . 112.39(17) ?
    N4 C11 C14 . . 112.39(17) ?
    N4 C11 C12 . . 100.91(15) ?
    C14B C11 C12 . . 113.99(17) ?
    C14 C11 C12 . . 113.99(17) ?
    N4 C11 H11 . . 109.7 ?
    C14 C11 H11 . . 109.7 ?
    C12 C11 H11 . . 109.7 ?
    C13 C12 C11 . . 102.89(16) ?
    C13 C12 H12A . . 111.2 ?
    C11 C12 H12A . . 111.2 ?
    C13 C12 H12B . . 111.2 ?
    C11 C12 H12B . . 111.2 ?
    H12A C12 H12B . . 109.1 ?
    N5 C13 C20 . . 121.30(18) ?
    N5 C13 C12 . . 113.75(18) ?
    C20 C13 C12 . . 124.86(18) ?
    C15 C14 C19 . . 118.3(3) ?
    C15 C14 C11 . . 124.0(3) ?
    C19 C14 C11 . . 117.6(2) ?
    C14 C15 C16 . . 121.2(4) ?
    C14 C15 H15 . . 119.4 ?
    C16 C15 H15 . . 119.4 ?
    C17 C16 C15 . . 118.7(5) ?
    C17 C16 H16 . . 120.7 ?
    C15 C16 H16 . . 120.7 ?
    C18 C17 C16 . . 122.2(4) ?
    C18 C17 F2 . . 118.8(4) ?
    C16 C17 F2 . . 118.8(4) ?
    C17 C18 C19 . . 119.1(3) ?
    C17 C18 H18 . . 120.4 ?
    C19 C18 H18 . . 120.4 ?
    C18 C19 C14 . . 120.3(3) ?
    C18 C19 H19 . . 119.8 ?
    C14 C19 H19 . . 119.8 ?
    C19B C14B C15B . . 118.6(9) ?
    C19B C14B C11 . . 123.0(5) ?
    C15B C14B C11 . . 117.5(8) ?
    C16B C15B C14B . . 120.1(13) ?
    C16B C15B H15B . . 120.0 ?
    C14B C15B H15B . . 120.0 ?
    C17B C16B C15B . . 119.1(15) ?
    C17B C16B H16B . . 120.4 ?
    C15B C16B H16B . . 120.4 ?
    C16B C17B C18B . . 123.6(13) ?
    C16B C17B F2B . . 119.5(14) ?
    C18B C17B F2B . . 116.6(15) ?
    C17B C18B C19B . . 116.2(11) ?
    C17B C18B H18B . . 121.9 ?
    C19B C18B H18B . . 121.9 ?
    C14B C19B C18B . . 121.5(9) ?
    C14B C19B H19B . . 119.2 ?
    C18B C19B H19B . . 119.2 ?
    C21 C20 C25 . . 117.8(2) ?
    C21 C20 C13 . . 121.36(18) ?
    C25 C20 C13 . . 120.86(19) ?
    C22 C21 C20 . . 120.9(2) ?
    C22 C21 H21 . . 119.6 ?
    C20 C21 H21 . . 119.6 ?
    C23 C22 C21 . . 119.8(2) ?
    C23 C22 H22 . . 120.1 ?
    C21 C22 H22 . . 120.1 ?
    C22 C23 C24 . . 120.8(2) ?
    C22 C23 Cl1 . . 119.6(2) ?
    C24 C23 Cl1 . . 119.62(19) ?
    C23 C24 C25 . . 119.3(2) ?
    C23 C24 H24 . . 120.4 ?
    C25 C24 H24 . . 120.4 ?
    C24 C25 C20 . . 121.4(2) ?
    C24 C25 H25 . . 119.3 ?
    C20 C25 H25 . . 119.3 ?
    N2 N1 C4 . . 114.00(17) ?
    N1 N2 C7 . . 114.31(18) ?
    C9 N3 C8 . . 108.94(17) ?
    C9 N4 N5 . . 119.63(16) ?
    C9 N4 C11 . . 126.37(17) ?
    N5 N4 C11 . . 113.68(16) ?
    C13 N5 N4 . . 108.07(16) ?
    C9 S1 C7 . . 86.43(10) ?
loop_
    _geom_hbond_atom_site_label_D
    _geom_hbond_atom_site_label_H
    _geom_hbond_atom_site_label_A
    _geom_hbond_site_symmetry_A
    _geom_hbond_distance_DH
    _geom_hbond_distance_HA
    _geom_hbond_distance_DA
    _geom_hbond_angle_DHA
    _geom_hbond_publ_flag
    C2 H2 S1 4_556 0.93 3.00 3.699(2) 132.9 yes
    C6 H6 F1 3_757 0.93 2.52 3.441(3) 169.1 yes
_shelx_space_group_comment
;
The symmetry employed for this shelxl refinement is uniquely defined
by the following loop, which should always be used as a source of
symmetry information in preference to the above space-group names.
They are only intended as comments.
;
_shelx_estimated_absorpt_T_min     0.914
_shelx_estimated_absorpt_T_max     0.988
_shelx_hkl_file
;
   3   0   0 30187.9 225.248   4
  -3   0   0 30249.1 229.725   4
  -4   0   0 287737. 826.069   4
   4   0   0 291508. 806.453   4
  -4   0   0 291362. 759.079   1
  -5   0   0 43751.7 363.984   4
   5   0   0 43781.0 350.607   4
  -5   0   0 43547.0 327.915   1
  -6   0   0 11015.5 205.540   4
   6   0   0 11311.9 198.775   4
  -6   0   0 10965.1 182.752   1
  -7   0   0 2341.04 106.531   4
  -7   0   0 2590.59 99.4797   1
   7   0   0 2721.53 109.758   4
   8   0   0 3295.77 126.545   4
  -8   0   0 3097.72 117.230   1
  -8   0   0 3039.05 130.085   4
  -9   0   0 288.644 49.9947   4
  -9   0   0 405.927 53.4019   1
   9   0   0 563.644 68.2930   4
 -10   0   0 330.456 592.090   4
  10   0   0 581.926 703.293   4
 -10   0   0 463.860 595.481   1
 -11   0   0 1908.65 129.692   4
 -11   0   0 1897.64 116.799   1
  11   0   0 2581.94 137.213   4
 -12   0   0 9213.88 2527.65   1
 -12   0   0 9267.34 2894.76   4
  12   0   0 10540.9 2762.40   4
 -13   0   0 1351.52 1260.18   4
 -13   0   0 1614.20 1158.08   1
  14   0   0 7270.13 251.202   4
 -14   0   0 6003.71 224.841   1
 -14   0   0 5712.41 253.278   4
 -15   0   0 8100.13 315.609   4
  15   0   0 9092.43 293.646   4
 -15   0   0 8066.93 273.671   1
  16   0   0 1321.27 125.461   4
 -16   0   0 847.441 97.7693   1
 -17   0   0 157.869 54.5147   1
  17   0   0 496.217 92.1556   4
  18   0   0 3360.95 204.884   4
  19   0   0 222.803 75.0365   4
  20   0   0 324.391 83.5685   4
  21   0   0 9.56931 52.0355   4
  22   0   0 499.626 106.904   4
  23   0   0 31.5207 60.0146   4
  -3   1   0 56239.9 306.247   4
  -3  -1   0 55840.5 375.641   5
   3   1   0 57025.9 348.824   4
   3  -1   0 57735.5 284.656   4
  -4  -1   0 21097.0 190.447   1
   4  -1   0 21821.8 204.232   4
  -4   1   0 21144.9 218.454   4
   4   1   0 20865.0 239.482   4
   4   1   0 21555.6 173.493   1
  -4  -1   0 20955.1 242.017   4
  -4  -1   0 21193.4 262.210   5
  -5   1   0 191.000 32.6944   4
   5   1   0 218.162 38.2309   4
  -5  -1   0 236.310 38.5799   4
  -5  -1   0 245.929 29.8094   1
   5  -1   0 216.786 31.7979   4
   6   1   0 38.6440 30.9372   4
  -6  -1   0 13.3307 20.5154   1
   6  -1   0 41.5994 27.2636   4
  -6  -1   0 34.8802 25.6145   4
  -6   1   0 67.3277 30.3231   4
  -7   1   0 1797.29 93.3966   4
   7   1   0 2239.69 102.635   4
  -7  -1   0 1998.64 81.5690   1
  -7  -1   0 1996.07 99.9907   4
   7  -1   0 1886.42 85.3942   4
  -8   1   0 4959.22 161.629   4
   8   1   0 5016.43 162.315   4
  -8  -1   0 5170.94 170.361   4
   8  -1   0 5252.81 148.635   4
  -8  -1   0 5120.63 138.969   1
  -9  -1   0 1153.97 75.4543   1
   9  -1   0 1242.58 81.7831   4
  -9   1   0 1258.76 89.0844   1
  -9   1   0 1151.88 85.0538   4
  -9  -1   0 1228.90 92.4650   4
   9   1   0 1173.12 87.3186   4
  10   1   0 127.344 40.3967   4
 -10  -1   0 38.0397 34.6194   4
 -10   1   0 78.9149 35.9383   1
 -10   1   0 56.3327 35.3497   4
  10  -1   0 128.491 40.3506   4
 -10  -1   0 93.9063 32.9538   1
 -11  -1   0 250.423 55.7249   4
  11   1   0 236.224 51.8169   4
  11  -1   0 266.112 49.6630   4
 -11   1   0 230.444 56.2807   4
 -11  -1   0 308.112 48.3302   1
 -11   1   0 223.771 48.0179   1
 -12   1   0 145.300 49.5998   1
 -12   1   0 157.399 49.4904   4
 -12  -1   0 147.544 54.9488   5
  12   1   0 151.112 51.6145   4
  12  -1   0 141.336 46.4928   4
 -12  -1   0 98.2518 37.1022   1
 -12  -1   0 241.990 57.4725   4
 -13  -1   0 580.801 72.7251   1
  13   1   0 664.405 84.3048   4
 -13  -1   0 547.840 84.9103   4
 -13   1   0 465.534 76.2610   4
 -13  -1   0 621.361 92.0861   5
 -13   1   0 568.135 76.8953   1
  13  -1   0 527.851 70.8422   4
 -14  -1   0 1988.10 163.928   5
  14  -1   0 2080.24 132.814   4
 -14  -1   0 2059.72 130.066   1
 -14   1   0 1955.72 151.186   4
 -14  -1   0 2043.51 158.483   4
 -14   1   0 1995.68 138.340   1
  14   1   0 2284.00 149.521   4
 -15  -1   0 272.550 76.6234   5
 -15   1   0 204.522 56.1445   1
  15   1   0 214.884 66.8885   4
 -15  -1   0 191.256 51.3384   1
  15  -1   0 224.549 62.2926   4
 -15   1   0 336.318 79.3218   4
 -16   1   0 172.944 67.6046   4
 -16   1   0 225.947 61.4861   1
  16   1   0 66.9979 54.5383   4
  16  -1   0 244.183 62.3184   4
 -16  -1   0 200.377 57.7193   1
 -17   1   0 139.900 61.8513   1
  17   1   0 80.6008 57.5552   4
  17  -1   0 17.5626 42.9704   4
  18  -1   0 102.850 49.6647   4
  18   1   0 165.259 70.8917   4
  19  -1   0-28.4966 53.5513   4
  19   1   0 55.6109 62.4392   4
  20   1   0 90.6119 60.6111   4
  20  -1   0 109.413 66.9314   4
  21   1   0 72.8365 57.3159   4
  21  -1   0 88.1837 61.9525   4
  22  -1   0 2.28498 65.4407   4
  22   1   0 1.79897 62.3983   4
  23   1   0 247.759 88.7397   4
   0  -2   0 147356. 458.259   4
   0   2   0 147216. 664.501   3
   0  -2   0 148272. 662.628   3
   1  -2   0 95846.2 527.052   3
  -1  -2   0 95339.6 412.025   4
   1   2   0 96502.3 420.178   4
   1  -2   0 97438.7 539.306   2
  -1   2   0 96793.8 541.401   3
   1  -2   0 94968.1 350.197   4
   2  -2   0 16194.4 229.189   3
  -2   2   0 16138.6 234.309   3
   2   2   0 17256.7 220.048   5
   2   2   0 15999.4 197.127   4
   2  -2   0 16411.7 237.125   2
  -2  -2   0 16224.8 217.610   5
   3   2   0 240548. 880.358   5
   3  -2   0 241019. 971.961   2
   3   2   0 239548. 815.887   4
  -3   2   0 236530. 972.254   3
  -3  -2   0 235890. 885.078   5
   3  -2   0 238556. 612.410   4
   4  -2   0 95011.0 673.521   2
  -4  -2   0 93029.1 601.504   5
   4   2   0 94871.4 560.853   4
   4  -2   0 94518.0 417.900   4
   4   2   0 95923.8 595.206   5
   5  -2   0 5981.08 117.093   4
   5  -2   0 5561.97 186.068   2
   5   2   0 5681.10 150.548   4
   5   2   0 5936.83 104.522   1
  -5   2   0 5972.31 132.314   4
  -5  -2   0 5818.25 150.528   4
  -5  -2   0 5867.22 163.781   5
   6   2   0 52.4578 31.3005   4
  -6  -2   0 61.6735 32.7426   5
  -6   2   0 100.167 29.2644   4
   6  -2   0 128.821 30.5334   4
  -6  -2   0 83.0728 31.5997   4
   6   2   0 58.4120 19.7836   1
   7   2   0 1920.53 103.719   4
  -7  -2   0 2134.19 107.328   4
  -7  -2   0 2037.92 114.290   5
   7  -2   0 2000.42 81.9266   4
  -7   2   0 2206.94 99.6249   4
   7   2   0 2051.44 69.4886   1
   8  -2   0 568.006 52.3133   4
   8   2   0 702.848 72.7780   4
  -8  -2   0 608.797 66.5342   4
  -8   2   0 644.323 62.9281   4
  -8  -2   0 646.916 72.7993   5
   9   2   0 1068.45 87.9792   4
  -9   2   0 1050.91 82.7104   4
   9  -2   0 1027.96 69.6421   4
  -9  -2   0 1070.07 90.1348   4
  -9  -2   0 1060.12 93.5413   5
 -10  -2   0 962.330 72.7270   1
  10  -2   0 960.336 73.3562   4
 -10  -2   0 1141.11 98.8884   4
  10   2   0 1077.60 92.5650   4
 -10  -2   0 927.343 93.5848   5
 -10   2   0 945.998 83.9776   4
  11   2   0 36.3132 45.8330   4
 -11  -2   0 107.985 37.8734   1
 -11  -2   0 103.556 43.2926   4
 -11  -2   0 52.8730 40.7062   5
 -11   2   0 44.6455 33.4169   1
 -11   2   0 76.7313 41.8859   4
  11  -2   0 79.4618 38.7734   4
 -12  -2   0 5202.59 236.077   5
 -12   2   0 5107.67 210.940   4
 -12  -2   0 5338.50 228.297   4
  12   2   0 5096.50 211.294   4
  12  -2   0 5521.84 183.940   4
 -12   2   0 5513.42 211.184   1
 -13  -2   0 99.3414 51.4624   4
  13   2   0 87.7126 52.5060   4
 -13   2   0 69.1777 43.7386   4
 -13   2   0 39.7941 34.3241   1
  13  -2   0 99.6226 45.7782   4
 -13  -2   0 92.9873 56.8602   5
 -14  -2   0 184.764 62.3746   5
 -14   2   0 166.081 55.6329   1
  14  -2   0 172.811 49.9852   4
 -14  -2   0 196.512 71.2274   4
 -14   2   0 137.497 51.1876   4
  14   2   0 220.705 65.7742   4
 -15   2   0 3284.05 187.422   1
  15  -2   0 3250.79 166.815   4
 -15   2   0 3342.01 202.087   4
 -15  -2   0 3295.99 215.654   5
  15   2   0 3259.52 196.257   4
 -16   2   0 520.639 86.8817   1
 -16   2   0 445.064 84.4075   4
  16   2   0 565.942 94.2739   4
  16  -2   0 708.200 87.8112   4
 -17   2   0 18.8413 60.7666   4
  17  -2   0 57.9421 47.3544   4
  17   2   0-43.6155 55.8399   4
 -17   2   0-0.71540 43.7104   1
  18   2   0 650.731 110.786   4
  18  -2   0 747.521 100.507   4
  19  -2   0 314.234 72.4639   4
  19  -2   0 409.509 133.434   2
  19   2   0 438.896 100.096   4
  20  -2   0-225.202 109.375   2
  20   2   0-165.219 80.8370   4
  20  -2   0-8.30618 48.3540   4
  21  -2   0 19.1311 48.6651   4
  21  -2   0 84.6012 93.4001   2
  21   2   0-80.4859 63.4430   4
  22   2   0 145.418 77.5890   4
  23   2   0 186.236 73.3922   4
   0  -3   0 47.3607 21.6511   4
   0  -3   0 87.3059 44.6310   3
   0   3   0 25.9878 36.0825   3
   0   3   0-8.37873 21.7855   4
  -1   3   0 22075.8 221.851   4
  -1  -3   0 21924.7 231.425   4
   1   3   0 22178.9 294.185   5
  -1   3   0 22201.5 308.510   2
   1   3   0 20992.6 237.020   4
  -1   3   0 21269.3 315.598   3
   1  -3   0 21611.0 309.464   3
  -1  -3   0 21305.8 322.856   3
   1  -3   0 21656.5 203.026   4
  -2  -3   0 14158.2 200.369   4
   2  -3   0 14366.4 252.318   3
   2   3   0 14043.1 208.657   4
   2  -3   0 13840.6 259.201   2
  -2   3   0 14234.6 263.442   3
   2   3   0 14318.8 240.884   5
   2  -3   0 13987.2 162.517   4
  -2   3   0 14156.7 252.665   2
  -2  -3   0 14196.2 240.631   5
  -3   3   0 998.710 75.5792   2
   3   3   0 986.615 71.9931   5
   3  -3   0 1063.81 80.5294   3
  -3   3   0 1010.13 80.2356   3
   3   3   0 934.551 64.6670   4
  -3  -3   0 1044.50 71.7129   5
   3  -3   0 1016.08 83.3154   2
  -4   3   0 22597.5 365.340   3
  -4  -3   0 22143.6 324.868   5
   4  -3   0 22170.6 360.151   2
   4   3   0 22826.2 303.169   4
  -4   3   0 22603.9 348.068   2
   4   3   0 21924.1 320.571   5
   4  -3   0 22531.5 218.005   4
  -5  -3   0 29085.1 391.934   5
   5   3   0 29159.9 386.065   5
  -5   3   0 29069.7 436.034   3
   5  -3   0 29314.8 260.948   4
   5   3   0 28320.2 362.870   4
   5  -3   0 28436.0 432.456   2
   6  -3   0 53.5288 23.6057   4
  -6   3   0 77.5520 40.9535   3
  -6  -3   0 28.3297 30.8789   5
   6  -3   0 107.054 50.1542   2
   6   3   0 89.4303 26.4274   1
   6   3   0 32.6686 40.6059   4
   6   3   0 33.6891 37.8507   5
   7  -3   0 3345.51 167.922   2
   7   3   0 2825.87 84.7402   1
  -7  -3   0 3125.53 146.139   5
   7  -3   0 3132.08 99.6488   4
  -7   3   0 3282.42 166.575   3
   7   3   0 3018.15 135.118   4
  -8   3   0 3446.29 133.971   4
   8  -3   0 3632.08 112.520   4
   8   3   0 3421.82 93.8266   1
   8  -3   0 3592.98 185.305   2
   8   3   0 3491.73 151.752   4
  -8  -3   0 3600.19 164.838   5
   9  -3   0 11016.8 210.939   4
  -9   3   0 10797.9 250.795   4
  -9  -3   0 11201.2 283.350   4
   9   3   0 11486.0 286.659   4
   9  -3   0 11291.8 340.746   2
  -9  -3   0 11209.7 304.779   5
 -10   3   0 22870.8 388.466   4
  10  -3   0 23562.2 516.005   2
 -10  -3   0 24431.5 441.446   4
  10   3   0 23196.9 424.097   4
  10  -3   0 24291.3 327.436   4
 -10  -3   0 23754.5 461.571   5
  11  -3   0 24910.0 552.424   2
 -11   3   0 24468.8 425.970   4
  11   3   0 25707.8 465.965   4
  11  -3   0 25276.1 354.282   4
 -11  -3   0 24650.0 469.614   4
 -11  -3   0 25152.3 497.046   5
 -12   3   0 3273.86 168.344   4
  12  -3   0 3475.56 142.894   4
 -12  -3   0 3537.77 189.955   4
  12  -3   0 3636.16 225.195   2
 -12  -3   0 3563.84 199.011   5
  12   3   0 3618.78 185.881   4
  13  -3   0-15.4891 66.7757   2
 -13  -3   0-31.4952 56.0217   5
  13   3   0 5.98902 54.1033   4
 -13   3   0 9.32617 39.9852   4
 -13   3   0-52.7287 46.7801   1
 -13  -3   0-0.87365 46.2151   4
  13  -3   0 8.26174 36.2401   4
 -14   3   0 884.269 104.194   4
 -14   3   0 730.325 95.7982   1
 -14  -3   0 744.883 104.568   5
  14  -3   0 762.028 123.800   2
  14  -3   0 722.893 76.7573   4
  14   3   0 713.462 98.0456   4
  15   3   0 486.549 92.8149   4
  15  -3   0 492.338 67.4779   4
 -15   3   0 525.722 91.8798   4
  15  -3   0 540.542 127.975   2
 -15   3   0 452.054 82.0996   1
 -15  -3   0 433.982 91.5564   5
 -16   3   0 653.550 104.711   1
  16  -3   0 882.182 138.900   2
 -16   3   0 744.706 109.528   4
  16  -3   0 699.703 81.6243   4
  16   3   0 794.165 113.947   4
  17   3   0 146.644 72.7772   4
  17  -3   0 88.5965 49.0293   4
  17  -3   0 141.780 88.2792   2
 -17   3   0 0.31830 52.5789   4
  18  -3   0 61.0897 42.7354   4
  18   3   0 16.3429 63.6278   4
  18  -3   0 78.3690 79.7035   2
  19  -3   0 247.814 99.7066   2
  19  -3   0 116.030 56.9818   4
  19   3   0 233.177 89.2133   4
  20  -3   0-21.3984 49.4453   4
  20   3   0 88.8352 69.9386   4
  20  -3   0 189.997 103.962   2
  21   3   0 64.4440 64.2535   4
  22   3   0-134.764 87.5710   4
   0  -4   0 1919.35 111.650   3
   0   4   0 1860.20 80.5173   4
   0  -4   0 1871.57 73.9165   4
   0   4   0 1906.70 111.368   3
  -1   4   0 72.1908 26.2186   4
   1  -4   0 45.4014 42.8476   3
  -1  -4   0 56.2805 22.6853   4
   1   4   0 89.9609 30.5551   4
   1  -4   0 83.0335 23.1040   4
  -1   4   0 75.1331 37.9454   2
  -1   4   0 80.0932 41.8161   3
  -1  -4   0 141.230 52.7029   3
  -2  -4   0 492.051 73.2023   3
   2  -4   0 548.368 70.8904   2
   2   4   0 586.794 54.3820   4
  -2  -4   0 549.131 47.9862   4
   2  -4   0 516.208 64.8501   3
   2   4   0 473.098 61.9495   5
  -2   4   0 606.030 64.6250   2
   2  -4   0 538.483 40.0672   4
  -2   4   0 633.256 72.1723   3
  -3  -4   0 4959.42 168.333   5
   3  -4   0 5194.27 179.159   3
   3   4   0 4872.17 146.737   4
  -3   4   0 4932.06 175.283   2
   3   4   0 4981.04 167.940   5
   3  -4   0 4765.69 180.864   2
  -3   4   0 4975.07 184.217   3
   3  -4   0 5022.44 111.440   4
  -3  -4   0 5217.71 145.650   4
   4   4   0 42414.7 453.874   4
  -4  -4   0 41472.4 430.824   4
   4  -4   0 43693.0 559.018   2
  -4   4   0 42264.7 520.973   2
  -4  -4   0 41733.4 498.192   5
   4   4   0 43299.1 493.391   5
   4  -4   0 42112.3 512.016   3
  -4   4   0 41917.6 549.903   3
   5   4   0 730.740 76.2432   5
   5   4   0 789.239 71.8583   4
  -5   4   0 767.142 84.3771   3
  -5  -4   0 647.842 69.2585   5
   5  -4   0 689.076 86.9212   2
   5  -4   0 708.280 46.3528   4
  -6  -4   0 1504.27 105.740   5
   6  -4   0 1680.96 127.358   2
  -6   4   0 1672.48 123.616   3
   6   4   0 1672.66 106.509   4
   6  -4   0 1595.78 68.6185   4
   6   4   0 1628.59 109.314   5
   7   4   0 1226.58 96.1002   4
   7  -4   0 1172.14 62.0053   4
  -7  -4   0 1240.06 101.192   5
  -7   4   0 1313.80 119.050   3
   7   4   0 1122.75 63.5174   1
   7  -4   0 1205.21 115.988   2
   7   4   0 1207.12 99.0801   5
   8  -4   0 3746.29 199.237   2
   8   4   0 3759.72 173.225   5
   8   4   0 3878.75 108.099   1
   8   4   0 3740.78 173.487   4
  -8  -4   0 4154.52 186.048   5
  -8   4   0 4129.36 210.835   3
   8  -4   0 4005.76 115.680   4
   9   4   0 2585.70 152.794   4
   9   4   0 2829.84 90.4586   1
   9  -4   0 2856.09 104.342   4
  -9   4   0 3005.33 187.729   3
   9  -4   0 2944.16 187.289   2
  -9  -4   0 2860.70 161.725   5
  -9  -4   0 3097.74 158.646   4
 -10  -4   0 2058.68 134.141   4
  10  -4   0 1983.80 162.014   2
  10  -4   0 1914.83 91.7351   4
 -10  -4   0 2139.41 148.795   5
  10   4   0 1931.72 74.6913   1
 -10   4   0 2105.06 166.591   3
  10   4   0 1876.28 131.688   4
  11  -4   0-30.7169 64.5594   2
 -11   4   0-13.9248 52.6321   3
 -11  -4   0 1.07608 38.5637   5
  11   4   0-14.4409 55.2786   4
 -11  -4   0-31.0210 44.0196   4
  11  -4   0 6.45497 28.1014   4
 -12  -4   0 1333.82 126.665   5
 -12   4   0 1238.03 146.811   3
  12   4   0 1215.89 118.987   4
 -12  -4   0 1390.57 125.801   4
  12  -4   0 1400.78 150.296   2
  12  -4   0 1337.95 86.6928   4
  13  -4   0 116.996 75.3884   2
  13   4   0 79.0468 59.9542   4
  13  -4   0 121.533 36.4994   4
 -13  -4   0 149.706 58.0097   5
  14  -4   0-34.2139 70.4739   2
 -14  -4   0-34.1278 51.2501   5
 -14   4   0 40.5551 50.4022   1
  14   4   0-21.8296 57.7639   4
  14  -4   0-52.8368 35.0229   4
  15   4   0 205.277 68.8814   4
 -15  -4   0 152.027 67.9098   5
  15  -4   0 249.057 94.6368   2
  15  -4   0 224.341 50.1783   4
  16   4   0-46.1289 68.3757   4
  16  -4   0 80.8552 40.6655   4
  16  -4   0-25.2481 63.3465   2
  17   4   0 444.957 98.9275   4
  17  -4   0 386.036 113.732   2
  17  -4   0 369.373 63.0852   4
  18  -4   0 308.438 111.553   2
  18   4   0 150.662 80.2666   4
  18  -4   0 98.6870 46.6097   4
  19  -4   0 172.801 53.8176   4
  19   4   0 139.777 78.0438   4
  20   4   0 1.88788 64.7228   4
  20  -4   0 37.5490 73.4886   2
  21   4   0-144.134 70.5265   4
  22   4   0-240.762 95.1378   4
   0   5   0 328.755 51.5902   4
   0  -5   0 261.613 39.4066   4
   0  -5   0 364.320 74.3514   3
   0   5   0 269.130 69.4431   3
  -1   5   0 4727.91 138.073   4
  -1   5   0 4514.73 188.761   3
   1  -5   0 4605.05 123.789   4
  -1   5   0 4587.60 184.030   2
   1   5   0 4542.68 144.522   4
   1  -5   0 4460.49 184.206   3
  -1  -5   0 4748.73 193.953   3
  -1  -5   0 4702.68 135.674   4
   2  -5   0 64.7422 48.1254   3
   2   5   0 88.8436 46.2919   5
  -2  -5   0 83.7454 55.0006   3
   2  -5   0 83.7731 26.1452   4
   2   5   0 84.0975 34.2173   4
  -2  -5   0 38.4501 22.9200   4
  -2   5   0 44.1219 40.5582   3
  -2   5   0 66.1329 39.4365   2
   3   5   0 17559.4 302.357   4
  -3   5   0 17328.1 359.176   2
   3   5   0 17193.5 340.189   5
  -3   5   0 17291.7 378.243   3
   3  -5   0 17237.2 376.364   2
   3  -5   0 17056.1 355.049   3
  -3  -5   0 17008.3 284.082   4
  -3  -5   0 17068.4 393.925   3
   3  -5   0 16778.3 222.598   4
   4   5   0 4242.67 172.545   5
  -4   5   0 4480.01 200.394   3
  -4   5   0 4118.90 179.348   2
   4   5   0 3973.49 153.327   4
   4  -5   0 4206.99 182.658   3
   4  -5   0 3936.85 191.683   2
  -4  -5   0 3937.93 172.976   5
   4  -5   0 3875.98 108.263   4
  -4  -5   0 4028.04 146.349   4
  -5   5   0 2997.88 169.845   3
  -5   5   0 3029.08 159.444   2
   5   5   0 2798.77 145.841   5
  -5  -5   0 2895.68 152.465   5
   5   5   0 3011.42 141.944   4
   5  -5   0 3159.19 176.519   2
   5  -5   0 3024.53 158.874   3
  -6   5   0 3032.12 168.937   2
   6  -5   0 2778.93 94.9518   4
  -6  -5   0 2722.95 150.705   5
   6   5   0 3111.12 149.733   4
   6  -5   0 3224.11 185.084   2
  -6   5   0 2896.19 175.187   3
   6   5   0 3132.41 159.115   5
   7   5   0 54685.1 668.941   5
  -7  -5   0 54115.9 679.079   5
   7   5   0 54074.3 628.553   4
  -7   5   0 55392.2 774.344   3
   7  -5   0 54394.1 410.467   4
   7  -5   0 54670.6 759.661   2
   8   5   0 21369.1 414.358   4
  -8   5   0 22178.5 508.140   3
  -8  -5   0 21619.3 446.020   5
   8   5   0 19848.5 282.238   1
   8  -5   0 21749.4 263.255   4
   8  -5   0 21199.8 491.289   2
  -9  -5   0 2617.63 152.881   4
   9   5   0 2257.68 89.2487   1
   9  -5   0 2565.41 96.3212   4
  -9   5   0 2359.39 176.655   3
   9   5   0 2473.51 152.297   4
   9  -5   0 2537.79 182.775   2
  -9  -5   0 2515.11 159.881   5
 -10  -5   0 2314.00 150.004   4
 -10  -5   0 2238.13 156.761   5
  10   5   0 1939.97 142.615   4
  10   5   0 2055.00 79.8499   1
 -10   5   0 2090.23 176.361   3
  10  -5   0 2149.39 93.0286   4
  10  -5   0 2131.92 173.879   2
  11  -5   0 5391.30 278.839   2
  11  -5   0 5757.58 156.161   4
  11   5   0 5761.43 243.151   4
 -11   5   0 5457.57 287.283   3
 -11  -5   0 5715.71 241.488   4
  11   5   0 5500.43 123.895   1
 -11  -5   0 5552.76 251.698   5
  12  -5   0 32.9127 59.2229   2
  12   5   0 68.9997 49.6341   4
  12  -5   0 83.7001 30.8595   4
 -12  -5   0 110.825 60.9494   5
  13   5   0 7.17588 56.8258   4
 -13  -5   0 111.859 68.2816   5
  13  -5   0 52.1838 69.1604   2
  13  -5   0 45.1676 29.9988   4
  14   5   0 1930.83 165.752   4
  14  -5   0 1885.70 106.159   4
  14  -5   0 1731.99 189.277   2
 -14  -5   0 1869.19 167.291   5
  15   5   0 60.2774 62.5212   4
  15  -5   0-0.07096 32.0332   4
  15  -5   0-49.1243 79.2617   2
  16  -5   0 187.685 45.7520   4
  16  -5   0 87.3409 83.3414   2
  16   5   0 113.698 70.0371   4
  17   5   0 47.9643 65.2547   4
  17  -5   0 19.8267 34.9618   4
  17  -5   0 26.5741 81.3455   2
  18  -5   0 22.9276 35.5947   4
  18  -5   0 94.6007 97.0638   2
  18   5   0 24.3834 57.4366   4
  19   5   0 44.9161 65.6917   4
  19  -5   0 64.0196 84.0483   2
  20  -5   0 102.983 84.3062   2
  20   5   0 6.92332 63.3417   4
  21   5   0-11.9219 76.8377   4
   0   6   0 2897.42 1852.53   3
   0  -6   0 3947.53 2065.57   3
   0   6   0 3106.76 1393.49   4
   1   6   0 4571.59 161.143   4
  -1   6   0 4975.38 216.378   3
   1  -6   0 4929.53 138.976   4
   1  -6   0 4776.91 208.912   3
  -1  -6   0 4938.06 152.720   4
  -1  -6   0 4916.15 214.849   3
  -1   6   0 4919.09 208.953   2
  -1   6   0 5085.38 160.708   4
  -2   6   0 548.642 79.6938   3
  -2  -6   0 521.459 88.8469   3
   2  -6   0 436.259 44.6122   4
   2   6   0 528.679 64.9472   4
   2  -6   0 557.565 82.8412   3
  -2  -6   0 522.030 55.5138   4
   2   6   0 562.856 78.5332   5
  -2   6   0 517.843 75.7969   2
   3   6   0 20458.0 409.250   5
  -3   6   0 19844.5 421.842   2
   3   6   0 20045.2 351.829   4
  -3  -6   0 19494.2 327.256   4
  -3  -6   0 20405.9 464.893   3
  -3   6   0 20098.6 446.869   3
   3  -6   0 20542.1 426.988   3
   3  -6   0 19504.8 260.765   4
  -4   6   0 22183.4 449.837   2
   4  -6   0 21818.1 472.752   2
  -4   6   0 21606.3 477.421   3
   4  -6   0 22475.6 446.766   3
  -4  -6   0 21924.9 498.639   3
   4   6   0 21689.6 421.220   5
   4   6   0 22158.7 384.529   4
   4  -6   0 21540.3 269.499   4
   5  -6   0 964.448 59.6192   4
  -5  -6   0 998.328 95.8218   5
  -5   6   0 953.412 111.342   3
   5   6   0 1001.59 92.7377   4
   5  -6   0 1103.20 118.271   2
  -5   6   0 1043.68 105.428   2
   5  -6   0 998.878 103.505   3
   6  -6   0 112.382 69.6948   2
   6   6   0 145.815 60.6575   4
  -6   6   0 78.2655 58.3736   3
  -6   6   0 176.038 59.2685   2
  -6  -6   0 149.093 48.4799   5
   7  -6   0 9634.16 341.775   2
   7   6   0 8969.33 274.876   4
  -7   6   0 9341.80 341.741   3
   7  -6   0 9026.50 177.424   4
  -7  -6   0 9336.31 300.608   5
   8  -6   0 2515.87 185.016   2
  -8   6   0 2179.41 172.035   3
   8  -6   0 2403.49 91.2299   4
   8   6   0 2377.61 149.655   4
  -8  -6   0 2482.29 160.433   5
   9   6   0 2544.15 1130.79   1
  -9   6   0 2383.39 191830   3
   9  -6   0 2430.72 960.569   4
  -9  -6   0 1653.06 1324.95   4
   9   6   0 3164.18 1867.86   5
   9  -6   0 3456.75 2313.22   2
  -9  -6   0 2017.05 1575.40   5
   9   6   0 2252.35 1623.55   4
 -10   6   0 541.684 97.6524   3
 -10  -6   0 420.111 75.5085   5
  10   6   0 533.293 83.2890   4
  10  -6   0 415.419 42.8987   4
 -10  -6   0 436.597 76.6035   4
  10  -6   0 585.219 112.146   2
  10   6   0 593.839 93.0636   5
  10   6   0 493.487 47.9728   1
  11   6   0 807.921 53.2197   1
  11   6   0 711.667 97.4961   4
  11  -6   0 836.762 61.0974   4
 -11  -6   0 769.443 101.292   5
 -11   6   0 689.269 114.407   3
  11  -6   0 786.719 120.693   2
 -12  -6   0 317.518 796.678   5
  12  -6   0 649.859 1241.08   2
  12  -6   0 500.640 527.314   4
  12   6   0 517.992 420.057   1
  12   6   0 553.684 1005.15   4
  13  -6   0 1555.81 88.4407   4
  13   6   0 1501.86 148.826   4
 -13  -6   0 1547.21 154.002   5
  13  -6   0 1409.39 170.302   2
  14  -6   0 201.718 39.3732   4
  14  -6   0 311.595 99.9278   2
  14   6   0 199.714 75.6988   4
  15  -6   0 360.010 112.183   2
  15  -6   0 166.264 37.8886   4
  15   6   0 352.375 93.1079   4
  16  -6   0-82.2548 95.2277   2
  16  -6   0 68.2010 34.7501   4
  16   6   0 67.1976 63.3672   4
  17  -6   0 196.782 97.9027   2
  17  -6   0 265.117 50.7189   4
  17   6   0 142.441 69.5279   4
  18   6   0 79.3354 76.1657   4
  18  -6   0-40.0121 73.3462   2
  19  -6   0 283.721 120.778   2
  19   6   0 263.259 97.4717   4
  20   6   0 102.044 72.5309   4
   0   7   0 2328.75 177.124   3
   0   7   0 2578.58 141.536   4
  -1  -7   0 692.117 98.7870   3
  -1   7   0 779.881 72.1374   4
  -1  -7   0 747.590 66.0719   4
  -1   7   0 738.226 97.8178   3
   1  -7   0 889.040 103.365   3
   1  -7   0 776.523 61.9816   4
  -1   7   0 774.224 96.0658   2
   1   7   0 740.789 73.4891   4
  -2  -7   0 2734.77 126.561   4
  -2   7   0 2849.28 173.710   2
   2  -7   0 2867.08 173.378   3
  -2   7   0 2487.24 173.408   3
  -2  -7   0 2918.74 185.118   3
   2   7   0 2697.11 139.252   4
   2  -7   0 2709.46 109.392   4
  -3   7   0 3112.82 184.138   2
   3   7   0 3050.29 153.673   4
   3  -7   0 3130.82 182.926   3
   3  -7   0 2970.14 111.671   4
  -3  -7   0 3214.81 201.766   3
  -3   7   0 2917.18 189.456   3
   4   7   0 33980.7 507.913   4
   4  -7   0 33983.2 358.780   4
  -4  -7   0 34866.4 666.761   3
   4  -7   0 34332.1 633.448   2
   4  -7   0 35284.2 596.615   3
  -4   7   0 33872.5 639.297   3
  -4   7   0 35161.4 606.419   2
  -5  -7   0 206.586 46.3311   4
   5  -7   0 382.865 86.0105   2
   5  -7   0 255.274 35.3357   4
   5   7   0 213.407 52.8918   4
  -5   7   0 171.425 64.4621   3
  -5   7   0 288.156 67.7447   2
  -5  -7   0 240.015 80.5966   3
   5  -7   0 283.524 73.0762   3
   6  -7   0 53.1364 49.0634   3
   6   7   0 7.56543 44.2626   4
  -6   7   0-47.8303 58.8879   3
   6  -7   0 14.5824 50.4143   2
   6  -7   0 21.3510 22.3196   4
  -6   7   0-30.4846 47.8075   2
  -6  -7   0 68.4110 36.5090   4
   7   7   0 1779.86 139.280   5
   7   7   0 1889.01 139.364   4
  -7  -7   0 2126.59 139.279   4
  -7   7   0 1858.12 167.174   3
   7  -7   0 1937.05 89.4787   4
   7  -7   0 1680.68 162.992   2
  -7  -7   0 1856.55 146.645   5
   7  -7   0 1731.59 82.9224   4
  -7   7   0 1952.81 155.604   2
  -8   7   0 122.282 66.3564   3
   8   7   0 139.238 60.7845   4
   8  -7   0 234.559 89.6692   2
  -8  -7   0 163.985 56.0703   4
   8   7   0 127.417 63.9424   5
   8  -7   0 114.046 26.5167   4
  -8  -7   0 134.480 57.3803   5
  -9   7   0 2826.23 214.099   3
   9   7   0 2772.19 184.127   5
   9   7   0 2812.28 176.252   4
   9  -7   0 2595.39 95.3113   4
   9  -7   0 2953.28 219.330   2
  -9  -7   0 2814.44 169.517   4
  -9  -7   0 2572.50 180.268   5
  10  -7   0 998.246 145.223   2
  10   7   0 1022.93 75.6450   1
 -10   7   0 1038.64 138.665   3
 -10  -7   0 1058.19 119.689   5
  10  -7   0 995.333 63.1247   4
  10   7   0 1108.43 121.610   5
  10   7   0 951.108 110.013   4
  11   7   0 584.560 91.3892   4
  11   7   0 719.508 107.439   5
 -11  -7   0 549.726 93.1653   5
  11  -7   0 741.187 130.789   2
  11   7   0 626.645 56.1591   1
  11  -7   0 656.679 52.2367   4
  12  -7   0 541.124 50.0611   4
  12   7   0 527.702 45.5782   1
 -12  -7   0 550.718 98.1040   5
  12   7   0 528.852 98.2067   4
  12  -7   0 571.945 119.480   2
  13  -7   0-102.892 85.1870   2
  13   7   0 2.72267 64.8403   4
  13  -7   0-9.93197 27.2307   4
  14  -7   0 1456.68 82.0985   4
  14   7   0 1557.67 164.414   4
  14  -7   0 1712.49 203.549   2
  15  -7   0 81.8222 91.2166   2
  15  -7   0-7.70269 25.2553   4
  15   7   0-23.9993 67.2272   4
  16  -7   0 232.600 42.2229   4
  16  -7   0 227.430 109.016   2
  16   7   0 257.837 83.9532   4
  17  -7   0-15.1288 82.8378   2
  17   7   0 111.479 82.4360   4
  18   7   0 113.470 76.1322   4
  18  -7   0 56.2452 95.1069   2
  19   7   0 5.95348 73.9631   4
  19  -7   0-188.732 97.3158   2
   0   8   0 9142.03 346.160   3
   0  -8   0 10094.5 355.838   3
   0   8   0 9560.59 265.093   4
   0   8   0 9871.61 346.963   2
   0  -8   0 8896.88 226.274   4
   1   8   0 7089.16 286.685   5
  -1   8   0 7152.67 293.167   2
  -1  -8   0 7209.97 210.407   4
   1  -8   0 7456.59 198.168   4
  -1  -8   0 7409.03 305.732   3
  -1   8   0 7315.71 309.817   3
   1   8   0 7133.60 235.599   4
   1  -8   0 7259.50 297.971   3
   2  -8   0 1252.00 129.632   3
   2  -8   0 1074.30 75.8641   4
  -2   8   0 1078.05 118.430   2
  -2   8   0 1178.65 131.741   3
   2   8   0 1136.67 102.089   4
  -2  -8   0 1102.63 132.312   3
   2   8   0 1027.40 119.336   5
   3  -8   0 8872.29 322.643   3
   3   8   0 8453.36 307.967   5
  -3   8   0 8913.90 344.683   3
   3  -8   0 8785.58 203.394   4
  -3  -8   0 8952.24 351.893   3
  -3   8   0 9245.25 331.935   2
   3   8   0 8565.89 269.517   4
  -4   8   0 3057.00 209.116   3
   4   8   0 2646.72 163.178   4
  -4  -8   0 3476.40 231.099   3
   4  -8   0 2913.72 114.035   4
  -4  -8   0 2997.82 152.357   4
  -4   8   0 2956.31 192.019   2
   4   8   0 3137.73 192.951   5
   4  -8   0 3022.06 196.031   3
   5   8   0 1847.05 136.986   4
  -5   8   0 1686.80 149.366   2
   5  -8   0 1837.27 153.310   3
  -5  -8   0 1843.47 126.020   4
   5   8   0 1745.15 145.568   5
   5  -8   0 1856.83 87.4717   4
   5  -8   0 1909.02 171.058   2
  -5  -8   0 1784.43 175.287   3
  -5   8   0 1898.23 171.536   3
  -6   8   0 5334.12 286.745   3
   6   8   0 5623.82 235.821   4
   6   8   0 5472.11 254.032   5
   6  -8   0 4919.40 272.121   2
  -6   8   0 5660.15 268.751   2
   6  -8   0 5364.57 145.599   4
  -6  -8   0 5109.98 296.654   3
  -6  -8   0 5675.12 226.783   4
   6  -8   0 5332.60 252.397   3
   7   8   0 164.209 70.2444   4
   7  -8   0 128.992 29.4685   4
  -7   8   0 93.2344 59.1471   2
  -7   8   0 53.4692 56.3026   3
   7   8   0 132.266 55.7264   5
   7  -8   0 26.3585 65.7934   2
  -7  -8   0 130.260 50.3161   4
   8   8   0 154.350 70.7084   5
   8  -8   0 75.6548 26.0108   4
   8  -8   0 118.774 31.1714   4
   8   8   0 78.1289 59.0328   4
   8  -8   0 176.259 80.3946   2
  -8   8   0 121.113 72.9616   3
   9  -8   0 123.622 28.1389   4
   9  -8   0 99.8356 28.1172   4
  -9   8   0 190.252 84.8710   3
   9   8   0 34.3484 53.4165   5
   9  -8   0 162.815 79.4751   2
   9   8   0 137.213 62.2321   4
  -9  -8   0 102.510 59.7801   5
 -10  -8   0 1392.89 146.629   5
  10   8   0 1318.03 141.897   5
  10   8   0 1449.82 143.992   4
  10  -8   0 1523.28 177.542   2
  10  -8   0 1337.08 68.5516   4
  11   8   0 58.0228 30.8162   1
  11   8   0 39.9940 69.0251   4
  11  -8   0-62.1480 91.3220   2
  11   8   0 70.8535 68.0361   5
  11  -8   0 61.4157 25.7189   4
 -11  -8   0 136.972 70.6229   5
  12   8   0 2998.30 212.867   5
  12   8   0 3207.35 222.743   4
  12   8   0 3244.92 116.967   1
  12  -8   0 3236.67 266.674   2
  12  -8   0 3066.95 100.649   4
  13  -8   0 1473.02 73.3938   4
  13   8   0 1780.31 176.622   4
  13  -8   0 1765.25 210.690   2
  13   8   0 1299.36 63.2282   1
  14  -8   0 64.1654 86.9606   2
  14  -8   0 71.8372 24.1338   4
  14   8   0 36.2034 60.7989   4
  15  -8   0 1168.18 183.064   2
  15   8   0 987.810 142.164   4
  16  -8   0 80.4315 77.3251   2
  16   8   0 89.2982 74.7801   4
  17  -8   0 65.4124 95.9624   2
  17   8   0-66.4607 88.4660   4
  18   8   0 778.221 142.740   4
  18  -8   0 773.587 170.380   2
   0   9   0 108.744 48.4412   4
   0   9   0 44.6286 51.7399   2
   0   9   0 30.5994 50.0980   3
   0  -9   0 201.169 73.7228   3
   1   9   0 8136.79 325.123   5
  -1   9   0 8130.48 347.800   3
  -1   9   0 8071.51 335.232   2
  -1  -9   0 8008.40 343.156   3
   1   9   0 7946.33 268.105   4
   1  -9   0 8029.95 334.131   3
   1  -9   0 8212.85 224.006   4
  -2  -9   0 3436.89 227.839   3
  -2  -9   0 3457.98 163.152   4
  -2   9   0 3825.95 242.910   3
   2   9   0 3570.24 182.950   4
   2  -9   0 3676.02 225.885   3
   2   9   0 3604.92 222.051   5
   2  -9   0 3582.26 142.707   4
  -2   9   0 3721.88 227.832   2
   3   9   0 5922.88 241.338   4
  -3  -9   0 5993.61 218.043   4
  -3  -9   0 6095.48 307.442   3
  -3   9   0 6281.49 294.826   2
   3  -9   0 6105.31 284.951   3
   3  -9   0 5843.77 176.259   4
   3   9   0 5867.13 275.410   5
  -3   9   0 5774.81 300.044   3
   4   9   0 120.058 71.5431   5
  -4   9   0 207.389 74.0839   3
  -4  -9   0 148.640 79.2374   3
  -4   9   0 92.2000 64.2998   2
   4  -9   0 178.626 38.2009   4
   4   9   0 110.985 59.9177   4
   4  -9   0 145.528 72.1843   3
  -4  -9   0 140.827 48.2843   4
  -5   9   0 14749.1 491.433   3
  -5  -9   0 15379.2 508.243   3
   5   9   0 14552.1 434.781   5
   5   9   0 15433.0 402.403   4
   5  -9   0 15801.6 456.583   3
  -5  -9   0 15967.4 378.305   4
   5  -9   0 15029.6 262.679   4
  -5   9   0 15696.9 460.278   2
   6   9   0 4891.42 255.895   5
  -6  -9   0 5401.80 313.171   3
  -6   9   0 5201.82 272.306   2
   6  -9   0 4795.59 258.495   3
   6   9   0 4824.41 233.340   4
  -6  -9   0 4903.66 221.985   4
   6  -9   0 4767.10 144.441   4
  -6   9   0 4951.80 297.567   3
  -7  -9   0 2032.48 208.046   3
   7  -9   0 1664.28 161.988   3
   7  -9   0 1974.01 194.954   2
   7   9   0 1846.07 165.487   5
  -7   9   0 1850.96 183.455   3
   7   9   0 1966.39 160.020   4
   7  -9   0 1858.34 89.1574   4
   8  -9   0 2367.86 209.967   2
  -8   9   0 2164.35 208.371   3
   8   9   0 2195.41 173.220   4
   8  -9   0 2219.95 101.676   4
   8  -9   0 2002.25 88.5932   4
   8   9   0 2238.74 183.109   5
  -8  -9   0 2069.97 215.468   3
   9   9   0 724.980 114.379   5
   9  -9   0 766.595 55.9418   4
   9  -9   0 746.181 57.1485   4
   9  -9   0 759.517 133.610   2
   9   9   0 803.337 115.769   4
  10  -9   0 1642.39 190.127   2
  10  -9   0 1644.49 74.4902   4
  10   9   0 1729.35 170.470   5
  10  -9   0 1610.75 78.5252   4
  10   9   0 1568.18 154.153   4
  11   9   0 3852.68 244.814   5
  11   9   0 3889.66 163.259   1
  11  -9   0 3677.06 103.421   4
  11  -9   0 3856.54 118.146   4
  11  -9   0 4162.22 299.314   2
  11   9   0 4368.10 258.216   4
  12   9   0 167.994 79.8588   5
  12   9   0 175.746 71.5002   4
  12  -9   0 155.393 25.3093   4
  12  -9   0 212.680 102.919   2
  12   9   0 196.331 40.3996   1
  12  -9   0 159.272 29.0562   4
  13  -9   0-6.06599 95.9465   2
  13   9   0 268.745 83.8187   4
  13   9   0 164.283 29.8605   1
  13  -9   0 144.381 23.2424   4
  14   9   0 114.982 71.2791   4
  14  -9   0 391.042 117.576   2
  15   9   0 46.6004 72.0899   4
  15  -9   0 213.625 110.348   2
  16   9   0 72.6920 77.0108   4
  16  -9   0-8.68477 80.1019   2
  17   9   0-224.321 103.905   4
  17  -9   0 35.4230 109.407   2
   0  10   0 23817.6 486.826   4
   0  10   0 23254.6 598.265   2
   0  10   0 23133.6 624.627   3
   0 -10   0 23214.0 597.831   3
   1 -10   0 12566.3 438.258   3
  -1  10   0 12374.2 458.368   3
   1  10   0 12703.7 359.572   4
   1  10   0 12115.9 426.981   5
  -1 -10   0 12586.2 450.908   3
  -1  10   0 13064.4 445.934   2
  -1 -10   0 12328.7 308.089   4
   1  10   0 12055.7 434.648   2
  -2  10   0 182.928 72.7109   2
   2  10   0 179.414 65.0743   4
  -2 -10   0 109.636 77.1029   3
   2 -10   0 124.484 80.9774   3
   2  10   0 130.296 65.4767   5
   2 -10   0 154.216 42.4763   4
  -2 -10   0 210.089 56.0366   4
  -2  10   0 285.426 96.9111   3
   3  10   0 1982.63 179.939   5
  -3  10   0 2145.76 200.369   3
   3 -10   0 1959.81 111.894   4
  -3 -10   0 2110.20 202.738   3
   3 -10   0 2150.26 190.543   3
  -3 -10   0 1992.13 136.689   4
  -3  10   0 2193.84 186.285   2
   3  10   0 2078.20 159.104   4
  -4 -10   0 563.939 122.365   3
   4 -10   0 830.756 127.288   3
   4 -10   0 659.456 66.7419   4
   4  10   0 783.960 124.867   5
  -4  10   0 672.843 113.762   2
  -4  10   0 558.710 114.704   3
  -4 -10   0 707.412 88.7440   4
   4  10   0 675.938 104.336   4
   5  10   0 10597.4 355.110   4
  -5 -10   0 10572.0 327.596   4
  -5  10   0 10605.4 439.146   3
   5 -10   0 10537.3 230.081   4
  -5 -10   0 10256.0 433.598   3
   5 -10   0 10442.4 393.744   3
   5  10   0 10775.6 395.296   5
  -6  10   0 3997.04 278.067   3
   6 -10   0 4156.46 139.437   4
   6  10   0 3642.40 236.932   5
   6  10   0 3946.51 223.627   4
  -6 -10   0 3939.51 292.146   3
   6 -10   0 3923.36 250.029   3
  -7 -10   0 1105.89 165.757   3
   7  10   0 1181.60 132.616   4
   7 -10   0 1155.95 72.0080   4
   7 -10   0 1011.28 134.085   3
   7  10   0 1243.67 147.457   5
   8  10   0 1074.44 139.097   5
   8 -10   0 1106.19 76.8612   4
   8 -10   0 994.306 158.030   2
   8  10   0 1092.48 135.009   4
  -8 -10   0 981.757 155.528   3
   8 -10   0 899.749 61.0052   4
   9 -10   0-5.94134 94.0702   2
   9  10   0-33.5696 60.4569   5
   9 -10   0-2.91866 17.5604   4
  -9 -10   0 103.456 96.3042   3
   9 -10   0 25.6924 23.0587   4
   9  10   0-39.6244 64.3568   4
  10  10   0 645.372 120.784   5
  10 -10   0 639.712 47.6910   4
  10 -10   0 663.030 47.8820   4
  10  10   0 634.485 104.710   4
  10 -10   0 727.515 137.091   2
  11  10   0 6.01870 72.5529   5
  11 -10   0 63.2442 17.2467   4
  11  10   0 35.2122 67.7755   4
  11 -10   0 54.2934 90.7989   2
  11 -10   0 41.6223 16.8162   4
  12  10   0 1443.54 167.194   5
  12 -10   0 1764.02 217.713   2
  12  10   0 1355.39 97.4483   1
  12  10   0 1882.51 185.171   4
  13 -10   0 698.575 157.784   2
  13  10   0 593.932 119.920   4
  13  10   0 645.735 126.309   5
  14  10   0 115.054 82.2486   4
  14 -10   0 81.4702 98.4051   2
  15 -10   0 1163.16 200.605   2
  15  10   0 998.792 152.865   4
  16  10   0 87.5043 68.8288   4
  16 -10   0 231.200 109.386   2
  17 -10   0 178.354 116.356   2
   0 -11   0 19.6092 43.9019   4
   0 -11   0 90.4462 95.2239   3
   0  11   0 118.197 82.7449   2
   0  11   0 51.0075 84.3331   5
   1  11   0 15492.5 517.512   2
  -1  11   0 16039.8 545.457   3
   1 -11   0 15823.9 344.292   4
   1  11   0 15917.0 429.956   4
  -1  11   0 16262.2 520.725   2
  -1 -11   0 15469.5 367.358   4
  -1 -11   0 15028.4 520.645   3
   1  11   0 16778.0 530.968   5
   1 -11   0 15744.0 515.363   3
  -2  11   0 5066.91 312.498   3
  -2 -11   0 4132.55 284.679   3
   2  11   0 4731.24 284.868   5
   2  11   0 4558.77 237.687   4
  -2 -11   0 4491.80 207.051   4
   2 -11   0 4631.97 283.358   3
  -3  11   0 4.20268 72.9745   3
   3 -11   0 227.235 93.6451   3
  -3 -11   0 119.793 81.3790   3
   3  11   0 341.847 100.343   5
  -3 -11   0 187.913 56.0432   4
   3  11   0 120.764 57.4561   4
  -4  11   0 3465.07 269.032   3
   4  11   0 3605.15 248.223   5
   4 -11   0 3308.25 238.475   3
  -4 -11   0 3388.28 266.879   3
   4 -11   0 3281.93 143.054   4
   4  11   0 3314.25 211.736   4
   5 -11   0 2095.33 111.773   4
   5  11   0 2219.57 179.309   4
   5  11   0 2282.78 201.883   5
  -5 -11   0 2136.61 214.765   3
   5 -11   0 1978.22 192.393   3
   6  11   0 1191.68 151.606   5
  -6 -11   0 965.330 164.598   3
   6 -11   0 1165.81 80.7582   4
   6  11   0 1194.93 136.603   4
   6 -11   0 1106.81 150.454   3
   7 -11   0 220.653 39.8335   4
  -7 -11   0 44.9563 90.0583   3
   7 -11   0 125.951 67.9467   3
   7  11   0 281.651 93.3657   5
   7  11   0 169.897 72.9865   4
  -8 -11   0-11.5505 78.1262   3
   8 -11   0 35.0475 24.3594   4
   8  11   0-41.9373 65.6698   5
   8  11   0 28.6364 60.0004   4
   9  11   0 656.667 124.395   5
   9 -11   0 448.646 42.6864   4
  -9 -11   0 681.964 147.097   3
   9 -11   0 513.035 48.8925   4
   9  11   0 561.596 104.707   4
  10 -11   0 405.598 36.2050   4
  10  11   0 256.450 87.8837   4
  10  11   0 527.848 117.342   5
  10 -11   0 444.696 125.293   2
 -10 -11   0 353.919 123.554   3
 -11 -11   0 709.208 154.061   3
  11  11   0 841.611 136.630   5
  11 -11   0 895.738 170.879   2
  11  11   0 780.348 125.692   4
 -12 -11   0 63.5447 95.0364   3
  12  11   0 20.1102 65.3236   5
  12  11   0 163.090 86.7815   4
  12 -11   0-6.24253 88.8938   2
  13  11   0 477.944 118.942   4
  13  11   0 431.593 112.171   5
  13 -11   0 480.878 145.004   2
  14 -11   0 342.485 139.128   2
  14  11   0 450.231 117.658   4
  15 -11   0 180.760 131.248   2
  15  11   0 58.7199 71.8560   4
  16 -11   0 207.237 130.383   2
   0 -12   0 1171.44 167.775   3
   0  12   0 1394.66 174.462   5
   0 -12   0 1327.97 114.447   4
   1  12   0 4753.85 255.372   4
   1  12   0 4761.58 305.832   5
   1 -12   0 4635.38 200.428   4
   1 -12   0 4848.52 306.156   3
  -1  12   0 5201.29 316.500   5
  -1 -12   0 4952.94 314.870   3
  -1 -12   0 4673.24 212.275   4
   2  12   0 754.592 119.490   4
   2 -12   0 645.425 81.6013   4
  -2 -12   0 733.996 95.3142   4
  -2 -12   0 775.565 153.729   3
   2 -12   0 854.929 149.740   3
   2  12   0 777.856 140.237   5
   3  12   0 10220.2 380.676   4
   3 -12   0 10983.8 449.788   3
  -3 -12   0 10025.8 457.957   3
   3  12   0 10885.2 443.988   5
   4  12   0 472.612 113.255   5
   4 -12   0 554.980 120.182   3
   4  12   0 598.150 108.416   4
  -4 -12   0 421.596 114.915   3
   5 -12   0 285.971 50.0871   4
  -5 -12   0 336.570 116.714   3
   5  12   0 251.153 100.791   5
   5  12   0 260.371 72.5036   4
   5 -12   0 329.117 95.3194   3
  -6 -12   0 944.382 171.166   3
   6  12   0 1254.73 165.202   5
   6  12   0 1020.67 139.566   4
   6 -12   0 1035.38 78.4370   4
   6 -12   0 966.599 145.814   3
   7  12   0 1671.86 168.578   4
   7  12   0 2136.98 206.332   5
   7 -12   0 1973.83 197.772   3
  -7 -12   0 1766.33 217.028   3
   7 -12   0 1841.12 95.9826   4
  -8 -12   0 721.345 157.671   3
   8  12   0 854.438 134.474   4
   8  12   0 733.217 133.330   5
   9  12   0 42.5612 67.7500   4
  -9 -12   0-16.5090 90.4256   3
   9  12   0 23.9477 64.6602   5
 -10 -12   0 436.059 140.662   3
  10  12   0 360.598 108.082   5
  10  12   0 128.324 81.0084   4
 -11 -12   0 90.1724 95.8494   3
  11  12   0 102.697 78.1448   4
  11  12   0 196.051 83.6466   5
 -12 -12   0 572.045 156.272   3
  12 -12   0 287.434 129.386   2
  12  12   0 433.939 116.385   4
  12  12   0 539.876 126.813   5
 -13 -12   0-62.9276 119.101   3
  13 -12   0-10.4548 98.1728   2
  13  12   0 103.316 76.0529   5
  13  12   0-6.38436 61.7123   4
  14 -12   0-52.1314 80.0062   2
  14  12   0 43.1303 65.8466   4
  14  12   0 86.4650 79.4621   5
 -14 -12   0 80.4267 93.5725   3
 -15 -12   0 571.026 176.601   3
  15 -12   0 415.808 129.025   2
   0 -13   0 40.8725 48.1617   4
   0 -13   0 105.921 93.9453   3
   0  13   0 42.7612 74.3605   5
  -1 -13   0 3043.99 261.000   3
  -1  13   0 3444.90 275.754   5
   1  13   0 3004.35 257.206   5
   1 -13   0 2960.32 166.603   4
   1 -13   0 2647.85 242.771   3
   2 -13   0 606.179 77.9964   4
   2  13   0 694.025 114.950   4
   2  13   0 617.190 126.655   5
  -2 -13   0 902.633 157.831   3
   2 -13   0 663.375 127.770   3
  -3 -13   0 3036.56 273.335   3
   3 -13   0 2912.96 250.430   3
   3  13   0 2959.78 224.977   4
   3  13   0 3391.71 267.905   5
   3 -13   0 3022.51 156.978   4
  -4 -13   0 1924.75 227.352   3
   4 -13   0 1713.03 114.283   4
   4 -13   0 1480.17 184.901   3
   4  13   0 1550.76 167.859   4
   4  13   0 1790.49 195.311   5
  -5 -13   0 336.108 122.364   3
   5 -13   0 334.141 102.237   3
   5  13   0 177.999 80.4065   4
   5  13   0 229.004 96.6522   5
   6  13   0 30.0341 73.0033   4
   6  13   0 55.1032 76.7145   5
   6 -13   0 51.6542 71.5001   3
   7 -13   0 259.179 90.4112   3
   7  13   0 109.031 62.0805   4
  -7 -13   0 382.967 127.524   3
   7  13   0 360.582 105.961   5
   8  13   0 229.769 85.9016   4
   8  13   0 489.784 112.079   5
  -8 -13   0 274.337 111.220   3
  -9 -13   0 47.1495 92.6598   3
   9  13   0 132.489 89.3096   5
   9  13   0 146.615 85.4749   4
 -10 -13   0-93.8106 107.057   3
  10  13   0 39.1224 72.0042   5
  10  13   0 116.178 95.3729   4
  11  13   0 2321.98 230.499   4
 -11 -13   0 2248.52 276.844   3
  11  13   0 2255.66 229.427   5
  12  13   0 54.0473 82.7935   5
  12  13   0 42.1996 87.2384   4
 -13 -13   0 398.133 148.799   3
  13  13   0 46.2755 83.4920   5
  13  13   0 326.110 105.694   4
  14  13   0 115.526 97.5136   5
 -14 -13   0 59.5171 99.3475   3
   0 -14   0 75.1460 73.5183   3
   0  14   0 18.6086 89.6321   5
  -1  14   0-76.5813 72.2800   5
   1 -14   0-6.36200 73.3567   3
  -1 -14   0 69.2955 81.9620   3
  -2  14   0-104.071 105.153   5
  -2 -14   0 60.4463 92.4369   3
   2  14   0-48.6772 89.4507   5
   2 -14   0-196.808 102.083   3
   3  14   0 738.966 148.215   5
   3  14   0 353.353 100.003   4
   3 -14   0 490.366 117.533   3
  -3 -14   0 276.526 116.047   3
   4  14   0 48.4570 87.2997   5
   4 -14   0 318.053 110.798   3
  -4 -14   0 182.688 105.892   3
   4  14   0 178.539 75.0007   4
   5  14   0 260.219 95.0866   4
  -5 -14   0-52.6357 77.8669   3
   5  14   0 84.3769 79.7861   5
   5 -14   0 99.1470 81.4067   3
  -6 -14   0 800.779 159.996   3
   6 -14   0 844.031 144.231   3
   6  14   0 665.148 138.228   5
   6  14   0 915.649 156.653   4
   7 -14   0 1.68346 68.7569   3
   7  14   0 166.548 95.2167   5
  -7 -14   0-92.3732 105.107   3
   7  14   0-107.835 85.9281   4
   8  14   0-69.1705 79.5299   5
  -8 -14   0-41.1834 95.9186   3
   8  14   0 13.2123 67.0650   4
   9  14   0 132.080 85.0935   4
  -9 -14   0 91.2800 125.002   3
   9  14   0 11.2945 74.7491   5
 -10 -14   0 30.8599 92.7095   3
  10  14   0-3.33856 70.1602   4
  10  14   0-106.127 88.8721   5
 -11 -14   0-154.547 123.341   3
  11  14   0-188.510 113.738   5
  11  14   0-158.015 98.3781   4
 -12 -14   0 307.732 148.435   3
  12  14   0 52.4616 76.7226   5
  13  14   0 60.0737 85.6768   5
 -13 -14   0-136.520 127.749   3
  14  14   0 45.5998 74.3386   5
   0 -15   0-114.567 88.7496   3
   0  15   0 11.6867 87.0182   5
   1  15   0 1285.11 189.118   5
   1 -15   0 862.220 164.454   3
  -1  15   0 858.991 161.335   5
  -1 -15   0 615.086 139.324   3
   2 -15   0 211.893 100.002   3
   2  15   0 91.4663 78.6339   5
  -2 -15   0 140.699 90.7046   3
  -2  15   0 253.197 124.902   5
   3 -15   0 402.826 123.349   3
  -3  15   0 397.769 133.398   5
   3  15   0 311.379 120.186   5
  -3 -15   0 175.696 92.5280   3
   4  15   0 733.238 130.463   4
   4 -15   0 938.159 167.166   3
  -4 -15   0 983.020 173.377   3
   4  15   0 893.477 166.492   5
   5 -15   0 245.757 102.227   3
   5  15   0 447.990 119.287   4
  -5 -15   0 213.330 103.089   3
   5  15   0 316.491 115.388   5
   6 -15   0 431.587 110.624   3
   6  15   0 317.289 109.896   4
  -6 -15   0 486.011 159.905   3
   6  15   0 394.497 132.144   5
   7  15   0 119.850 97.5508   5
   7 -15   0 117.727 88.1112   3
  -7 -15   0-39.2954 113.663   3
   7  15   0 63.0171 81.9915   4
   8  15   0 1749.00 219.096   5
   8  15   0 1851.95 212.032   4
  -8 -15   0 1588.33 240.270   3
  -9 -15   0-94.8426 120.799   3
   9  15   0 92.1339 83.2146   4
   9  15   0-47.9511 87.1436   5
  10  15   0 30.5427 80.1936   4
 -10 -15   0-194.498 131.459   3
  10  15   0-0.29002 82.4894   5
 -11 -15   0 108.428 120.205   3
  11  15   0 28.7361 89.0053   5
  12  15   0 95.5672 78.3819   5
   0  16   0 109.104 86.8134   5
   0 -16   0 65.9423 75.1244   3
  -1 -16   0 202.673 110.683   3
   1 -16   0 110.774 94.8422   3
  -1  16   0 73.6596 85.0684   5
   1  16   0 243.671 124.265   5
   2  16   0-117.532 78.4549   5
  -2 -16   0-25.6091 78.5751   3
   2 -16   0 0.88112 68.5161   3
  -2  16   0 151.834 112.605   5
  -3  16   0 467.514 146.443   5
   3 -16   0 584.741 138.048   3
   3  16   0 734.123 162.817   5
  -3 -16   0 532.725 138.027   3
   4 -16   0-52.7945 77.9477   3
  -4 -16   0-98.1666 88.6759   3
  -4  16   0-45.4472 91.4351   5
   4  16   0-91.7432 107.237   5
   5  16   0 135.934 102.110   5
   5  16   0 29.9946 68.9096   4
   5 -16   0-113.100 85.6213   3
  -5 -16   0 127.542 106.136   3
   6  16   0 208.256 92.4084   4
   6 -16   0 10.3403 77.8862   3
  -6 -16   0 414.072 135.087   3
   6  16   0 219.632 114.779   5
   7  16   0 44.4143 89.0473   5
   7  16   0 63.9454 74.7489   4
  -7 -16   0-61.8610 95.2883   3
   7 -16   0-91.2052 93.6159   3
   8  16   0 162.096 110.969   5
  -8 -16   0 32.5408 111.669   3
   8  16   0 117.715 91.8143   4
  -9 -16   0 285.917 146.850   3
 -10 -16   0-211.405 155.838   3
   0 -17   0-5.54801 92.3467   3
  -1 -17   0 161.046 111.340   3
   1 -17   0 168.491 100.174   3
   2 -17   0 29.2582 71.3482   3
  -2 -17   0 106.285 92.5541   3
  -3 -17   0-62.5133 92.3990   3
   3 -17   0 64.6294 75.8783   3
  -4 -17   0 298.196 141.356   3
   4 -17   0 411.487 130.395   3
   5 -17   0 127.404 103.820   3
  -5 -17   0-175.416 117.340   3
  -6 -17   0 385.986 161.234   3
   6 -17   0-68.2722 81.9293   3
  -7 -17   0-135.712 105.455   3
   7 -17   0-245.677 102.961   3
   7  17   0-159.132 73.6401   4
   0 -18   0 287.270 102.508   3
  -1 -18   0-25.2053 81.2884   3
   1 -18   0 26.5624 65.2797   3
   2 -18   0 152.344 115.867   3
  -2 -18   0-35.0341 110.670   3
  -3 -18   0 276.050 132.411   3
   3 -18   0 545.277 145.731   3
   4 -18   0 30.6589 67.1497   3
  -4 -18   0-104.317 87.9617   3
  23   0  -1 74.4054 70.2615   4
  22   0  -1 65.1021 72.8758   4
  21   0  -1 122.100 72.1885   4
  20   0  -1-26.8511 56.5220   4
  19   0  -1-85.4249 57.2333   4
  18   0  -1-32.8676 52.4284   4
  17   0  -1 5.64145 46.2527   4
 -17   0   1-2.02567 35.9475   1
  16   0  -1-46.9164 45.2579   4
 -16   0   1-31.5063 42.3452   1
 -15   0   1-80.8991 44.8507   1
 -15   0   1-47.0275 59.1279   4
  15   0  -1-80.2277 50.8573   4
 -14   0   1-19.7376 30.8804   1
  14   0  -1-16.7061 40.9778   4
 -14   0   1 19.0479 52.5810   4
  13   0  -1-40.2249 43.2943   4
 -13   0   1-78.0879 53.8946   4
 -13   0   1 58.3590 33.4563   1
 -12   0   1 36.9689 41.1475   4
  12   0  -1 6.39004 39.5527   4
 -12   0   1-7.02599 29.1747   1
 -11   0   1 41.9326 42.2916   4
  11   0  -1-18.9898 37.0629   4
 -11   0   1 7.17143 24.4038   1
 -10   0   1 9.81009 25.2339   1
 -10   0   1 41.3349 41.5758   4
  10   0  -1 53.5225 33.8261   4
  -9   0   1 0.90477 34.2565   4
   9   0  -1 17.9417 34.7698   4
  -8   0   1-14.9842 34.9890   4
   8   0  -1 0.87431 35.1755   4
   7   0  -1-31.5125 37.1740   4
  -7   0   1-45.3905 41.2845   4
  -6   0   1 8.10322 30.4647   4
   6   0  -1 19.3380 30.8894   4
   5   0  -1-8.64794 32.0763   4
  -5   0   1-4.01302 30.0791   4
   4   0  -1 31.5107 31.1700   4
  -4   0   1 19.2146 30.5206   4
   3   0  -1-5.01201 30.6004   4
   2   0   1 32.8216 21.0398   1
  -2   0  -1 33.6184 13.7894   4
  -3   0  -1 47.1002 28.3053   1
   3   0   1 26.1627 26.5112   1
  -3   0  -1 10.4617 16.9682   4
   3   0   1 23.8497 18.0232   4
  -4   0  -1 48.9444 29.6439   1
   4   0   1 4.77734 21.0368   4
   4   0   1-10.5796 29.2320   1
  -4   0  -1-7.46140 19.2570   4
   5   0   1-0.45586 24.7657   4
  -5   0  -1 1.49575 20.5427   4
   5   0   1 29.8335 29.9787   1
  -5   0  -1-1.89970 28.8768   1
  -6   0  -1-6.58669 29.4836   1
   6   0   1 11.0503 26.0406   4
  -6   0  -1-3.78522 22.0091   4
  -7   0  -1 18.3321 30.4433   1
   7   0   1-20.1633 29.9069   4
  -7   0  -1-8.61648 25.6552   4
   8   0   1 5.19712 30.5225   4
  -8   0  -1 42.8853 31.0245   4
  -8   0  -1 1.39115 31.3726   1
   9   0   1 19.7884 32.2535   4
  -9   0  -1-6.29637 28.9584   4
  -9   0  -1 3.67439 33.4569   1
  10   0   1-2.22915 36.2026   4
 -10   0  -1-2.50897 35.2402   1
 -10   0  -1 31.0110 35.7598   4
 -11   0  -1-21.5916 43.1810   4
  11   0   1 22.5442 34.0735   4
 -11   0  -1-35.1593 37.2933   1
 -12   0  -1-2.98660 34.8562   4
 -12   0  -1 24.6790 38.6050   1
  12   0   1-5.35693 37.8582   4
  13   0   1-8.03790 39.5814   4
 -13   0  -1 9.07088 41.2890   4
 -13   0  -1 90.9365 45.1588   1
 -14   0  -1 50.4082 40.7011   4
 -14   0  -1-45.0151 40.7678   1
  14   0   1 4.15677 47.6298   4
 -15   0  -1 26.1515 46.1180   1
 -15   0  -1-19.8555 50.8878   4
  15   0   1-11.3226 48.2079   4
  16   0   1 54.3552 44.5126   4
 -16   0  -1 28.7577 51.4642   1
 -17   0  -1 185.383 71.3159   1
  17   0   1-30.2556 50.0422   4
  18   0   1-68.0767 58.1407   4
  19   0   1 45.4687 49.2695   4
  20   0   1 51.2231 57.1703   4
  21   0   1 37.4012 55.2521   4
  22   0   1-125.665 71.2017   4
  23   1  -1 56.0025 64.5673   4
  22  -1  -1 151.655 69.1056   4
  22   1  -1 110.570 74.6312   4
  21  -1  -1-8.85152 59.0978   4
  21   1  -1 5.88398 67.3067   4
  20  -1  -1 44.5390 54.3126   4
  20   1  -1 45.4284 56.2238   4
  19  -1  -1 215.817 71.3191   4
  19   1  -1 299.655 82.6553   4
  18   1  -1 37.1173 59.7130   4
  18  -1  -1 136.787 64.1233   4
  17   1  -1 8.15650 51.2506   4
  17  -1  -1-65.0701 57.4549   4
 -17   1   1-59.3721 36.0617   1
 -16  -1   1 1797.13 120.261   1
  16   1  -1 1748.27 144.964   4
 -16   1   1 1685.12 130.503   1
  16  -1  -1 1736.38 139.195   4
 -15  -1   1 305.244 53.6518   1
  15   1  -1 310.816 73.7525   4
 -15   1   1 301.681 80.1333   4
  15  -1  -1 329.834 68.9716   4
 -15   1   1 295.291 57.9825   1
 -14  -1   1 2809.49 204.580   5
 -14  -1   1 2786.01 187.549   4
  14  -1  -1 2882.54 161.894   4
 -14   1   1 2649.34 145.587   1
 -14  -1   1 2761.33 133.917   1
 -14   1   1 2658.97 186.462   4
  14   1  -1 2693.52 163.885   4
 -13  -1   1 1252.84 133.577   5
 -13   1   1 1252.17 127.065   4
  13   1  -1 1203.17 109.174   4
 -13  -1   1 1158.50 120.497   4
  13  -1  -1 1281.28 107.831   4
 -13  -1   1 1145.92 84.5674   1
 -13   1   1 1131.84 93.4870   1
 -12  -1   1 60.7655 31.1005   1
  12  -1  -1 36.3595 39.9973   4
 -12  -1   1 12.6792 44.9089   4
  12   1  -1 50.1250 41.4656   4
 -12   1   1 73.4619 49.6606   4
 -12   1   1 11.8573 27.8238   1
  11   1  -1 1293.56 104.699   4
 -11  -1   1 1260.95 75.4577   1
 -11  -1   1 1341.62 116.106   4
  11  -1  -1 1362.68 97.7371   4
 -11   1   1 1198.91 111.943   4
 -10  -1   1 246.745 56.8340   4
  10   1  -1 261.582 55.8477   4
 -10   1   1 278.766 61.7746   4
 -10  -1   1 226.129 35.3451   1
  10  -1  -1 234.888 48.7682   4
  -9   1   1 15489.5 336.160   4
  -9  -1   1 15624.2 337.942   4
   9  -1  -1 15739.6 289.201   4
  -9  -1   1 15414.8 217.728   1
   9   1  -1 16035.4 310.987   4
   8   1  -1 614.327 67.2321   4
  -8  -1   1 598.863 42.0855   1
  -8   1   1 620.229 74.0698   4
  -8  -1   1 626.180 71.1095   4
   8  -1  -1 597.803 64.0766   4
   7   1  -1 107016. 722.059   4
  -7  -1   1 107766. 778.162   4
  -7  -1   1 106241. 459.426   1
  -7   1   1 106021. 770.421   4
   7  -1  -1 107581. 692.107   4
  -6  -1   1 3894.35 141.023   4
   6  -1  -1 3742.66 124.315   4
  -6   1   1 3738.50 136.947   4
  -6  -1   1 3797.82 75.9000   1
   6   1  -1 3862.81 131.201   4
   5  -1  -1 810.591 61.5672   4
  -5   1   1 823.635 65.5140   4
   5   1  -1 779.128 62.6917   4
  -5  -1   1 765.263 70.5845   4
   4  -1  -1 878299. 1685.64   4
   3   1  -1 28918.8 282.440   4
   3  -1  -1 30341.3 296.840   4
  -3  -1   1 29004.7 314.462   5
  -2  -1   1 90951.4 501.604   5
   2  -1  -1 91981.0 525.545   3
   2   1  -1 92148.1 446.616   4
   2  -1   1 14452.1 207.607   2
   2   1   1 14481.2 190.082   4
   3   1   1 2824.88 93.1581   1
  -3   1  -1 2742.47 54.1406   4
   3   1   1 2822.24 89.8782   4
  -3   1  -1 2873.76 94.7181   1
   3  -1   1 2791.85 59.4043   4
   3  -1   1 2928.94 106.770   2
  -3  -1  -1 2656.25 83.9596   4
  -3  -1  -1 2779.12 69.3951   5
   4   1   1 3169.35 100.156   1
  -4  -1  -1 3014.99 106.233   1
   4  -1   1 3148.18 74.2954   4
  -4   1  -1 3263.99 72.1229   4
  -4  -1  -1 3301.59 98.6758   4
  -4   1  -1 3223.35 109.977   1
   4   1   1 3320.34 102.656   4
   4  -1   1 3318.38 125.579   2
  -4  -1  -1 3128.95 86.0397   5
  -5   1  -1 23828.2 313.167   1
   5  -1   1 23651.1 227.189   4
  -5  -1  -1 23520.3 267.937   5
  -5  -1  -1 22733.0 299.647   1
   5   1   1 23038.6 277.003   1
  -5   1  -1 23711.5 223.252   4
   5   1   1 23081.6 290.391   4
  -5  -1  -1 23260.6 274.692   4
  -6   1  -1 20.7711 28.6910   1
   6   1   1 27.9773 28.1262   4
  -6  -1  -1 32.9679 22.2554   4
  -6  -1  -1 22.8681 29.7457   1
   6  -1   1 41.2211 23.5896   4
   6   1   1 19.8490 26.0459   1
  -6   1  -1 7.36564 20.8042   4
  -7  -1  -1 105.234 32.7696   4
   7   1   1 40.2549 26.2858   1
  -7  -1  -1 130.172 40.6712   1
  -7   1  -1 61.1406 32.4212   1
   7  -1   1 73.0091 27.7243   4
   7   1   1 26.5577 30.6650   4
  -7   1  -1 77.8405 27.3759   4
   8  -1   1 42934.2 409.131   4
  -8  -1  -1 42634.9 478.469   1
  -8  -1  -1 42526.9 462.805   4
  -8   1  -1 42181.3 502.259   1
   8   1   1 43369.4 477.569   4
  -8   1  -1 42952.9 425.129   4
   9   1   1 230.389 47.7351   4
  -9  -1  -1 240.919 46.4925   4
   9  -1   1 278.002 44.4447   4
  -9   1  -1 329.932 47.4760   4
  -9   1  -1 353.986 55.7821   1
  -9  -1  -1 314.138 53.3284   1
 -10   1  -1 747.321 79.6429   1
  10   1   1 803.270 80.3552   4
 -10  -1  -1 911.500 84.2690   4
 -10   1  -1 875.500 75.4896   4
  10  -1   1 823.059 72.5263   4
 -10  -1  -1 795.400 78.2298   1
  11  -1   1 27625.5 402.950   4
  11   1   1 27562.0 447.013   4
 -11  -1  -1 26748.4 471.693   5
 -11   1  -1 27416.9 426.975   4
 -11  -1  -1 28011.2 451.848   4
 -11  -1  -1 26674.6 447.174   1
 -11   1  -1 27598.7 467.750   1
 -12   1  -1 1878.56 124.011   4
 -12  -1  -1 1869.83 136.768   5
  12  -1   1 2017.11 122.481   4
 -12  -1  -1 1785.56 129.443   1
  12   1   1 1938.86 129.605   4
 -12  -1  -1 2043.49 136.042   4
 -12   1  -1 2024.21 137.530   1
 -13  -1  -1 531.189 75.4843   1
 -13   1  -1 409.367 70.1266   1
 -13   1  -1 454.449 75.6443   4
  13  -1   1 570.560 72.6204   4
 -13  -1  -1 466.247 78.9924   5
  13   1   1 572.741 82.0676   4
 -13  -1  -1 564.358 81.4165   4
  14  -1   1 5132.64 203.783   4
 -14  -1  -1 4803.14 235.341   5
 -14   1  -1 4843.85 228.781   1
  14   1   1 4956.23 223.783   4
 -14   1  -1 5034.62 226.653   4
 -14  -1  -1 4756.00 215.222   1
 -14  -1  -1 4942.41 229.048   4
  15  -1   1 30.7972 42.7815   4
  15   1   1-0.84481 47.2508   4
 -15  -1  -1-28.7304 47.6715   4
 -15   1  -1 34.2984 50.9334   4
 -15  -1  -1 44.7144 45.6342   1
 -15   1  -1 10.4278 45.3121   1
 -15  -1  -1 42.6664 50.0716   5
 -16  -1  -1 101.130 49.0753   5
 -16   1  -1 120.335 55.4122   1
 -16  -1  -1 159.106 54.4595   1
  16  -1   1 86.7421 39.9907   4
 -16   1  -1 162.705 71.1723   4
  16   1   1 178.048 59.9258   4
 -17   1  -1 478.642 89.4746   1
  17  -1   1 575.220 86.3718   4
  17   1   1 510.816 93.2200   4
 -17  -1  -1 429.635 87.1157   1
  18  -1   1 1328.62 129.174   4
  18   1   1 1432.21 144.116   4
  19   1   1-77.5288 59.6997   4
  19  -1   1-8.15494 48.5193   4
  20  -1   1-45.2453 46.6996   4
  20  -1   1 14.0832 84.7306   2
  20   1   1-142.841 72.8870   4
  21   1   1-29.9110 71.1873   4
  21  -1   1 0.16591 52.5412   4
  22   1   1 85.0111 72.3299   4
  23   1   1 19.9434 71.5882   4
  23   2  -1 108.076 82.4771   4
  22  -2  -1 51.4572 54.1753   4
  22   2  -1 134.021 81.3422   4
  21  -2  -1 94.3594 86.0860   2
  21   2  -1-33.8341 65.8146   4
  21  -2  -1 27.8901 48.7128   4
  20   2  -1 23.5795 63.0300   4
  20  -2  -1 57.4170 60.5344   4
  19   2  -1 1228.51 146.400   4
  19  -2  -1 975.695 114.200   4
  18  -2  -1 129.781 57.6642   4
  18   2  -1 150.851 57.9342   4
  17  -2  -1 64.4608 46.5686   4
 -17   2   1 252.545 68.1026   1
  17   2  -1 163.502 63.3470   4
  16  -2  -1 186.391 55.3923   4
  16   2  -1 251.760 73.9224   4
 -16   2   1 210.451 51.7469   1
 -16   2   1 241.002 75.3199   4
 -15   2   1 83.6178 45.0493   1
  15   2  -1 98.5897 58.4086   4
 -15   2   1-13.9524 54.4061   4
  15  -2  -1 55.3403 47.1954   4
  14   2  -1 1377.46 125.080   4
 -14   2   1 1459.55 138.530   4
 -14   2   1 1402.11 113.601   1
  14  -2  -1 1340.57 111.081   4
 -14  -2   1 1497.94 149.858   5
  13  -2  -1 192.747 49.3637   4
 -13  -2   1 204.465 38.4506   1
 -13   2   1 143.472 57.9264   4
 -13  -2   1 217.895 62.1804   5
 -13  -2   1 119.244 54.1606   4
  13   2  -1 166.455 62.7856   4
 -12  -2   1 271.504 66.8454   4
 -12  -2   1 253.207 37.1219   1
 -12   2   1 305.293 64.2340   4
  12   2  -1 222.716 56.6130   4
 -12  -2   1 346.983 77.6338   5
  12  -2  -1 279.360 55.8920   4
 -11  -2   1 2994.42 169.998   4
  11   2  -1 2966.20 156.363   4
  11  -2  -1 2968.59 137.473   4
 -11  -2   1 3190.17 184.800   5
 -11   2   1 2973.91 164.855   4
 -11  -2   1 2710.18 100.090   1
  10   2  -1 1001.62 91.2156   4
  10  -2  -1 950.119 78.2575   4
 -10  -2   1 947.888 100.129   5
 -10   2   1 990.283 94.3186   4
 -10  -2   1 933.542 54.8339   1
 -10  -2   1 1047.46 102.228   4
  -9  -2   1 8766.49 256.397   4
  -9   2   1 8572.51 250.729   4
   9  -2  -1 8717.63 214.200   4
   9   2  -1 8537.43 240.913   4
  -9  -2   1 8535.13 274.876   5
  -8  -2   1 26400.3 456.028   5
   8  -2  -1 27713.1 363.298   4
   8   2  -1 27993.3 405.478   4
  -8  -2   1 27689.5 429.602   4
  -8   2   1 26705.4 416.315   4
  -7   2   1 3632.98 145.707   4
  -7  -2   1 3538.50 157.411   5
   7  -2  -1 3765.66 131.446   4
   7   2  -1 3492.45 139.633   4
   6   2  -1 9845.34 217.050   4
  -6  -2   1 9996.88 247.550   5
   6  -2  -1 9587.48 198.636   4
  -6  -2   1 9491.80 220.754   4
  -5  -2   1 171850. 957.360   5
   5   2  -1 173004. 837.557   4
   5  -2  -1 171923. 806.360   4
   4   2  -1 289145. 1011.61   4
   4  -2  -1 287356. 1003.12   4
   4   2  -1 288097. 1145.84   5
  -4  -2   1 285489. 1161.17   5
  -3  -2   1 32949.7 366.226   5
   3  -2  -1 33901.9 345.981   2
   3  -2  -1 32539.8 388.918   3
   3   2  -1 32566.1 312.491   4
   2  -2  -1 2208.72 79.3618   2
   2   2  -1 2281.77 76.9593   4
   2  -2  -1 2172.00 103.684   3
  -2  -2   1 2004.11 77.5735   4
  -2  -2   1 2094.70 89.9512   5
  -1   2   1 97114.1 438.145   2
  -1  -2   1 94333.7 432.847   4
   1  -2  -1 96159.2 635.381   3
  -1  -2   1 94842.3 554.577   5
   1  -2  -1 96168.0 458.584   2
   1   2  -1 96141.2 419.583   4
   0  -2  -1 35141.7 384.278   3
   0   2   1 36935.8 259.084   2
   0  -2   1 34992.2 219.178   4
   0   2  -1 36512.5 251.698   3
   0   2  -1 35751.0 210.936   4
   0  -2   1 35280.8 246.797   3
   1   2   1 144745. 660.440   4
   1  -2   1 147958. 505.003   3
  -1   2  -1 145071. 528.465   3
  -1  -2  -1 143727. 805.600   3
   2   2   1 24748.0 234.365   5
  -2   2  -1 23388.9 243.232   3
   2  -2   1 24399.7 323.043   2
   2   2   1 23743.0 279.010   4
   3   2   1 61900.6 467.335   4
  -3  -2  -1 62657.2 395.862   5
   3   2   1 63103.8 389.069   5
   3  -2   1 62114.9 545.079   2
  -4   2  -1 41960.5 213.459   4
   4  -2   1 42678.3 478.214   2
   4   2   1 42734.0 408.353   4
  -4  -2  -1 42487.9 354.827   5
   4   2   1 42223.4 348.437   5
  -4  -2  -1 42355.8 388.790   4
   4  -2   1 42107.5 201.880   4
   5  -2   1 935.471 82.5251   2
   5   2   1 984.412 72.2303   4
   5  -2   1 1012.65 40.7935   4
  -5  -2  -1 917.754 60.7121   5
   5   2   1 868.891 64.4193   1
  -5   2  -1 987.964 42.9440   4
  -5  -2  -1 997.998 64.2554   4
   6   2   1 1954.39 88.3547   1
  -6  -2  -1 1985.47 96.0306   4
  -6   2  -1 1947.96 70.2322   4
   6  -2   1 1935.64 121.156   2
   6   2   1 2140.95 106.071   4
  -6  -2  -1 1999.56 94.1609   5
   6  -2   1 1924.69 64.4303   4
   7   2   1 13651.1 229.973   1
  -7  -2  -1 14027.9 265.470   5
   7  -2   1 13859.9 191.038   4
  -7   2  -1 13385.5 206.295   4
  -7  -2  -1 13848.5 264.747   4
  -7   2  -1 13694.3 281.758   1
   7   2   1 13984.8 278.179   4
   7  -2   1 14229.7 335.546   2
  -8  -2  -1 739.932 70.4332   4
   8   2   1 737.756 74.5875   4
   8   2   1 684.065 58.0905   1
   8  -2   1 674.058 85.1904   2
  -8  -2  -1 784.538 73.6160   5
   8  -2   1 679.858 51.0959   4
  -8   2  -1 738.384 76.1638   1
  -8   2  -1 665.756 55.9456   4
  -9   2  -1 6984.87 220.621   1
   9   2   1 7267.43 221.553   4
  -9  -2  -1 6863.02 214.513   5
  -9  -2  -1 7098.83 212.968   4
  -9   2  -1 6760.94 180.182   4
   9  -2   1 6791.29 163.130   4
   9  -2   1 6764.39 261.740   2
   9   2   1 6959.79 174.403   1
 -10  -2  -1 12139.0 292.397   4
  10   2   1 11986.0 297.246   4
 -10  -2  -1 11527.2 294.854   5
 -10   2  -1 11424.9 252.897   4
 -10   2  -1 11538.9 300.639   1
  10  -2   1 11738.5 230.115   4
  11   2   1 3740.10 176.930   4
 -11   2  -1 3613.21 175.930   1
  11  -2   1 3519.94 136.945   4
 -11   2  -1 3373.57 150.534   4
 -11  -2  -1 3545.01 174.770   5
 -11  -2  -1 3709.37 171.709   4
  12   2   1 1046.24 105.686   4
 -12  -2  -1 1013.61 102.637   5
 -12   2  -1 1155.03 105.875   1
 -12   2  -1 955.664 89.0868   4
 -12  -2  -1 1108.58 102.089   4
  12  -2   1 1124.49 85.3264   4
  13   2   1 641.892 90.3019   4
 -13   2  -1 621.818 87.6783   1
  13  -2   1 562.634 69.1907   4
 -13  -2  -1 630.584 86.3709   4
 -13   2  -1 607.201 81.2471   4
 -13  -2  -1 723.605 93.6028   5
  14   2   1-7.82526 54.9766   4
 -14  -2  -1-6.24567 49.7002   4
 -14   2  -1 9.76623 40.6736   4
 -14   2  -1-35.0236 43.5457   1
 -14  -2  -1 99.8014 51.4918   5
  14  -2   1 39.5078 37.8661   4
 -15  -2  -1 18.4026 44.1159   5
 -15   2  -1-28.8694 43.2918   1
  15   2   1 9.12593 48.2495   4
 -15   2  -1 40.5282 45.8882   4
  15  -2   1 45.8054 66.3536   2
  15  -2   1 56.0043 39.4957   4
  16   2   1-24.6578 53.5490   4
  16  -2   1-24.2884 66.2687   2
 -16   2  -1-12.6633 41.9838   1
 -16  -2  -1 22.6922 48.2444   5
  16  -2   1-2.64973 41.2076   4
 -16   2  -1-48.1561 48.3281   4
  17  -2   1-3.00843 43.2119   4
  17   2   1 3.52672 57.9566   4
  17  -2   1 41.2042 71.4710   2
 -17   2  -1 146.941 64.1229   4
  18  -2   1 96.7147 52.9189   4
  18  -2   1 117.071 94.0769   2
  18   2   1 127.608 67.1198   4
  19  -2   1 76.0711 44.5194   4
  19  -2   1 1.84018 69.9851   2
  19   2   1-28.8495 59.9286   4
  20  -2   1 59.5743 71.4421   2
  20   2   1 68.3006 64.0646   4
  20  -2   1-57.7078 63.1045   4
  21   2   1 424.285 105.700   4
  21  -2   1 516.095 134.276   2
  22   2   1-82.8306 76.2143   4
  23   2   1 160.866 90.9331   4
  22   3  -1 129.310 88.2092   4
  21   3  -1 75.1788 79.0091   4
  21  -3  -1 55.3793 58.7559   4
  20   3  -1 46.4000 65.5936   4
  20  -3  -1 38.3127 79.0476   2
  20  -3  -1-24.4884 48.2761   4
  19   3  -1 765.501 118.056   4
  19  -3  -1 714.368 149.984   2
  19  -3  -1 605.958 91.3451   4
  18  -3  -1 136.260 54.1816   4
  18   3  -1 233.187 84.4407   4
  18  -3  -1 37.5282 85.2508   2
 -17   3   1 250.721 67.9588   1
  17  -3  -1 212.285 57.5102   4
  17   3  -1 182.221 64.2277   4
 -16   3   1 528.116 87.2002   1
 -16   3   1 675.323 103.945   4
  16   3  -1 479.379 91.8806   4
  16  -3  -1 610.747 81.7942   4
  15  -3  -1 51.8240 46.4204   4
  15   3  -1 114.393 62.9405   4
 -15   3   1 44.0792 52.2794   4
 -15   3   1 74.1607 41.3279   1
 -14   3   1 42.4584 49.6494   4
  14   3  -1 16.8711 50.2712   4
 -14  -3   1 33.8263 61.5992   5
  14  -3  -1 35.8905 46.7078   4
 -13   3   1 738.240 97.3578   4
  13   3  -1 1012.31 109.504   4
 -13  -3   1 863.289 113.593   5
  13  -3  -1 902.513 87.6996   4
  12  -3  -1 4.26394 36.5763   4
  12   3  -1 21.1546 48.0279   4
 -12   3   1-9.31907 44.5522   4
 -12  -3   1 29.2088 51.0816   5
 -12  -3   1 101.737 49.4825   4
  11   3  -1 7593.37 255.113   4
 -11   3   1 8031.41 329.645   3
 -11  -3   1 8067.13 279.751   4
 -11  -3   1 7546.32 290.661   5
  11  -3  -1 7893.56 216.094   4
  10   3  -1 266.085 57.7194   4
 -10  -3   1 301.255 65.8617   4
  10  -3  -1 245.095 46.5738   4
 -10   3   1 336.723 79.2940   3
 -10  -3   1 164.156 56.8196   5
  -9  -3   1 9670.43 275.866   4
   9  -3  -1 9066.25 214.985   4
   9   3  -1 8909.71 251.668   4
  -9  -3   1 9246.81 291.331   5
   8   3  -1 6825.58 211.359   4
   8  -3  -1 6737.19 180.577   4
  -8  -3   1 6925.90 242.582   5
   7   3  -1 12082.1 265.415   4
  -7  -3   1 12089.6 303.021   5
   7  -3  -1 12038.8 233.629   4
   6  -3  -1 25.2741 29.4512   4
   6  -3  -1 0.46948 44.0433   2
  -6  -3   1 1.95395 35.0126   5
   6   3  -1 19.8314 36.0544   4
   6   3  -1 25.0843 41.3731   5
  -5  -3   1 70119.5 650.266   5
   5   3  -1 69339.6 643.943   5
   5   3  -1 69784.2 561.758   4
   5  -3  -1 67626.0 641.280   2
   5  -3  -1 69989.0 538.222   4
   4   3  -1 208247. 914.520   4
   4   3  -1 207664. 1075.26   5
   4  -3  -1 212231. 1129.75   3
   4  -3  -1 209563. 1035.89   2
  -4  -3   1 209847. 1076.24   5
  -3   3   1 11766.5 225.640   2
  -3  -3   1 12445.8 250.866   5
   3   3  -1 12357.6 204.822   4
   3  -3  -1 12134.8 234.532   2
  -3  -3   1 12034.1 207.127   4
   3  -3  -1 12053.4 266.122   3
  -2   3   1 26605.0 310.301   2
  -2  -3   1 26578.0 279.993   4
   2  -3  -1 27423.0 329.744   2
   2   3  -1 27253.2 276.487   4
  -2  -3   1 26698.7 353.573   5
   2  -3  -1 26981.9 389.415   3
   1  -3  -1 75864.8 650.641   3
  -1   3   1 75732.0 498.878   2
  -1  -3   1 75234.9 573.763   5
   1   3  -1 76183.2 411.928   4
  -1  -3   1 76414.3 524.412   3
   1  -3  -1 77156.8 522.040   2
  -1  -3   1 73971.0 418.867   4
   0   3  -1 187.587 37.4336   3
   0  -3  -1 147.275 32.2586   4
   0  -3  -1 132.927 53.5969   3
   0   3  -1 140.784 22.1733   4
   0  -3   1 132.968 21.7739   4
   0  -3   1 134.841 33.0288   3
  -1   3  -1 16126.5 233.895   3
   1  -3   1 15782.6 139.511   4
  -1   3  -1 16126.2 141.064   4
   1  -3   1 15937.4 222.074   3
  -1  -3  -1 16019.4 238.244   4
   1   3   1 16495.2 252.448   4
  -1  -3  -1 16067.7 314.967   3
   2   3   1 225.917 36.9040   5
   2  -3   1 281.110 56.4015   2
  -2   3  -1 274.119 42.3527   3
   2  -3   1 244.006 39.0839   3
   2   3   1 332.733 50.2934   4
  -2  -3  -1 242.904 62.9593   3
   3   3   1 2269.50 92.3637   5
   3  -3   1 2136.02 120.518   2
  -3   3  -1 2178.70 101.610   3
   3   3   1 2127.88 100.299   4
  -4   3  -1 10958.3 232.576   3
  -4  -3  -1 10884.4 210.718   5
   4   3   1 11282.2 207.853   5
   4  -3   1 11182.1 275.055   2
   4   3   1 10910.1 227.937   4
  -5   3  -1 2616.58 124.775   3
  -5  -3  -1 2536.91 107.956   5
   5   3   1 2593.79 107.592   5
   5  -3   1 2524.93 141.564   2
   5   3   1 2446.30 116.359   4
   5  -3   1 2405.50 48.5995   4
   6   3   1 1242.86 90.2333   4
  -6   3  -1 1207.78 52.7799   4
   6   3   1 1210.27 79.1610   5
  -6  -3  -1 1192.72 81.5268   5
   6  -3   1 1168.69 43.2919   4
   6   3   1 1160.41 76.2263   1
   6  -3   1 1128.48 101.119   2
   7  -3   1 254.405 63.9958   2
   7   3   1 319.815 43.9288   1
   7  -3   1 335.018 30.3373   4
  -7  -3  -1 334.838 52.6013   4
  -7  -3  -1 299.847 51.6798   5
  -7   3  -1 293.687 34.9729   4
   7   3   1 309.420 59.1770   4
   8  -3   1 1774.65 70.0447   4
   8  -3   1 1732.74 135.634   2
   8   3   1 1656.58 88.9282   1
  -8  -3  -1 1608.24 104.258   5
  -8  -3  -1 1743.57 109.730   4
  -8   3  -1 1708.90 83.4226   4
   8   3   1 1795.45 119.025   4
   9  -3   1 1689.02 76.1967   4
   9   3   1 1908.26 125.138   4
  -9  -3  -1 1778.90 114.563   4
   9   3   1 1718.87 90.5699   1
  -9  -3  -1 1744.07 115.618   5
   9  -3   1 1923.63 154.734   2
  -9   3  -1 1632.98 89.3391   4
  10   3   1 899.562 93.6914   4
  10  -3   1 993.396 64.7808   4
 -10   3  -1 989.408 76.2706   4
  10  -3   1 1105.85 129.440   2
 -10  -3  -1 1025.68 94.9660   5
 -10   3  -1 945.992 94.9418   1
 -10  -3  -1 951.130 90.5828   4
  10   3   1 978.398 70.7894   1
  11  -3   1 8861.56 199.521   4
 -11  -3  -1 8718.28 273.511   4
  11   3   1 8656.79 280.607   4
 -11  -3  -1 8685.27 277.192   5
 -11   3  -1 8653.13 279.598   1
  11  -3   1 8436.61 328.923   2
 -11   3  -1 8192.83 228.924   4
  12   3   1 74.3333 45.8604   4
  12  -3   1 50.8683 31.0507   4
  12  -3   1 100.900 74.7230   2
 -12  -3  -1 58.9407 47.4400   5
 -12   3  -1 127.930 55.2567   1
 -12   3  -1 40.0193 39.8985   4
 -12  -3  -1 40.2958 40.7291   4
  13   3   1 591.470 94.8554   4
  13  -3   1 600.968 65.9623   4
 -13   3  -1 627.778 79.8985   4
 -13  -3  -1 587.236 88.5936   4
 -13   3  -1 458.479 78.1318   1
 -13  -3  -1 613.577 89.4592   5
  13  -3   1 602.960 110.575   2
 -14   3  -1 7303.10 258.035   4
 -14  -3  -1 7149.23 292.609   5
 -14   3  -1 7167.31 289.259   1
  14   3   1 7418.35 292.587   4
  14  -3   1 7040.52 350.867   2
  14  -3   1 7346.01 220.641   4
 -15   3  -1 226.612 58.9217   4
  15   3   1 133.044 67.7899   4
 -15   3  -1 186.648 62.7512   1
 -15  -3  -1 195.322 63.5230   5
  15  -3   1 166.652 91.2830   2
  15  -3   1 178.664 52.0125   4
  16  -3   1 534.971 73.0410   4
 -16   3  -1 466.793 85.5388   4
  16  -3   1 455.247 113.345   2
 -16  -3  -1 438.084 83.5845   5
  16   3   1 530.994 93.9182   4
  17   3   1 41.4813 60.1539   4
  17  -3   1 206.346 99.0971   2
 -17   3  -1 78.7266 48.9441   4
  17  -3   1 87.2246 45.4554   4
  18   3   1 30.1914 63.8386   4
  18  -3   1 33.5714 39.1341   4
  18  -3   1-23.4982 69.0298   2
  19   3   1 659.785 114.636   4
  19  -3   1 957.672 173.868   2
  19  -3   1 851.078 103.395   4
  20   3   1 95.3052 75.1070   4
  20  -3   1 46.3180 90.9578   2
  21   3   1 225.848 84.4218   4
  22   3   1 51.0394 74.5111   4
  21   4  -1 254.713 98.8034   4
  20  -4  -1 188.875 62.7443   4
  20   4  -1 269.923 86.2357   4
  20  -4  -1 18.0262 76.3214   2
  19  -4  -1-87.4995 49.5185   4
  19  -4  -1-30.8925 80.8825   2
  18  -4  -1 788.845 93.9361   4
  18   4  -1 1006.70 136.011   4
  18  -4  -1 962.473 162.646   2
  17  -4  -1-69.4490 45.3776   4
  17   4  -1 83.6668 65.8063   4
  17  -4  -1-68.4035 73.9292   2
  16  -4  -1 2003.92 132.492   4
  16   4  -1 1739.56 162.239   4
  16  -4  -1 1780.51 201.771   2
  15  -4  -1 4496.48 284.023   2
  15  -4  -1 4461.05 189.471   4
  15   4  -1 4819.85 246.449   4
  14  -4  -1-8.14314 64.2305   2
  14   4  -1-9.41762 53.1970   4
  14  -4  -1 91.3849 46.3957   4
  13  -4  -1 483.739 101.247   2
  13   4  -1 537.613 85.9121   4
 -13  -4   1 434.646 90.7084   5
  13  -4  -1 569.380 70.6770   4
  12  -4  -1 265.082 83.5242   2
 -12  -4   1 522.206 85.6628   4
  12  -4  -1 347.415 53.6384   4
  12   4  -1 463.778 78.3055   4
 -12  -4   1 494.191 90.4325   5
 -11  -4   1 5732.32 259.243   5
  11   4  -1 5818.64 230.777   4
 -11  -4   1 5774.81 243.346   4
 -11   4   1 5809.61 291.869   3
  11  -4  -1 5472.22 179.864   4
  11  -4  -1 5320.61 263.919   2
 -10  -4   1 66.1284 44.9853   4
 -10  -4   1 95.7647 50.0229   5
  10  -4  -1 72.8674 66.1568   2
  10   4  -1 49.2106 46.7822   4
  10  -4  -1 69.5102 39.4991   4
 -10   4   1 33.8549 48.8931   3
  -9   4   1 925.846 117.299   3
  -9  -4   1 750.677 90.4018   5
   9   4  -1 878.539 92.6587   4
   9  -4  -1 883.131 105.789   2
   9  -4  -1 884.622 73.3334   4
  -8  -4   1 118.727 46.9234   5
   8  -4  -1 111.953 48.9671   2
   8  -4  -1 120.133 37.3962   4
   8   4  -1 122.601 45.4233   4
  -7  -4   1 1144.10 101.456   5
   7   4  -1 1136.68 94.4268   4
   7   4  -1 1215.31 106.608   5
   7  -4  -1 1196.06 110.429   2
   7  -4  -1 1259.74 82.3581   4
   6  -4  -1 1869.58 128.423   2
   6   4  -1 1849.70 121.664   5
  -6  -4   1 1898.92 125.796   5
   6  -4  -1 1851.80 96.7287   4
   6   4  -1 1882.19 106.786   4
   5  -4  -1 16577.4 341.326   2
   5  -4  -1 16894.1 362.147   3
  -5  -4   1 16730.2 344.856   5
   5   4  -1 16425.1 337.522   5
   5   4  -1 16149.9 288.134   4
  -4  -4   1 14312.9 309.015   5
   4  -4  -1 14215.8 300.984   2
  -4   4   1 14650.5 290.045   2
   4  -4  -1 14601.7 331.344   3
   4   4  -1 14015.2 252.790   4
   4   4  -1 14126.6 305.877   5
  -4  -4   1 14019.8 257.424   4
  -4   4   1 14189.2 344.093   3
   3  -4  -1 11743.3 289.860   3
   3   4  -1 11068.9 211.011   4
  -3   4   1 11296.6 241.926   2
  -3  -4   1 10769.9 263.292   5
  -3   4   1 11530.2 303.289   3
   3   4  -1 10985.3 260.411   5
  -3  -4   1 10895.3 211.342   4
   3  -4  -1 11869.7 263.016   2
   2   4  -1 40828.4 375.154   4
   2  -4  -1 40880.8 468.666   2
  -2   4   1 41677.9 446.674   2
   2  -4  -1 41671.3 538.175   3
  -2   4   1 42265.8 557.339   3
  -2  -4   1 40965.2 493.707   5
  -2  -4   1 40594.6 376.603   4
  -1   4   1 4593.62 187.176   3
   1   4  -1 4500.28 116.092   4
  -1  -4   1 4647.36 156.679   3
  -1   4   1 4822.48 151.774   2
   1  -4  -1 4870.09 190.530   3
  -1  -4   1 4502.30 116.872   4
   1  -4  -1 4504.11 136.083   4
   0   4   1 93820.3 828.102   3
   0  -4   1 94255.3 660.953   3
   0  -4  -1 94788.1 823.133   3
   0   4  -1 91543.3 474.434   4
   0  -4   1 94163.4 472.771   4
   0   4  -1 95382.1 672.072   3
   0  -4  -1 92169.9 612.960   4
  -1   4  -1 15203.8 273.211   3
   1  -4   1 14751.2 165.276   4
  -1  -4  -1 15344.7 341.136   3
  -1  -4  -1 15086.4 252.023   4
  -1   4  -1 15357.5 174.509   4
   1   4   1 14897.3 334.107   3
   1  -4   1 15028.0 262.076   3
   1   4   1 15004.5 266.912   4
   2  -4   1 31237.5 376.238   3
  -2  -4  -1 31203.8 369.936   4
   2  -4   1 31264.7 198.425   4
   2   4   1 31244.0 387.995   5
   2   4   1 31257.8 391.271   4
  -2   4  -1 31217.8 227.777   4
  -2   4  -1 31196.7 399.318   3
  -2  -4  -1 31239.5 501.810   3
   3  -4   1 35481.0 516.938   2
   3   4   1 35293.4 429.845   4
   3   4   1 35387.8 415.816   5
  -3   4  -1 35363.3 442.684   3
   3  -4   1 35478.0 412.958   3
  -4   4  -1 6487.05 203.406   3
  -4  -4  -1 6522.21 185.023   5
   4  -4   1 6690.44 234.704   2
   4   4   1 6572.00 195.094   4
   4   4   1 6565.55 182.732   5
  -5   4  -1 1014.45 91.0919   3
  -5  -4  -1 989.024 78.3494   5
   5   4   1 930.618 80.5778   4
   5   4   1 977.259 78.0791   5
   5  -4   1 1050.29 106.419   2
   6   4   1 33995.3 441.502   5
  -6  -4  -1 33795.4 450.817   5
   6   4   1 34346.8 473.071   4
   6  -4   1 33876.6 560.302   2
  -6   4  -1 34395.4 512.587   3
  -7  -4  -1 37329.3 496.354   5
   7   4   1 38038.6 482.311   5
   7  -4   1 38279.4 619.826   2
   7   4   1 37366.6 519.874   4
  -7   4  -1 38315.3 569.961   3
   7  -4   1 37974.6 241.365   4
   8   4   1 300.748 61.8179   4
   8  -4   1 360.219 30.5985   4
   8   4   1 258.830 47.4151   1
   8   4   1 284.555 54.3286   5
  -8  -4  -1 313.392 57.5567   5
   8  -4   1 258.737 76.9304   2
  -8   4  -1 254.022 60.4909   3
   9  -4   1 2765.65 187.816   2
  -9   4  -1 2902.54 180.540   3
   9   4   1 2765.14 117.366   1
   9   4   1 3027.34 163.129   4
  -9  -4  -1 3013.40 155.624   4
  -9  -4  -1 2680.15 148.090   5
   9  -4   1 3037.60 89.2371   4
  10  -4   1 1469.23 144.562   2
 -10  -4  -1 1746.66 122.753   4
  10   4   1 1516.00 87.9083   1
 -10  -4  -1 1517.59 119.771   5
  10  -4   1 1524.18 71.4791   4
  10   4   1 1425.68 118.367   4
  11  -4   1 499.431 48.4145   4
  11   4   1 486.453 80.9024   4
  11  -4   1 349.991 85.4774   2
 -11  -4  -1 363.049 66.7336   5
  11   4   1 421.954 53.0515   1
 -11  -4  -1 398.129 66.5549   4
 -11   4  -1 385.314 53.0575   4
  12   4   1 980.812 111.810   4
  12   4   1 977.425 74.3915   1
 -12  -4  -1 1044.11 108.282   5
  12  -4   1 1015.74 70.3525   4
 -12  -4  -1 1132.86 115.951   4
 -12   4  -1 987.755 87.7003   4
 -12   4  -1 966.903 107.751   1
  12  -4   1 952.077 134.652   2
  13  -4   1 207.691 78.3361   2
 -13   4  -1 116.524 44.9006   4
 -13  -4  -1 232.884 61.7311   5
  13  -4   1 144.505 38.0455   4
  13   4   1 137.838 56.9107   4
 -13   4  -1 126.415 52.5579   1
 -14   4  -1-49.0067 44.9336   4
 -14   4  -1 13.4829 43.4126   1
  14   4   1-68.6969 71.0945   4
 -14  -4  -1 11.3704 43.7420   5
  14  -4   1 46.1283 79.4606   2
  14  -4   1 12.2480 30.7205   4
  15   4   1 1084.75 128.598   4
  15  -4   1 1219.73 166.026   2
 -15   4  -1 1066.67 105.621   4
 -15  -4  -1 1051.21 125.754   5
  15  -4   1 1163.09 91.5873   4
  16  -4   1-66.5094 75.9398   2
 -16  -4  -1-67.8407 61.0209   5
 -16   4  -1 18.2027 46.7301   4
  16  -4   1 1.32745 32.2570   4
  16   4   1-12.3621 62.8100   4
  17  -4   1 28.7458 72.8643   2
  17  -4   1 44.2803 38.6579   4
  17   4   1 92.8486 62.6650   4
  18   4   1 425.131 102.449   4
  18  -4   1 461.198 128.662   2
  18  -4   1 422.120 67.8378   4
  19   4   1 14.0813 60.2649   4
  19  -4   1-57.4989 66.3108   2
  20  -4   1-100.478 99.5086   2
  20   4   1 26.8259 61.8549   4
  21   4   1 45.1795 84.8795   4
  22   4   1-64.9699 75.6899   4
  21   5  -1-35.7487 63.2211   4
  20   5  -1-64.4598 77.4173   4
  20  -5  -1-54.9222 83.6987   2
  19  -5  -1-40.2506 48.4099   4
  19  -5  -1-65.2930 91.1369   2
  19   5  -1 43.4212 60.5779   4
  18   5  -1 56.1258 71.5609   4
  18  -5  -1 29.5794 81.1831   2
  18  -5  -1 39.4686 41.0167   4
  17   5  -1 119.757 65.5254   4
  17  -5  -1 149.593 83.6781   2
  17  -5  -1 90.5730 43.6175   4
  16  -5  -1-25.4438 38.5075   4
  16  -5  -1 135.244 87.4666   2
  16   5  -1 35.9315 68.3546   4
  15  -5  -1 134.971 44.1151   4
  15  -5  -1 136.568 84.3067   2
  15   5  -1 130.682 73.2361   4
  14   5  -1-25.5242 58.7120   4
  14  -5  -1-52.9119 85.8776   2
  14  -5  -1-17.4371 36.0660   4
  13  -5  -1 881.090 130.424   2
 -13  -5   1 1094.12 132.644   5
  13   5  -1 1064.83 120.354   4
  13  -5  -1 994.183 87.6262   4
  12  -5  -1 2794.49 209.842   2
 -12  -5   1 2615.21 189.853   5
  12   5  -1 2669.57 172.995   4
  12  -5  -1 2818.90 133.816   4
 -11  -5   1 675.837 93.8046   4
  11   5  -1 590.239 87.9319   4
 -11  -5   1 565.514 90.8448   5
  11  -5  -1 493.570 96.4821   2
  11  -5  -1 574.517 64.6958   4
 -11   5   1 519.923 104.764   3
 -10  -5   1 786.007 93.6849   4
 -10  -5   1 853.486 107.356   5
  10  -5  -1 889.431 115.896   2
 -10   5   1 817.214 121.310   3
  10   5  -1 732.395 89.0529   4
  10  -5  -1 757.642 69.4409   4
  -9  -5   1 9485.11 320.439   5
   9  -5  -1 9617.60 227.117   4
   9   5  -1 9431.04 280.962   4
   9  -5  -1 9293.54 329.527   2
  -9   5   1 10076.5 369.045   3
   9   5  -1 9527.00 309.520   5
   8  -5  -1 782.660 97.4865   2
   8   5  -1 871.935 88.6642   4
   8  -5  -1 879.301 72.9535   4
   8   5  -1 676.495 38.7851   1
  -8   5   1 937.137 117.819   3
  -8  -5   1 800.256 99.4981   5
  -7  -5   1 518.560 81.1866   5
   7   5  -1 436.613 67.7137   4
   7  -5  -1 410.584 52.7222   4
   7  -5  -1 419.145 79.9145   2
  -7   5   1 459.438 87.7165   3
   6   5  -1 1167.35 92.2327   4
  -6   5   1 1316.33 128.611   3
   6  -5  -1 1172.91 111.964   3
  -6  -5   1 1201.95 109.350   5
   6  -5  -1 1107.20 111.468   2
   5  -5  -1 130.466 57.0420   2
   5   5  -1 107.909 43.6662   4
  -5  -5   1 93.5760 46.2575   5
  -5   5   1 148.997 52.1838   3
   5  -5  -1 79.4901 50.2147   3
   5   5  -1 105.878 54.3551   5
   4   5  -1 434.193 57.1804   4
  -4   5   1 459.822 64.3096   2
  -4   5   1 423.895 78.9282   3
   4  -5  -1 449.012 70.5328   2
  -4  -5   1 328.407 59.7528   5
   4   5  -1 366.936 64.3529   5
   4  -5  -1 421.359 72.7981   3
  -4  -5   1 432.223 55.7079   4
  -3   5   1 570.291 67.0744   2
   3   5  -1 669.564 62.4652   4
  -3   5   1 688.346 89.3556   3
   3  -5  -1 597.036 78.9857   2
  -3  -5   1 568.670 56.1531   4
  -3  -5   1 593.882 75.2950   5
   3  -5  -1 683.152 89.2406   3
   2  -5  -1 2697.99 111.991   4
   2  -5  -1 3006.76 165.957   3
   2   5  -1 2923.50 113.618   4
  -2  -5   1 2752.49 145.986   3
  -2   5   1 2905.14 137.216   2
  -2   5   1 2787.65 163.136   3
  -2  -5   1 3120.80 114.096   4
  -1   5   1 3329.06 144.719   2
   1  -5  -1 3200.17 122.361   4
   1  -5  -1 3277.92 174.508   3
  -1  -5   1 3202.29 146.949   3
  -1  -5   1 3410.25 110.733   4
  -1   5   1 3343.67 176.182   3
   1   5  -1 3219.91 110.527   4
   0  -5   1 4304.44 168.171   3
   0   5  -1 4402.61 169.721   3
   0   5   1 4515.10 159.673   4
   0  -5   1 4668.51 118.641   4
   0   5   1 4263.02 199.035   3
   0   5  -1 4346.11 120.943   4
   0   5   1 4371.11 167.182   2
   0  -5  -1 4460.50 201.071   3
   0  -5  -1 4616.85 147.854   4
   1  -5   1 21023.9 354.718   3
  -1   5  -1 20620.8 243.915   4
  -1   5  -1 20432.1 414.595   2
  -1  -5  -1 20907.7 433.740   3
   1   5   1 20171.5 430.453   3
  -1  -5  -1 20616.2 314.169   4
  -1   5  -1 20012.1 356.498   3
   1  -5   1 20073.8 222.404   4
   1   5   1 20756.9 342.018   4
   2   5   1 2206.96 117.765   4
   2  -5   1 2316.30 123.068   3
  -2   5  -1 2352.04 79.6817   4
   2  -5   1 2412.83 69.1197   4
   2   5   1 2155.53 120.005   5
  -2  -5  -1 2346.99 112.081   4
  -2  -5  -1 2290.75 155.871   3
  -2   5  -1 2249.62 124.348   3
   3   5   1 1310.32 95.5917   5
   3  -5   1 1557.64 102.179   3
   3  -5   1 1389.96 45.5166   4
  -3   5  -1 1294.51 100.641   3
   3  -5   1 1208.43 122.070   2
  -3  -5  -1 1331.73 85.8726   4
   3   5   1 1231.01 90.2157   4
  -3  -5  -1 1415.35 130.244   3
   4  -5   1 189.831 50.8784   3
   4  -5   1 130.917 14.1694   4
   4   5   1 181.324 52.4417   4
   4   5   1 158.961 49.3556   5
   4  -5   1 118.825 59.8359   2
  -4   5  -1 189.286 53.0353   3
   5   5   1 32927.0 479.192   4
   5   5   1 31802.0 457.009   5
  -5   5  -1 31188.9 508.292   3
   5  -5   1 32073.9 567.296   2
  -6   5  -1 1497.22 120.380   3
   6   5   1 1519.94 115.163   4
   6   5   1 1395.84 104.064   5
  -6  -5  -1 1273.83 100.036   5
   6  -5   1 1423.81 133.874   2
   7  -5   1 181.622 64.9314   2
   7  -5   1 113.091 14.4828   4
   7   5   1 181.747 53.1505   5
  -7  -5  -1 176.508 48.2971   5
   7   5   1 204.988 56.2054   4
  -7   5  -1 206.366 60.8119   3
   8   5   1 2928.72 163.332   4
  -8  -5  -1 3098.43 161.361   5
   8  -5   1 3170.28 199.418   2
   8   5   1 2863.59 134.480   1
  -8   5  -1 3164.98 188.465   3
   8  -5   1 3054.26 68.8960   4
   8   5   1 3074.22 156.698   5
  -9  -5  -1 1957.89 134.409   5
   9   5   1 1994.95 113.579   1
  -9  -5  -1 2202.97 139.816   4
  -9   5  -1 2151.50 163.960   3
   9   5   1 2224.14 153.098   4
   9  -5   1 2105.72 66.3699   4
   9  -5   1 2107.40 170.462   2
  10   5   1 101.033 57.2727   4
 -10   5  -1 68.6270 51.5391   3
  10   5   1 78.2084 35.5070   1
  10  -5   1 58.2846 67.0129   2
 -10  -5  -1 118.759 45.2278   4
  10  -5   1 62.9194 20.0889   4
 -10  -5  -1 92.9554 48.3941   5
  11  -5   1 1537.27 160.208   2
  11   5   1 1523.12 134.276   4
 -11  -5  -1 1503.53 127.749   5
  11  -5   1 1521.29 70.1103   4
  11   5   1 1602.60 93.1332   1
 -11   5  -1 1499.11 149.304   3
 -11  -5  -1 1635.54 132.291   4
  12  -5   1 74.5225 75.5877   2
 -12  -5  -1-25.7155 47.6722   5
  12  -5   1 30.3034 25.3659   4
  12   5   1-29.7882 31.5295   1
  12   5   1 18.0129 48.9786   4
  13  -5   1 196.518 37.5968   4
  13  -5   1 222.815 96.2350   2
  13   5   1 85.1661 35.0544   1
 -13  -5  -1 108.132 54.0395   5
  13   5   1 170.206 69.7439   4
  14  -5   1 183.434 82.6020   2
  14  -5   1 256.607 43.8581   4
 -14  -5  -1 145.878 54.5118   5
  14   5   1 96.9172 62.9147   4
  15  -5   1 544.100 59.7575   4
  15  -5   1 545.262 118.299   2
 -15  -5  -1 377.438 80.9381   5
  15   5   1 441.227 93.1793   4
  16  -5   1 204.516 43.1265   4
  16  -5   1 73.0015 76.8239   2
  16   5   1 223.838 86.8905   4
  17  -5   1 223.240 48.5863   4
  17  -5   1 395.150 121.677   2
  17   5   1 350.495 90.7781   4
  18  -5   1 198.659 98.2483   2
  18   5   1 81.0921 63.1912   4
  19   5   1 49.6923 79.6118   4
  19  -5   1-54.0216 93.8498   2
  20  -5   1 2.24050 93.1176   2
  20   5   1 91.1749 72.7573   4
  21   5   1-124.125 93.0960   4
  20   6  -1 149.751 74.3872   4
  19   6  -1 226.993 92.0564   4
  19  -6  -1 420.661 132.444   2
  18   6  -1 160.947 82.7856   4
  18  -6  -1 362.189 119.930   2
  18  -6  -1 182.551 48.4788   4
  17   6  -1 17.1039 59.8444   4
  17  -6  -1 25.1426 65.3622   2
  17  -6  -1-15.5792 33.3562   4
  16  -6  -1 761.403 80.5131   4
  16   6  -1 767.225 121.607   4
  16  -6  -1 738.386 137.433   2
  15   6  -1 664.118 108.563   4
  15  -6  -1 655.103 128.309   2
  15  -6  -1 640.871 74.0992   4
  14   6  -1 591.074 99.8151   4
  14  -6  -1 615.859 128.357   2
  14  -6  -1 677.734 73.3846   4
  13  -6  -1-26.4233 69.8740   2
  13   6  -1 67.5858 66.3560   4
  13  -6  -1 25.1991 33.8920   4
 -12  -6   1 1238.50 136.015   5
  12   6  -1 1156.66 125.863   4
  12  -6  -1 1240.27 154.858   2
  12  -6  -1 1206.80 88.6456   4
 -11  -6   1 2253.85 177.560   5
  11  -6  -1 2509.74 200.825   2
  11   6  -1 2749.74 175.956   4
  11  -6  -1 2411.53 118.808   4
  10  -6  -1 407.958 54.9242   4
 -10  -6   1 524.344 89.0516   5
  10   6  -1 439.124 78.5230   4
 -10   6   1 457.781 96.1907   3
  10   6  -1 412.801 85.2067   5
  10  -6  -1 522.502 100.590   2
 -10  -6   1 553.252 84.6214   4
   9   6  -1 2905.90 80.7279   1
  -9  -6   1 3441.78 182.363   4
  -9  -6   1 3704.24 211.542   5
  -9   6   1 3394.50 230.705   3
   9   6  -1 3799.27 191.337   4
   9  -6  -1 3294.84 211.516   2
   9   6  -1 3419.40 200.650   5
   9  -6  -1 3401.05 139.655   4
  -8  -6   1 184.461 59.1928   5
  -8   6   1 183.815 73.8407   3
   8  -6  -1 161.517 63.3561   2
   8  -6  -1 183.823 44.2515   4
  -8  -6   1 119.313 44.5263   4
   8   6  -1 81.8026 48.9291   4
   8   6  -1 174.572 64.7544   5
   7  -6  -1 1791.60 149.180   2
  -7  -6   1 1902.50 147.351   5
   7   6  -1 1607.63 117.956   4
  -7   6   1 1847.68 163.758   3
   7  -6  -1 1659.91 100.607   4
   6  -6  -1 927.465 107.027   3
  -6  -6   1 953.779 103.187   5
   6  -6  -1 1032.86 115.410   2
  -6   6   1 1007.80 123.330   3
   6   6  -1 1044.21 91.7127   4
  -6  -6   1 862.966 90.7349   4
  -5  -6   1 1290.75 118.261   5
   5  -6  -1 1488.79 131.119   3
  -5   6   1 1515.72 119.631   2
   5   6  -1 1421.94 101.210   4
  -5   6   1 1284.38 131.288   3
   5  -6  -1 1348.22 124.042   2
  -4   6   1 441.266 86.4885   3
  -4  -6   1 403.680 56.9428   4
   4   6  -1 403.228 58.2340   4
   4  -6  -1 403.971 81.1396   3
   4  -6  -1 450.518 80.2665   2
  -4   6   1 341.722 61.3013   2
  -4  -6   1 373.608 66.7412   5
   4  -6  -1 351.364 48.8377   4
   3  -6  -1 6031.88 174.853   4
  -3   6   1 5924.28 216.854   2
  -3  -6   1 6277.61 183.536   4
   3   6  -1 6292.32 186.829   4
   3  -6  -1 6171.70 235.189   2
  -3   6   1 5982.80 261.695   3
  -3  -6   1 6202.57 243.448   3
   3  -6  -1 5703.95 243.738   3
  -2  -6   1 2130.35 144.109   3
  -2   6   1 2137.56 156.686   3
   2  -6  -1 2018.30 104.406   4
   2   6  -1 2245.27 110.751   4
  -2  -6   1 2151.53 104.532   4
   2  -6  -1 2155.57 154.249   3
  -2   6   1 2107.09 132.331   2
  -1   6   1 16449.1 420.997   3
   1  -6  -1 16064.0 288.417   4
  -1  -6   1 16081.9 262.305   4
  -1  -6   1 16486.1 365.482   3
   1   6  -1 16228.5 273.713   4
   1  -6  -1 16152.3 402.737   3
  -1   6   1 16172.4 352.280   2
   0   6  -1 18435.5 384.398   3
   0  -6  -1 18431.0 313.153   4
   0  -6  -1 18855.0 438.939   3
   0  -6   1 18765.7 262.080   4
   0  -6   1 19203.4 385.776   3
   0   6  -1 18748.9 279.611   4
   0   6   1 18700.3 380.454   2
   0   6   1 18806.7 449.800   3
  -1   6  -1 5910.31 220.319   3
   1   6   1 6145.85 202.449   4
  -1   6  -1 6014.91 155.646   4
  -1   6  -1 6098.04 245.776   2
   1  -6   1 6323.07 220.122   3
   1  -6   1 6003.42 137.685   4
  -1  -6  -1 5879.26 251.023   3
   1   6   1 5960.69 259.428   3
  -1  -6  -1 6216.16 185.827   4
   2  -6   1 103.457 48.8856   3
   2   6   1 83.4723 40.7033   4
  -2  -6  -1 72.7891 30.5333   4
  -2   6  -1 60.9688 26.2278   4
   2   6   1 61.5394 41.6655   5
  -2   6  -1 47.6935 41.7691   3
  -2  -6  -1 102.132 70.5473   3
   2  -6   1 55.9884 21.3265   4
  -3   6  -1 26026.0 476.531   3
   3   6   1 26771.1 437.061   4
   3   6   1 25997.1 450.872   5
   3  -6   1 26667.1 236.002   4
   3  -6   1 26821.1 445.620   3
  -3  -6  -1 26824.7 404.174   4
  -3  -6  -1 25958.6 554.103   3
   4   6   1 23493.5 425.335   5
  -4   6  -1 23309.7 465.402   3
   4   6   1 22227.5 411.929   4
   4  -6   1 23743.9 516.163   2
   4  -6   1 24258.2 426.023   3
  -4  -6  -1 23977.5 549.304   3
   4  -6   1 22839.3 196.659   4
   5   6   1 429.381 68.1798   4
   5  -6   1 344.623 77.1525   2
   5  -6   1 387.908 24.4472   4
   5   6   1 383.434 65.0079   5
  -5   6  -1 440.361 76.2002   3
   6  -6   1 27093.0 575.341   2
  -6   6  -1 27411.7 533.497   3
   6   6   1 27288.2 465.752   5
   6   6   1 26722.4 479.496   4
  -7   6  -1 769.529 99.3193   3
   7  -6   1 578.372 101.185   2
   7   6   1 889.487 101.858   4
  -7  -6  -1 890.154 94.1082   5
   8  -6   1 5069.93 266.969   2
  -8  -6  -1 5301.68 212.895   4
   8   6   1 5142.93 227.827   4
  -8  -6  -1 5120.46 220.721   5
  -8   6  -1 5091.09 252.793   3
  -9  -6  -1 139.986 49.3174   4
   9   6   1 69.6967 38.4745   1
   9  -6   1 91.3649 76.7910   2
   9  -6   1 73.5475 13.7944   4
   9   6   1 118.464 58.2416   4
  -9   6  -1 93.6527 56.2303   3
  -9  -6  -1 90.7757 41.5440   5
  10   6   1 1882.68 113.626   1
 -10   6  -1 1771.09 163.761   3
 -10  -6  -1 2105.14 149.247   4
  10  -6   1 1784.58 58.7793   4
 -10  -6  -1 1854.04 145.353   5
  10   6   1 1732.75 146.030   4
  10  -6   1 2078.24 189.409   2
  11   6   1-63.7942 61.2141   4
  11  -6   1 4.15085 65.6688   2
 -11  -6  -1 4.64868 41.0267   5
 -11   6  -1 60.8313 60.5841   3
  11  -6   1 23.2041 16.6860   4
  11   6   1 10.9465 29.7144   1
 -12  -6  -1 381.171 76.1865   5
  12  -6   1 555.905 110.832   2
  12  -6   1 453.933 39.4524   4
  12   6   1 434.369 54.2852   1
  12   6   1 475.054 91.6752   4
  13  -6   1 351.839 96.5395   2
  13   6   1 298.793 83.2040   4
  13   6   1 279.091 45.0291   1
 -13  -6  -1 232.572 65.5374   5
  13  -6   1 278.601 35.8373   4
  14   6   1 37.7181 57.4653   4
  14  -6   1 127.758 103.374   2
 -14  -6  -1 164.722 66.5049   5
  14  -6   1 83.7011 28.6647   4
  15  -6   1 309.053 98.9886   2
 -15  -6  -1 512.225 97.8021   5
  15   6   1 569.785 112.548   4
  15  -6   1 486.630 51.6851   4
  16  -6   1 86.2766 29.6320   4
  16  -6   1-45.6198 77.4502   2
  16   6   1-38.0140 72.7847   4
  17   6   1 43.9014 67.8299   4
  17  -6   1 85.6990 95.6411   2
  18  -6   1 24.0436 92.2816   2
  18   6   1 30.5174 74.9331   4
  19   6   1 156.029 75.9285   4
  19  -6   1 66.7876 94.9356   2
  20   6   1-133.529 84.8002   4
  19  -7  -1 456.400 144.732   2
  19   7  -1 499.777 115.367   4
  18   7  -1-28.0489 67.9873   4
  18  -7  -1 22.1677 76.5620   2
  17   7  -1 197.268 85.9373   4
  17  -7  -1 211.679 97.1959   2
  16   7  -1 271.376 84.7543   4
  16  -7  -1 323.990 113.044   2
  16  -7  -1 305.826 53.7963   4
  15   7  -1 185.072 82.1680   4
  15  -7  -1 289.390 109.958   2
  15  -7  -1 187.543 44.8448   4
  14   7  -1 519.827 103.942   4
  14  -7  -1 358.255 54.0669   4
  14  -7  -1 304.782 99.5090   2
  13   7  -1 15.1978 58.8997   4
  13  -7  -1 12.3705 31.4662   4
  12   7  -1 103.367 66.2940   4
  12  -7  -1 62.7215 84.3228   2
  12  -7  -1 82.4589 37.1419   4
  11  -7  -1 80.6394 37.0281   4
  11  -7  -1-31.2457 76.3784   2
 -11  -7   1-21.5740 50.3818   5
  11   7  -1 100.955 74.0643   5
  11   7  -1 106.549 57.8958   4
  10   7  -1 10435.3 339.666   4
  10  -7  -1 10495.4 244.306   4
 -10  -7   1 10957.3 388.092   5
  10  -7  -1 10386.1 402.587   2
  10   7  -1 10561.8 366.958   5
  -9  -7   1 622.781 87.0606   4
   9   7  -1 886.512 119.012   5
  -9  -7   1 568.513 95.5128   5
   9  -7  -1 658.468 109.983   2
   9   7  -1 568.206 89.9976   4
  -9   7   1 316.278 90.9286   3
   9  -7  -1 598.189 66.0015   4
   8  -7  -1 11858.5 264.661   4
  -8  -7   1 12168.7 339.820   4
  -8  -7   1 12262.3 390.257   5
   8   7  -1 12340.7 380.374   5
  -8   7   1 12004.6 439.882   3
   8   7  -1 11701.0 333.928   4
   8  -7  -1 12014.9 403.800   2
   7  -7  -1 5722.26 267.175   3
  -7  -7   1 5931.11 267.194   5
   7  -7  -1 5940.34 279.061   2
   7   7  -1 5841.37 260.905   5
  -7  -7   1 5893.85 230.917   4
   7   7  -1 5631.47 224.191   4
  -7   7   1 5866.63 301.727   3
   6   7  -1 292.889 60.4949   4
   6   7  -1 354.225 76.4145   5
   6  -7  -1 290.295 77.6963   2
  -6  -7   1 323.745 60.0626   4
  -6   7   1 290.145 64.3736   2
  -6  -7   1 308.841 72.4413   5
   6  -7  -1 398.702 87.7599   3
  -6   7   1 242.077 73.8882   3
   5  -7  -1 8840.13 225.350   4
   5   7  -1 9084.22 311.637   5
   5  -7  -1 9028.37 326.042   3
   5  -7  -1 9420.84 329.053   2
  -5  -7   1 9005.20 317.420   5
  -5   7   1 9371.54 304.048   2
  -5  -7   1 9035.36 258.623   4
   5   7  -1 9374.88 265.262   4
  -5   7   1 9096.10 356.246   3
   4   7  -1 1133.90 93.5295   4
   4  -7  -1 939.881 74.7386   4
  -4  -7   1 1107.13 128.923   3
   4  -7  -1 1145.27 123.128   3
   4  -7  -1 1035.83 119.985   2
  -4   7   1 972.552 101.110   2
  -4   7   1 925.492 118.978   3
   3   7  -1 3637.25 157.186   4
  -3   7   1 3585.90 218.272   3
   3  -7  -1 3607.73 209.149   3
  -3   7   1 3466.11 181.722   2
   3  -7  -1 3628.20 143.203   4
  -3  -7   1 3529.40 200.775   3
  -2  -7   1 6515.35 191.540   4
   2   7  -1 6353.72 195.764   4
   2  -7  -1 6233.75 188.839   4
  -2   7   1 6309.51 240.814   2
   2  -7  -1 6475.33 278.031   3
  -2  -7   1 6451.94 256.051   3
  -2   7   1 5992.60 278.679   3
  -1   7   1 14933.0 368.285   2
  -1   7   1 15146.0 436.575   3
  -1  -7   1 14824.1 272.330   4
   1  -7  -1 14693.8 292.995   4
   1  -7  -1 14040.4 407.295   3
   1   7  -1 14606.3 287.935   4
  -1  -7   1 14841.1 377.681   3
   0   7  -1 3167.55 131.477   4
   0   7   1 3063.10 173.317   2
   0  -7   1 3122.85 175.774   3
   0   7  -1 2928.10 172.671   3
   0  -7  -1 3205.53 139.204   4
   0   7   1 3252.72 207.719   3
   0  -7   1 3148.76 118.848   4
   0  -7  -1 3167.52 201.191   3
  -1   7  -1 1199.04 114.398   3
  -1  -7  -1 949.425 123.793   3
  -1   7  -1 1167.88 121.457   2
  -1   7  -1 1107.09 76.9662   4
   1  -7   1 1150.57 69.4515   4
  -1  -7  -1 1026.04 82.4796   4
   1   7   1 980.872 93.6636   4
   1  -7   1 1146.98 109.110   3
   1   7   1 1062.06 125.157   3
  -2   7  -1 42.5470 42.8321   2
  -2   7  -1 71.2376 41.8149   3
  -2  -7  -1 76.2878 63.8755   3
   2  -7   1 51.1625 45.8972   3
  -2   7  -1 87.4997 32.5480   4
   2  -7   1 94.2594 26.5622   4
   2   7   1 112.714 54.6045   4
   3  -7   1 190.663 58.8416   3
   3  -7   1 230.187 31.8562   4
   3   7   1 397.038 69.8419   4
  -3   7  -1 322.237 68.9785   3
  -3   7  -1 207.224 63.4270   2
  -3  -7  -1 269.601 79.3624   3
  -4   7  -1 2263.66 165.060   2
   4  -7   1 2311.96 146.772   3
  -4  -7  -1 2270.07 130.486   4
  -4  -7  -1 2223.08 181.962   3
   4   7   1 2139.52 139.752   4
   4  -7   1 2176.38 72.3370   4
  -4   7  -1 2118.73 156.023   3
   5  -7   1 881.857 42.5053   4
  -5  -7  -1 982.580 132.702   3
  -5   7  -1 1118.57 121.990   3
   5  -7   1 1114.06 137.151   2
  -5   7  -1 1082.83 118.387   2
   5  -7   1 1011.12 102.219   3
   5   7   1 1133.24 106.699   4
  -5  -7  -1 1011.46 91.6520   4
   6  -7   1 8681.18 126.477   4
  -6   7  -1 9248.36 336.344   3
  -6  -7  -1 9671.42 279.206   4
  -6   7  -1 10003.4 348.296   2
   6   7   1 9132.44 297.363   4
   6  -7   1 8731.02 107.467   4
   6  -7   1 9386.24 362.278   2
  -7   7  -1 5509.97 269.088   3
   7  -7   1 5619.50 287.918   2
  -7   7  -1 5851.57 272.739   2
  -7  -7  -1 5621.06 221.202   4
   7   7   1 5536.84 239.509   4
  -8  -7  -1 632.137 80.8059   4
   8   7   1 517.927 83.0050   4
  -8   7  -1 637.078 106.057   3
  -8   7  -1 503.659 90.1430   2
   8  -7   1 594.319 110.870   2
   9   7   1 5332.91 241.825   5
   9  -7   1 5388.57 297.053   2
   9   7   1 5774.23 260.337   4
  -9  -7  -1 5326.34 246.685   5
  -9   7  -1 5304.49 282.268   3
  10   7   1 1383.32 104.735   1
  10  -7   1 1502.49 173.129   2
 -10   7  -1 1333.31 151.776   3
  10   7   1 1379.18 129.935   5
  10   7   1 1541.32 142.844   4
 -10  -7  -1 1402.19 135.221   5
 -11  -7  -1 2299.26 175.971   5
  11  -7   1 2325.42 215.545   2
  11   7   1 2311.80 180.050   4
  11   7   1 2237.21 125.932   1
  11   7   1 2451.53 172.338   5
  11  -7   1 1921.85 53.5671   4
  12   7   1 564.844 104.158   4
  12  -7   1 639.053 127.570   2
  12  -7   1 634.117 36.3404   4
 -12  -7  -1 537.303 91.0522   5
  12   7   1 707.857 69.1885   1
  13  -7   1 43.9461 84.7713   2
  13   7   1 52.8230 69.5325   4
  13  -7   1 20.8467 13.5222   4
 -13  -7  -1-19.5658 46.4475   5
  13   7   1 82.7329 33.3779   1
  14  -7   1 2386.89 239.170   2
 -14  -7  -1 1969.19 178.102   5
  14   7   1 1918.24 98.5324   1
  14  -7   1 1812.08 74.7826   4
  14   7   1 2409.58 202.424   4
  15  -7   1 1883.64 216.824   2
  15   7   1 2048.25 194.643   4
  15  -7   1 1844.01 80.7022   4
  16  -7   1 293.141 113.747   2
  16   7   1 406.005 106.963   4
  17  -7   1-10.4131 84.9826   2
  17   7   1 51.6759 89.0249   4
  18   7   1-19.4360 63.4830   4
  18  -7   1 159.124 100.773   2
  19  -7   1-35.3054 115.132   2
  19   7   1 82.6299 76.4013   4
  18   8  -1-87.5678 78.5958   4
  18  -8  -1-47.5541 80.0649   2
  17   8  -1-91.6691 72.8639   4
  17  -8  -1-19.5544 70.6602   2
  16  -8  -1-105.355 106.989   2
  16   8  -1 46.0524 74.2972   4
  15   8  -1 307.011 91.8080   4
  15  -8  -1 275.836 46.6608   4
  15  -8  -1 385.260 123.902   2
  14  -8  -1 1343.60 182.553   2
  14   8  -1 1243.74 150.035   4
  14  -8  -1 1200.52 86.0219   4
  13  -8  -1 552.044 118.843   2
  13   8  -1 769.189 123.786   4
  13  -8  -1 818.761 73.1100   4
  12   8  -1 1328.35 144.856   4
  12   8  -1 1222.05 149.858   5
  12  -8  -1 1149.98 83.9645   4
  12  -8  -1 1342.71 169.818   2
  11  -8  -1 74.1021 35.7663   4
  11  -8  -1 42.7440 87.1324   2
  11   8  -1 66.8740 71.9594   5
  11   8  -1 83.5033 18.7144   1
  11   8  -1 52.0047 56.6800   4
  10  -8  -1 5931.42 323.547   2
  10   8  -1 5588.32 284.654   5
  10  -8  -1 5621.30 184.777   4
  10   8  -1 5613.62 263.173   4
   9  -8  -1 3365.85 146.424   4
   9   8  -1 3163.95 213.627   5
  -9  -8   1 3217.71 221.869   5
   9  -8  -1 3432.42 241.862   2
   9   8  -1 3381.61 199.167   4
   8   8  -1 5268.76 239.235   4
  -8   8   1 4810.10 296.499   3
   8   8  -1 4568.80 248.817   5
   8  -8  -1 4694.08 176.822   4
   8  -8  -1 4784.89 276.234   2
  -8  -8   1 4945.56 264.096   5
   7  -8  -1 21.4739 29.9764   4
  -7   8   1 16.9954 64.2040   3
  -7  -8   1 14.6376 41.9489   4
   7   8  -1 74.9290 70.2669   5
  -7  -8   1 65.0219 51.9051   5
   7  -8  -1-16.5932 73.6468   2
   7  -8  -1-11.4947 63.1773   3
   7   8  -1 2.68829 52.5678   4
   6  -8  -1 40.4691 63.9024   2
  -6   8   1 20.9578 51.8615   2
   6   8  -1-29.3688 57.4499   5
   6  -8  -1 28.1553 58.1299   3
  -6  -8   1 10.0768 66.4787   3
   6  -8  -1-9.66669 28.2523   4
   6   8  -1-12.7283 43.7179   4
  -6   8   1 59.6941 56.9082   3
  -6  -8   1 15.8454 38.1278   4
  -5   8   1 5278.38 244.035   2
   5   8  -1 5049.37 248.580   5
  -5  -8   1 5045.51 203.709   4
   5  -8  -1 5148.56 263.879   2
  -5   8   1 4870.05 279.430   3
  -5  -8   1 5387.11 276.321   3
   5  -8  -1 4736.52 168.771   4
   5   8  -1 5148.17 214.537   4
   5  -8  -1 4852.20 260.225   3
  -4   8   1 2353.64 196.563   3
   4   8  -1 2098.13 164.067   5
  -4   8   1 2148.11 158.787   2
   4   8  -1 2346.60 142.126   4
   4  -8  -1 2281.35 119.382   4
   4  -8  -1 2069.39 171.499   3
  -4  -8   1 2414.28 136.949   4
  -4  -8   1 2614.71 191.911   3
  -3  -8   1 1998.42 164.347   3
   3   8  -1 2208.10 163.400   5
  -3   8   1 2308.53 187.228   3
   3  -8  -1 2068.05 167.498   3
   3   8  -1 2254.78 133.533   4
   3  -8  -1 2136.13 116.310   4
  -3   8   1 2287.64 162.109   2
   2  -8  -1 3168.21 208.235   3
  -2   8   1 2988.97 213.050   3
  -2  -8   1 2815.72 185.138   3
   2   8  -1 3005.71 148.106   4
   2  -8  -1 2947.29 137.375   4
  -2   8   1 2981.58 183.991   2
   1  -8  -1 4446.75 170.695   4
  -1   8   1 4462.09 222.319   2
   1   8  -1 4612.41 176.104   4
  -1  -8   1 4866.08 167.322   4
   1  -8  -1 4645.03 254.752   3
  -1   8   1 4368.11 256.306   3
  -1  -8   1 4385.08 226.368   3
   0   8  -1 2816.73 182.325   3
   0   8   1 3273.53 191.537   2
   0  -8  -1 2871.10 202.387   3
   0   8   1 2954.12 212.617   3
   0   8  -1 2982.71 138.979   4
   0  -8   1 3025.91 125.570   4
   0  -8   1 3157.55 188.492   3
   1  -8   1 252.786 40.9657   4
   1   8   1 340.527 67.1405   4
  -1   8  -1 311.813 74.9174   2
  -1   8  -1 290.023 49.8344   4
  -1   8  -1 255.162 65.8137   3
   1  -8   1 303.985 73.0387   3
  -1  -8  -1 205.875 70.5930   3
  -2  -8  -1 803.627 118.224   3
  -2   8  -1 744.740 109.076   2
   2  -8   1 695.894 56.2117   4
  -2   8  -1 701.096 99.2494   3
  -2   8  -1 746.998 70.1284   4
   2   8   1 780.695 89.9681   4
   2  -8   1 844.141 102.594   3
   2   8   1 811.713 101.089   5
   3  -8   1 10678.3 331.653   3
   3  -8   1 10943.3 194.621   4
  -3  -8  -1 10624.2 400.036   3
   3   8   1 10564.4 317.572   4
  -3   8  -1 11311.6 384.965   2
  -3  -8  -1 10868.8 288.546   4
   3   8   1 10999.1 344.172   5
  -3   8  -1 10594.5 360.445   3
  -4   8  -1 3462.93 218.717   2
   4   8   1 3197.23 181.806   4
  -4  -8  -1 3606.18 242.444   3
   4  -8   1 3207.20 186.662   3
   4   8   1 3158.20 186.665   5
  -4  -8  -1 3208.60 163.586   4
   4  -8   1 3199.93 97.7814   4
  -4   8  -1 3217.66 204.743   3
  -5   8  -1 562.632 97.0433   2
  -5  -8  -1 527.032 108.830   3
   5   8   1 477.067 86.7915   5
  -5   8  -1 547.855 95.8517   3
   5   8   1 541.901 87.1126   4
  -5  -8  -1 566.213 76.2738   4
   5  -8   1 536.145 37.8276   4
   5  -8   1 592.431 90.3516   3
   6  -8   1 324.738 91.8139   2
  -6   8  -1 361.453 85.1700   3
  -6  -8  -1 301.524 88.9808   3
   6   8   1 406.857 82.1075   5
   6   8   1 229.421 63.7676   4
  -6  -8  -1 285.111 64.4033   4
  -6   8  -1 314.699 78.6033   2
   6  -8   1 272.516 25.7305   4
   7  -8   1 304.600 23.4385   4
  -7  -8  -1 467.961 117.814   3
   7   8   1 391.961 83.2814   4
   7   8   1 297.627 71.7843   5
  -7   8  -1 507.520 95.2414   2
  -7  -8  -1 444.290 74.1245   4
   7  -8   1 353.142 95.2992   2
   7  -8   1 283.130 19.5956   4
  -7   8  -1 362.061 90.2467   3
   8   8   1 658.619 98.3843   4
  -8   8  -1 974.955 130.276   3
   8   8   1 617.719 96.8265   5
   8  -8   1 676.210 127.296   2
   9   8   1 2265.13 177.791   4
   9  -8   1 2387.86 215.247   2
  -9   8  -1 2283.22 202.060   3
   9   8   1 2346.56 171.655   5
  10   8   1 1670.21 149.418   5
 -10   8  -1 1584.08 170.407   3
  10   8   1 1783.68 165.948   4
  10  -8   1 1913.83 197.336   2
  11   8   1 1508.16 153.326   4
 -11  -8  -1 1483.50 148.514   5
  11   8   1 1593.72 113.327   1
  11   8   1 1536.90 146.237   5
  11  -8   1 1610.68 192.039   2
  12   8   1 324.745 83.4590   5
  12   8   1 390.899 63.2466   1
  12   8   1 404.056 97.6985   4
 -12  -8  -1 331.036 81.9411   5
  12  -8   1 299.192 113.831   2
  13   8   1 3.42281 29.4059   1
  13   8   1-24.9263 64.4084   4
  13  -8   1-39.7484 83.5764   2
  14   8   1 339.954 96.6316   4
  14   8   1 197.751 38.6864   1
  14  -8   1 255.169 111.819   2
  15   8   1-19.4008 68.8023   4
  15  -8   1-153.933 96.6636   2
  16   8   1 69.1742 87.8843   4
  16  -8   1 155.296 115.645   2
  17  -8   1 230.212 111.571   2
  17   8   1-37.0548 84.8619   4
  18  -8   1 121.143 105.752   2
  18   8   1 54.8874 87.1761   4
  18  -9  -1-18.9449 87.5097   2
  17  -9  -1 98.0755 95.9493   2
  17   9  -1 57.0027 65.3292   4
  16  -9  -1 276.990 116.359   2
  16   9  -1 202.142 79.3844   4
  15  -9  -1 122.151 73.8742   2
  15   9  -1-3.91344 63.1419   4
  14  -9  -1 563.950 58.9676   4
  14  -9  -1 665.619 142.073   2
  14   9  -1 508.916 112.066   4
  13   9  -1 421.084 100.384   4
  13  -9  -1 515.310 58.7281   4
  13  -9  -1 423.850 122.522   2
  12   9  -1 1513.05 170.031   5
  12  -9  -1 1473.68 189.475   2
  12  -9  -1 1719.24 100.684   4
  12   9  -1 1259.27 47.0710   1
  12   9  -1 1778.32 169.806   4
  11   9  -1 228.256 82.0668   5
  11  -9  -1 293.770 49.3287   4
  11   9  -1 288.361 85.1777   4
  11   9  -1 244.984 37.6395   1
  11  -9  -1 317.934 106.481   2
  10  -9  -1 2287.65 124.107   4
  10  -9  -1 1961.30 199.956   2
  10  -9  -1 2408.38 124.753   4
  10   9  -1 2419.92 187.556   4
  10   9  -1 1986.32 182.824   5
   9   9  -1 4315.28 235.385   4
   9   9  -1 4203.77 256.434   5
   9  -9  -1 4308.45 171.330   4
   9  -9  -1 4140.21 277.972   2
   9  -9  -1 3934.59 160.010   4
   8  -9  -1 2881.75 213.988   3
   8  -9  -1 2869.63 230.803   2
   8   9  -1 3115.10 194.055   4
   8   9  -1 3108.70 218.134   5
   8  -9  -1 2912.49 136.134   4
   7   9  -1 7486.41 324.697   5
   7   9  -1 6953.25 281.353   4
  -7  -9   1 6793.00 353.475   3
   7  -9  -1 7144.29 326.689   3
  -7   9   1 7564.48 381.086   3
   7  -9  -1 7225.89 348.474   2
   7  -9  -1 6871.19 208.279   4
  -7   9   1 6745.82 311.245   2
   6   9  -1 168.099 66.5332   4
  -6   9   1 87.6084 56.8200   2
  -6  -9   1 162.966 87.6027   3
   6  -9  -1 104.816 35.9288   4
   6  -9  -1 104.165 78.0082   3
   6   9  -1 174.254 76.3437   5
  -6  -9   1 168.899 56.8450   4
   6  -9  -1 120.648 72.2108   2
  -6   9   1 71.9854 81.5283   3
  -5  -9   1 21089.6 436.352   4
   5  -9  -1 20444.5 544.923   3
  -5  -9   1 20088.5 562.696   3
   5   9  -1 20290.3 445.043   4
   5   9  -1 19712.3 514.913   5
  -5   9   1 19767.2 500.869   2
  -5   9   1 21039.6 615.118   3
   5  -9  -1 19471.3 353.286   4
  -4  -9   1 17270.5 502.325   3
   4  -9  -1 16776.3 493.301   3
   4   9  -1 16058.4 385.179   4
   4   9  -1 16360.3 465.429   5
  -4   9   1 16581.4 530.929   3
   4  -9  -1 16271.4 326.021   4
  -4   9   1 16687.0 454.863   2
  -4  -9   1 16718.6 376.167   4
   3  -9  -1 4711.28 267.700   3
  -3  -9   1 4503.01 190.965   4
   3  -9  -1 4483.21 174.389   4
   3   9  -1 4487.34 200.946   4
   3   9  -1 4765.09 252.174   5
  -3  -9   1 4578.87 258.639   3
  -3   9   1 4540.60 242.675   2
  -3   9   1 4312.58 271.076   3
   2  -9  -1 49.2082 60.0729   3
  -2  -9   1 32.0802 66.9416   3
  -2   9   1 1.82415 48.2515   2
   2   9  -1-58.9460 56.3770   4
   2   9  -1 137.575 72.2023   5
  -2   9   1-80.3268 73.1526   3
   1   9  -1 6114.42 290.652   5
   1   9  -1 5375.52 208.252   4
   1  -9  -1 5843.11 295.427   3
  -1   9   1 5751.27 270.171   2
  -1   9   1 5953.28 315.179   3
  -1  -9   1 6043.15 279.624   3
   0   9  -1 34.6234 61.5919   5
   0   9  -1 34.8061 45.5245   2
   0   9   1 75.9293 54.9273   3
   0   9   1 143.904 56.7256   2
   0  -9   1 107.537 40.2588   4
   0   9  -1 19.1349 47.1129   3
   0   9  -1 156.180 51.3811   4
   0  -9  -1 52.3406 66.4219   3
   0  -9   1 77.1164 61.5718   3
  -1  -9  -1 233.353 50.5998   4
  -1   9  -1 276.311 77.7106   2
   1   9   1 393.525 81.5149   4
  -1   9  -1 406.202 65.3638   4
  -1  -9  -1 371.112 100.218   3
  -1   9  -1 313.211 77.4159   3
   1  -9   1 343.776 85.3933   3
   1   9   1 349.362 83.5751   2
   1  -9   1 296.569 47.5222   4
  -2   9  -1 82.1353 60.8718   3
  -2  -9  -1 37.1033 70.6711   3
   2   9   1-10.4087 50.6994   4
  -2   9  -1 8.22790 46.4872   2
   2  -9   1-1.49323 54.1747   3
   2   9   1 109.069 71.6972   5
  -2  -9  -1 35.3284 36.6091   4
   2  -9   1 43.5072 29.2708   4
  -3  -9  -1 260.965 60.0338   4
  -3   9  -1 228.438 67.0811   3
  -3  -9  -1 138.508 81.6068   3
   3   9   1 278.163 70.8087   4
   3  -9   1 248.434 70.6136   3
   3  -9   1 215.637 35.5406   4
   3   9   1 223.156 72.7266   5
  -3   9  -1 259.988 80.9197   2
  -4   9  -1 1278.80 143.293   2
   4  -9   1 1269.57 129.639   3
  -4  -9  -1 957.524 142.399   3
  -4   9  -1 1314.37 144.709   3
   4   9   1 1248.18 127.416   4
  -4  -9  -1 1159.94 104.638   4
   4   9   1 1328.50 135.638   5
   4  -9   1 1265.42 69.4944   4
   5  -9   1 911.042 117.394   3
  -5  -9  -1 758.930 130.067   3
  -5   9  -1 1141.43 140.635   2
   5   9   1 983.033 116.388   5
   5  -9   1 918.547 54.7927   4
  -5  -9  -1 844.504 93.5150   4
  -5   9  -1 912.982 127.592   3
   5   9   1 886.055 113.518   4
  -6  -9  -1 9094.89 418.469   3
  -6   9  -1 8886.25 372.866   3
   6  -9   1 8998.77 328.414   3
  -6  -9  -1 8937.62 297.642   4
   6   9   1 8701.26 328.336   5
   6   9   1 8932.36 330.691   4
   6  -9   1 8749.26 143.706   4
   7  -9   1 1383.84 49.2255   4
   7   9   1 1489.59 144.848   4
  -7   9  -1 1614.73 166.077   3
   7   9   1 1623.96 149.650   5
   7  -9   1 1532.78 178.440   2
   7  -9   1 1340.96 55.9409   4
  -7  -9  -1 1605.19 195.286   3
   8   9   1 9124.91 344.452   5
  -8   9  -1 9094.09 400.187   3
   8   9   1 9890.55 362.709   4
  -8  -9  -1 8920.92 440.580   3
   8  -9   1 9683.49 425.791   2
   9   9   1 1797.03 160.896   5
  -9   9  -1 1924.56 190.972   3
   9   9   1 1774.33 164.744   4
   9  -9   1 1700.26 193.517   2
  10  -9   1 474.548 113.411   2
  10   9   1 484.436 98.4554   5
  10   9   1 591.529 106.134   4
  11   9   1 5974.80 309.299   4
  11   9   1 6336.00 298.489   5
  11   9   1 5598.44 227.763   1
  11  -9   1 6146.63 369.820   2
  12   9   1 88.9072 46.8562   1
  12   9   1 73.3243 56.0242   5
  12  -9   1 150.468 94.9872   2
  12   9   1 110.040 68.6508   4
  13   9   1 392.157 101.416   4
  13   9   1 370.453 55.3742   1
  13  -9   1 367.700 118.684   2
  14   9   1 396.650 112.226   4
  14  -9   1 822.263 167.875   2
  15  -9   1 49.2022 94.3559   2
  15   9   1-20.7301 71.8596   4
  16   9   1 256.033 100.161   4
  16  -9   1 280.360 125.379   2
  17   9   1 858.117 146.726   4
  17  -9   1 879.348 185.959   2
  17 -10  -1-106.267 101.860   2
  16  10  -1 36.4162 62.9703   4
  16 -10  -1-152.748 118.494   2
  15 -10  -1 56.0553 73.6938   2
  15  10  -1 246.263 92.9054   4
  14 -10  -1-3.77846 75.9361   2
  14  10  -1 26.2490 58.3803   4
  13 -10  -1-29.5444 79.1088   2
  13  10  -1 49.1553 63.9646   4
  13  10  -1 77.6899 73.8867   5
  12  10  -1 379.388 99.4728   4
  12 -10  -1 457.569 114.500   2
  12  10  -1 446.180 111.475   5
  12 -10  -1 451.846 54.4362   4
  11 -10  -1 35.7826 77.9585   2
  11  10  -1-73.0941 73.1956   5
  11 -10  -1 119.406 38.9753   4
  11 -10  -1 25.1806 28.2462   4
  11  10  -1-18.1872 68.6532   4
  10  10  -1-22.3286 76.0200   5
  10 -10  -1-103.726 85.6826   2
  10  10  -1 4.33270 60.2814   4
  10 -10  -1 69.0413 34.8325   4
  10 -10  -1 82.3537 34.8155   4
   9 -10  -1 627.570 66.8626   4
   9 -10  -1 662.115 74.4693   4
   9  10  -1 744.830 126.497   5
   9 -10  -1 842.088 146.289   2
  -9 -10   1 626.084 134.389   3
   9  10  -1 722.019 110.844   4
   8 -10  -1 335.763 53.9112   4
   8 -10  -1 345.564 101.246   3
   8  10  -1 336.976 75.6006   4
  -8 -10   1 368.314 113.228   3
   8 -10  -1 334.831 101.568   2
   8  10  -1 362.123 94.7868   5
   7  10  -1 325.009 83.5238   4
   7 -10  -1 249.904 92.7103   3
   7  10  -1 246.135 88.9398   5
   7 -10  -1 216.344 47.0202   4
  -7 -10   1 255.071 100.935   3
   6 -10  -1-10.1770 71.2984   3
  -6  10   1-12.4035 55.9516   2
   6 -10  -1 10.6641 32.6756   4
   6  10  -1-42.6198 49.3429   4
   6  10  -1 48.9598 66.2558   5
  -6 -10   1-39.8382 86.1799   3
  -5  10   1 1925.43 203.105   3
   5 -10  -1 1539.39 105.950   4
  -5  10   1 1782.21 162.763   2
  -5 -10   1 1753.20 133.631   4
  -5 -10   1 1845.04 187.313   3
   5  10  -1 1704.79 167.566   5
   5 -10  -1 1685.06 175.459   3
   5  10  -1 1684.30 141.860   4
  -4 -10   1 1063.96 145.128   3
  -4 -10   1 1028.07 104.788   4
  -4  10   1 1247.15 161.738   3
   4  10  -1 1180.39 122.612   4
   4  10  -1 989.110 135.960   5
   4 -10  -1 1096.15 146.013   3
  -4  10   1 1219.83 139.300   2
  -3 -10   1 10626.7 303.089   4
   3  10  -1 11058.8 333.141   4
  -3  10   1 10679.1 385.073   2
   3  10  -1 10919.4 402.156   5
  -3  10   1 10785.0 447.775   3
   3 -10  -1 10638.1 417.243   3
  -3 -10   1 10493.2 409.830   3
  -2 -10   1 3483.15 171.178   4
   2 -10  -1 3290.21 241.002   3
  -2 -10   1 3568.63 235.824   3
   2  10  -1 3898.68 196.566   4
   2  10  -1 3875.43 247.346   5
  -2  10   1 3781.34 232.696   2
  -2  10   1 3449.39 258.705   3
  -1 -10   1 2386.14 137.360   4
   1  10  -1 2852.88 169.131   4
   1 -10  -1 2734.94 148.901   4
  -1  10   1 2665.79 197.562   2
  -1 -10   1 2287.82 190.072   3
   1  10  -1 2890.52 215.907   5
   1 -10  -1 2596.55 218.005   3
  -1  10   1 2692.49 224.842   3
   0  10   1 1545.02 176.308   3
   0  10  -1 1749.84 175.510   2
   0  10  -1 1586.60 164.891   5
   0 -10  -1 1665.68 179.207   3
   0  10   1 1490.46 152.041   2
   0  10  -1 1745.62 128.181   4
   0 -10  -1 1542.13 114.961   4
   0 -10   1 1648.93 158.702   3
  -1  10  -1 2450.24 196.423   3
   1 -10   1 2870.11 204.044   3
   1  10   1 2824.52 207.659   5
  -1  10  -1 2826.06 214.640   5
  -1  10  -1 3069.01 163.303   4
  -1  10  -1 2871.75 222.279   2
  -1 -10  -1 2849.77 232.819   3
   1 -10   1 2801.66 133.936   4
  -1 -10  -1 2847.80 159.719   4
   1  10   1 2796.92 205.726   2
   2 -10   1 3641.03 143.329   4
  -2 -10  -1 3255.20 248.033   3
   2  10   1 3478.60 205.354   4
   2 -10   1 3642.29 229.671   3
   2  10   1 3272.91 222.032   5
  -2  10  -1 3418.57 239.844   2
  -2  10  -1 3522.21 241.247   3
  -2 -10  -1 3425.91 178.099   4
  -3 -10  -1 7.88999 39.7632   4
   3 -10   1 32.3831 28.9725   4
   3  10   1 24.7139 59.7116   5
  -3 -10  -1 73.3682 86.0779   3
   3 -10   1 20.2215 56.6217   3
  -3  10  -1 15.5930 57.4891   3
   3  10   1-16.1372 53.3706   4
  -3  10  -1-74.7303 76.9636   2
   4 -10   1 4624.27 141.470   4
   4  10   1 4928.61 251.625   4
  -4 -10  -1 4408.81 209.314   4
  -4  10  -1 4318.34 266.329   3
  -4 -10  -1 4604.79 302.463   3
   4  10   1 4561.40 255.307   5
   4 -10   1 4536.93 248.378   3
   5 -10   1 346.521 41.5291   4
  -5 -10  -1 377.565 119.663   3
   5 -10   1 395.933 90.4069   3
  -5  10  -1 247.065 73.9515   3
   5  10   1 305.867 86.2839   5
   5  10   1 444.758 94.6655   4
  -6 -10  -1 2372.20 233.338   3
   6  10   1 2386.32 189.111   5
   6  10   1 2254.85 182.943   4
  -6  10  -1 2320.58 202.831   3
   6 -10   1 2510.47 190.298   3
   6 -10   1 2396.87 85.5084   4
   7 -10   1 974.220 48.4559   4
  -7 -10  -1 1161.16 173.682   3
   7  10   1 1092.83 136.659   4
  -7  10  -1 1119.04 154.168   3
   7  10   1 1151.53 134.678   5
   8  10   1 606.002 110.540   5
   8  10   1 598.045 112.224   4
  -8 -10  -1 678.055 137.170   3
   9  10   1-76.2457 79.5581   4
   9  10   1 71.2647 65.7236   5
  -9 -10  -1 62.7874 95.9128   3
   9 -10   1 14.6767 77.9208   2
 -10 -10  -1 12.9353 94.5007   3
  10  10   1 88.7638 68.2359   5
  10 -10   1 23.3707 69.7586   2
  10  10   1 186.441 84.7619   4
  11  10   1 116.583 85.9829   4
  11  10   1 69.5331 64.6789   5
  11 -10   1-39.0267 88.6563   2
  12  10   1-2.91063 60.7498   5
  12  10   1 50.4920 43.0740   1
  12 -10   1-32.0185 87.7735   2
  12  10   1-31.5837 84.8138   4
  13 -10   1 30.3810 92.4304   2
  13  10   1 90.8725 77.4008   4
  13  10   1 43.5220 62.4226   5
  13  10   1 82.1951 40.1796   1
  14 -10   1 110.179 122.187   2
  14  10   1 46.2739 63.8132   4
  15  10   1-38.6936 66.0962   4
  15 -10   1 49.0089 84.0431   2
  16 -10   1 8.99662 92.9501   2
  16  10   1 101.868 82.7577   4
  16 -11  -1 334.907 125.652   2
  15  11  -1-33.2783 73.7373   4
  15 -11  -1-100.500 89.0296   2
  14  11  -1 327.598 107.825   4
  14 -11  -1 210.002 98.8696   2
  13 -11  -1 119.477 73.4149   2
  13  11  -1 184.395 97.7953   5
  13  11  -1 101.215 74.5822   4
  12  11  -1 24.2575 67.1145   5
  12  11  -1-59.4623 71.6466   4
 -11 -11   1 783.691 158.779   3
  11 -11  -1 564.742 60.8344   4
  11 -11  -1 617.863 147.660   2
  11  11  -1 600.351 124.115   5
  11  11  -1 736.910 126.337   4
 -10 -11   1 252.375 111.941   3
  10 -11  -1 161.753 43.1557   4
  10  11  -1 90.8199 70.4206   5
  10  11  -1 84.9621 60.2227   4
  10 -11  -1 85.0540 84.6268   2
   9  11  -1 216.971 92.8287   5
  -9 -11   1 190.640 105.865   3
   9 -11  -1 188.136 48.6479   4
   9 -11  -1 159.653 39.7056   4
   9  11  -1 351.412 90.0147   4
   9 -11  -1 188.115 97.1423   2
   8  11  -1 84.4981 71.3763   5
   8 -11  -1 65.9453 71.3187   3
   8 -11  -1 198.321 44.5192   4
   8  11  -1 117.825 66.2920   4
  -8 -11   1 143.170 99.0189   3
   7 -11  -1 2850.99 139.395   4
   7  11  -1 3235.78 242.061   5
   7 -11  -1 2770.88 229.170   3
  -7 -11   1 2897.69 252.797   3
   7  11  -1 2716.95 198.119   4
   6  11  -1-36.1135 72.0069   5
  -6 -11   1 28.0546 73.3560   3
   6  11  -1 20.8503 54.8246   4
   6 -11  -1 105.661 80.1036   3
   5 -11  -1 321.469 99.3642   3
   5  11  -1 378.540 81.9279   4
  -5 -11   1 555.927 128.377   3
   5  11  -1 441.026 102.044   5
   4  11  -1 1948.74 158.443   4
   4 -11  -1 1838.77 191.147   3
  -4 -11   1 2004.98 150.034   4
   4  11  -1 1867.89 187.813   5
  -4 -11   1 1790.19 187.509   3
  -3 -11   1 5179.51 225.229   4
   3  11  -1 5522.08 308.194   5
   3 -11  -1 5284.93 314.908   3
  -3 -11   1 5531.58 314.056   3
  -3  11   1 5595.79 299.752   2
   3  11  -1 5447.06 254.831   4
   3 -11  -1 5340.74 207.307   4
   2 -11  -1 2220.84 210.295   3
  -2  11   1 2240.86 195.729   2
   2  11  -1 2316.47 207.840   5
   2  11  -1 2482.25 170.013   4
  -2 -11   1 2702.69 221.805   3
  -2 -11   1 2338.08 149.322   4
   2 -11  -1 2140.84 138.265   4
   1 -11  -1 10095.4 432.598   3
   1  11  -1 9339.53 401.224   5
   1  11  -1 9610.47 318.494   4
  -1  11   1 9672.74 389.505   2
  -1 -11   1 9625.21 400.420   3
  -1 -11   1 9521.38 281.627   4
   1 -11  -1 9787.66 291.348   4
   0 -11  -1 2852.97 240.849   3
   0 -11   1 3053.81 158.448   4
   0  11  -1 2981.46 239.107   5
   0 -11   1 3014.23 230.784   3
   0 -11  -1 2744.24 160.824   4
   0  11   1 2827.49 218.226   2
   0  11  -1 2918.75 179.331   4
   1  11   1 22845.6 611.146   5
  -1  11  -1 22350.2 621.070   3
   1  11   1 22591.6 604.146   2
  -1  11  -1 23561.7 639.572   5
   1 -11   1 23412.4 605.552   3
  -1 -11  -1 23460.1 673.665   3
  -1 -11  -1 23281.6 467.156   4
  -2 -11  -1 12314.0 344.015   4
   2  11   1 12514.3 450.211   5
   2 -11   1 11865.2 424.722   3
   2  11   1 11599.1 438.007   2
  -2 -11  -1 11556.5 478.071   3
   2  11   1 12337.0 408.498   4
  -2  11  -1 11730.3 455.245   3
  -3 -11  -1 3748.54 281.172   3
   3  11   1 3697.04 232.559   4
   3  11   1 3788.28 254.220   5
   3 -11   1 3343.64 228.412   3
   3 -11   1 3587.40 143.588   4
  -3  11  -1 3612.89 256.707   3
   4 -11   1 1537.79 158.295   3
   4  11   1 1471.43 153.899   4
   4  11   1 1462.52 164.770   5
  -4 -11  -1 1831.73 207.301   3
  -4  11  -1 1371.05 165.517   3
   4 -11   1 1455.23 85.7661   4
   5 -11   1 186.971 35.9375   4
   5  11   1 139.545 75.7981   4
  -5 -11  -1 139.527 94.7525   3
   5  11   1 186.613 83.8851   5
  -5  11  -1 307.197 97.9685   3
   5 -11   1 118.675 68.9415   3
   6 -11   1 342.070 38.3273   4
   6  11   1 339.578 93.3087   5
  -6 -11  -1 357.773 110.411   3
   6  11   1 497.715 103.157   4
   6 -11   1 367.701 93.0818   3
  -6  11  -1 337.587 89.9843   3
  -7 -11  -1 298.964 102.098   3
   7 -11   1 372.814 34.7241   4
   7  11   1 452.793 102.785   5
   7  11   1 415.759 93.0218   4
  -8 -11  -1 2754.36 270.193   3
   8  11   1 2890.25 225.441   4
   8  11   1 2749.93 218.143   5
  -9 -11  -1 77.0278 90.9611   3
   9  11   1 34.0794 61.3890   5
   9  11   1-1.56202 76.6349   4
 -10 -11  -1-72.4377 120.181   3
  10  11   1 2.45160 69.4254   4
  10  11   1 121.993 75.8874   5
  10 -11   1-4.26922 81.4089   2
  11  11   1 1857.82 196.296   4
  11 -11   1 1608.90 216.316   2
  11  11   1 1770.64 183.217   5
 -11 -11  -1 1483.20 224.804   3
  12  11   1 96.0846 78.4646   4
  12  11   1 65.8968 47.7910   1
 -12 -11  -1 31.2653 96.0240   3
  12  11   1 128.686 73.5136   5
  13 -11   1 297.497 107.465   2
  13  11   1 224.855 93.7188   4
 -13 -11  -1 183.313 111.531   3
  13  11   1 196.585 83.0693   5
  14  11   1 499.106 121.080   4
  14 -11   1 727.274 166.524   2
  15  11   1 102.228 71.6284   4
  15 -11   1 112.899 102.509   2
  15 -12  -1 550.033 152.915   2
  14  12  -1 317.184 97.9075   4
 -14 -12   1 367.642 150.158   3
  14 -12  -1 197.030 90.6201   2
  14  12  -1 119.835 91.4748   5
  13  12  -1 15.1571 74.9314   5
  13 -12  -1 6.53107 102.838   2
  13  12  -1-30.2112 61.8146   4
 -13 -12   1 108.319 115.226   3
 -12 -12   1 273.118 129.728   3
  12  12  -1 278.894 96.1147   4
  12  12  -1 122.688 81.1469   5
 -11 -12   1 25.7433 99.3250   3
  11 -12  -1 13.5133 71.8186   2
  11  12  -1 32.3731 60.7037   4
  11  12  -1-35.9106 79.3668   5
  10  12  -1-95.7911 72.2249   4
  10  12  -1 143.092 86.6847   5
 -10 -12   1 286.677 124.231   3
   9 -12  -1 142.627 45.1668   4
  -9 -12   1 319.748 116.185   3
   9  12  -1 274.392 102.052   5
   9  12  -1 124.161 62.6090   4
  -8 -12   1-29.9436 86.1386   3
   8  12  -1-57.4922 82.0153   5
   8  12  -1 1.47152 64.5135   4
  -7 -12   1 325.545 117.124   3
   7  12  -1 363.743 96.3762   5
   7  12  -1 308.680 91.2097   4
   7 -12  -1 482.159 110.706   3
  -6 -12   1 203.354 104.498   3
   6  12  -1 154.166 74.3575   4
   6  12  -1 159.675 88.5626   5
   6 -12  -1 161.289 91.2630   3
   5 -12  -1 4599.35 189.035   4
   5 -12  -1 5755.84 334.927   3
  -5 -12   1 6028.57 359.853   3
   5  12  -1 5768.85 331.396   5
   5  12  -1 5897.66 290.311   4
   4 -12  -1 332.974 61.4165   4
   4 -12  -1 482.136 123.718   3
   4  12  -1 110.676 68.1712   4
   4  12  -1 358.839 111.293   5
  -4 -12   1 326.250 113.004   3
   3  12  -1 9339.72 420.683   5
   3 -12  -1 9748.58 438.244   3
  -3 -12   1 9295.12 422.128   3
   3 -12  -1 9416.72 283.631   4
   3  12  -1 9701.58 355.453   4
  -2 -12   1 2206.44 149.481   4
  -2 -12   1 2161.42 214.066   3
   2 -12  -1 2262.56 223.210   3
   2 -12  -1 1986.13 136.799   4
   2  12  -1 2202.45 210.772   5
   2  12  -1 2351.16 176.188   4
  -1 -12   1 3204.93 250.808   3
   1 -12  -1 3069.39 257.832   3
   1  12  -1 3249.05 256.524   5
  -1 -12   1 2913.13 171.444   4
   1  12  -1 3026.79 195.046   4
   1 -12  -1 2789.51 166.033   4
   0 -12   1 6727.00 240.515   4
   0  12   1 7126.35 363.370   5
   0 -12  -1 7217.23 394.182   3
   0 -12   1 7026.16 355.567   3
   0  12  -1 7995.85 396.285   5
   0 -12  -1 6843.40 260.049   4
   0  12  -1 7097.76 289.089   4
   1 -12   1 247.041 90.6397   3
   1 -12   1 391.406 65.6124   4
  -1 -12  -1 319.664 71.1744   4
  -1  12  -1 519.060 129.383   5
  -1 -12  -1 432.688 121.555   3
   1  12   1 460.652 110.384   5
  -2 -12  -1 3188.02 275.174   3
   2  12   1 3262.75 254.761   5
  -2  12  -1 3252.35 260.442   5
   2 -12   1 3002.37 232.584   3
  -2  12  -1 2941.86 246.791   3
  -3 -12  -1 778.545 154.927   3
  -3  12  -1 663.015 128.912   3
   3  12   1 741.177 119.313   4
   3 -12   1 562.888 106.617   3
   3  12   1 540.901 114.381   5
   4  12   1 273.698 80.5706   4
   4  12   1 269.909 82.7134   5
  -4 -12  -1 379.615 115.568   3
   4 -12   1 343.177 52.0216   4
   4 -12   1 359.049 91.9848   3
   5 -12   1 12.8750 29.6900   4
  -5 -12  -1-7.81832 88.3017   3
   5 -12   1-78.0206 73.5681   3
   5  12   1-15.3375 72.6545   5
   5  12   1-29.0794 61.2731   4
   6  12   1-80.6007 71.3043   4
   6 -12   1 27.3039 71.1980   3
   6  12   1-98.4123 84.8177   5
   6 -12   1-14.2386 23.2560   4
  -6 -12  -1 100.104 99.5523   3
   7  12   1 3065.07 239.747   5
  -7 -12  -1 2881.01 281.536   3
   7  12   1 3170.87 239.600   4
   8  12   1-2.88013 67.6589   4
  -8 -12  -1 94.7148 111.084   3
   8  12   1 117.886 76.6364   5
   9  12   1 655.257 125.760   5
   9  12   1 780.515 137.546   4
  -9 -12  -1 562.557 142.288   3
 -10 -12  -1 253.014 116.940   3
  10  12   1 227.824 91.4670   5
  10  12   1 198.974 88.2627   4
  11  12   1 127.926 72.0730   4
  11  12   1 5.61334 61.4115   5
 -11 -12  -1 176.422 133.025   3
 -12 -12  -1 95.3877 113.017   3
  12  12   1-48.9811 69.2591   5
  12  12   1 83.4861 83.5279   4
  13 -12   1 418.049 141.152   2
  13  12   1 496.046 111.593   4
 -13 -12  -1 415.974 155.393   3
  13  12   1 522.956 120.186   5
 -14 -12  -1 2.07655 102.731   3
  14  12   1 5.42968 78.0858   4
  14  12   1-67.5401 70.5011   5
 -15 -12  -1 653.375 179.359   3
 -15 -13   1-71.9390 104.712   3
  14 -13  -1 77.4870 116.186   2
 -14 -13   1-20.9059 99.0797   3
  14  13  -1 220.538 109.335   5
  13  13  -1 26.5155 85.1705   4
  13  13  -1 145.256 97.3299   5
  12  13  -1 16.2870 79.0644   5
  12  13  -1 9.80936 81.8419   4
  11  13  -1 80.5678 67.3925   4
 -11 -13   1 105.197 96.1757   3
  11  13  -1 130.433 96.6848   5
  10  13  -1-0.76151 73.4331   5
 -10 -13   1 110.885 96.9460   3
  10  13  -1-103.337 89.5936   4
  -9 -13   1-31.6295 92.8625   3
   9  13  -1 8.73287 70.7994   4
   9  13  -1 37.6344 77.0493   5
   8 -13  -1-109.552 83.5727   3
   8  13  -1 173.701 97.8531   5
  -8 -13   1 186.908 111.201   3
   8  13  -1 156.737 90.2212   4
  -7 -13   1 102.081 87.2242   3
   7  13  -1 435.366 112.136   5
   7 -13  -1 444.558 117.811   3
   7  13  -1 371.874 101.041   4
   6  13  -1 643.008 118.879   4
   6 -13  -1 548.095 124.665   3
   6  13  -1 528.168 126.302   5
  -6 -13   1 602.407 132.738   3
   5  13  -1 312.832 89.7847   4
  -5 -13   1 236.503 101.853   3
   5 -13  -1 311.840 59.7867   4
   5 -13  -1 387.687 118.407   3
   5  13  -1 291.985 107.739   5
   4  13  -1 138.467 72.0560   4
   4 -13  -1 64.9737 82.0193   3
   4 -13  -1 84.0595 36.2434   4
   4  13  -1 32.2738 67.2175   5
  -4 -13   1 170.354 89.5257   3
   3 -13  -1 127.809 88.0812   3
   3  13  -1 23.8720 74.9628   5
   3  13  -1-0.49820 62.7698   4
  -3 -13   1 48.6918 80.5964   3
   3 -13  -1 198.361 54.7728   4
   2 -13  -1 528.740 73.2778   4
   2  13  -1 422.855 112.761   5
  -2 -13   1 605.559 132.023   3
   2 -13  -1 723.187 141.141   3
   2  13  -1 679.891 109.389   4
   1  13  -1 2146.82 221.553   5
   1  13  -1 2264.90 179.191   4
   1 -13  -1 1827.18 140.997   4
   1 -13  -1 1918.37 217.682   3
  -1 -13   1 2088.32 209.937   3
  -1 -13   1 1920.79 145.110   4
   0 -13   1 2183.02 211.094   3
   0 -13   1 1971.00 140.478   4
   0  13  -1 2080.79 223.074   5
   0 -13  -1 2063.74 230.650   3
   0  13   1 2127.34 219.438   5
   1 -13   1 830.239 89.2101   4
  -1  13  -1 1219.74 181.028   5
   1 -13   1 1060.07 155.264   3
  -1 -13  -1 1049.34 173.379   3
   1  13   1 958.309 154.061   5
   2 -13   1 3303.45 248.100   3
   2 -13   1 3145.20 159.687   4
   2  13   1 3517.67 269.762   5
  -2  13  -1 4212.60 307.343   5
  -2 -13  -1 3334.89 291.662   3
  -3  13  -1 104.263 91.7504   5
   3  13   1 41.4303 67.7723   5
   3 -13   1 86.9834 75.3543   3
  -3 -13  -1 125.120 111.567   3
   4  13   1 5235.22 308.057   4
   4 -13   1 5261.22 312.365   3
  -4 -13  -1 5388.24 370.475   3
   4  13   1 5190.30 322.880   5
   5  13   1 36.2036 71.2556   5
   5 -13   1-7.99122 76.1308   3
  -5 -13  -1 65.1596 99.3125   3
   5  13   1 17.3704 72.7517   4
  -6 -13  -1-122.631 95.4223   3
   6  13   1-34.5711 66.1023   4
   6  13   1 25.7094 64.8583   5
   6 -13   1 25.2501 67.4292   3
   7  13   1 265.201 99.5159   5
  -7 -13  -1 37.5413 97.5268   3
   7  13   1 35.6983 64.9648   4
   8  13   1 167.013 87.0041   4
  -8 -13  -1 132.864 111.239   3
   8  13   1 93.2019 64.6766   5
   9  13   1 76.9508 85.9914   5
  -9 -13  -1 14.4982 89.4463   3
   9  13   1 246.876 111.158   4
  10  13   1-1.71680 63.1146   4
  10  13   1-123.686 84.5717   5
 -10 -13  -1-132.045 122.816   3
  11  13   1 62.2986 79.1277   4
  11  13   1 161.872 85.5702   5
 -11 -13  -1 168.534 123.191   3
  12  13   1-74.2422 87.2117   5
  12  13   1 129.889 79.3468   4
 -12 -13  -1 50.8722 102.959   3
 -13 -13  -1-26.2433 95.3065   3
  13  13   1-126.455 96.4717   5
  13  13   1 138.858 98.2309   4
  14  13   1-64.2690 75.2121   5
  14  14  -1 0.29700 78.6994   5
 -13 -14   1 97.0604 104.768   3
  13  14  -1-244.157 111.930   5
 -12 -14   1 191.204 99.6237   3
  12  14  -1 127.044 95.0842   5
  12  14  -1 389.079 119.788   4
  11  14  -1 6.15368 72.3196   4
  11  14  -1-148.781 100.728   5
 -10 -14   1 91.9791 88.3077   3
  10  14  -1 391.876 104.763   4
  10  14  -1 300.761 119.172   5
   9  14  -1-19.7599 71.1661   4
   9  14  -1-16.6325 82.7160   5
  -9 -14   1 172.728 112.519   3
   8 -14  -1 1939.58 216.829   3
  -8 -14   1 1897.28 239.203   3
   8  14  -1 1617.91 188.870   4
   8  14  -1 2291.37 243.299   5
  -7 -14   1 1176.51 195.106   3
   7  14  -1 1610.67 201.070   5
   7 -14  -1 1103.59 166.993   3
   7  14  -1 1340.75 165.326   4
   6  14  -1 1089.50 150.616   4
  -6 -14   1 1065.80 177.070   3
   6 -14  -1 925.914 160.028   3
   6  14  -1 1090.90 171.279   5
   5  14  -1 1648.11 173.831   4
   5  14  -1 1928.72 216.026   5
   5 -14  -1 1719.01 206.790   3
  -5 -14   1 1730.15 211.133   3
  -4 -14   1 66.4972 84.7937   3
   4 -14  -1 114.487 90.3751   3
   4  14  -1 139.650 73.5709   4
   4  14  -1 184.499 98.6991   5
  -3 -14   1 1065.02 161.432   3
   3 -14  -1 913.066 159.318   3
   3  14  -1 1293.41 186.663   5
   3  14  -1 1118.50 143.854   4
  -2 -14   1 163.714 88.2085   3
   2  14  -1 31.4669 79.4746   5
   2  14  -1 313.282 81.3499   4
   1 -14  -1 129.188 106.899   3
  -1  14   1-128.716 95.4706   5
   1  14  -1 12.6971 69.5654   5
  -1 -14   1 96.5636 80.9898   3
   0  14  -1 1521.79 199.891   5
   0 -14  -1 1201.80 189.839   3
   0  14   1 1608.19 201.583   5
   0 -14   1 1268.84 173.796   3
  -1  14  -1 15.8691 77.6485   5
   1  14   1 97.1507 83.1792   5
   1 -14   1-42.5992 43.4427   4
   1 -14   1-39.9888 85.6767   3
  -1 -14  -1 52.9520 80.5318   3
  -2  14  -1 47.3495 83.0395   5
   2 -14   1 186.578 74.1228   3
   2  14   1 160.148 84.6897   5
   3  14   1 647.636 130.020   5
   3 -14   1 336.342 93.0921   3
  -3  14  -1 498.314 124.087   5
  -3 -14  -1 496.545 136.811   3
   4  14   1 662.457 133.934   5
   4 -14   1 561.306 120.723   3
  -4 -14  -1 579.184 137.929   3
  -5 -14  -1 171.199 124.410   3
   5  14   1-48.4769 74.6179   4
   5 -14   1 153.544 75.9661   3
   5  14   1-63.9874 76.4799   5
   6  14   1-85.4181 80.0444   4
   6 -14   1-135.522 85.2686   3
   6  14   1-116.237 90.0798   5
  -6 -14  -1 156.003 106.321   3
   7  14   1 663.387 134.774   4
  -7 -14  -1 790.103 171.045   3
   7  14   1 927.458 162.869   5
   8  14   1-51.7348 82.9234   5
  -8 -14  -1 151.638 108.533   3
   8  14   1-3.49386 78.5167   4
   9  14   1-124.994 88.6444   4
   9  14   1-38.2508 77.4525   5
  -9 -14  -1-203.838 134.522   3
 -10 -14  -1 362.044 137.503   3
  10  14   1 430.337 123.563   5
  10  14   1 414.330 110.385   4
  11  14   1 97.3459 79.9069   5
  11  14   1-111.032 96.0106   4
 -11 -14  -1 209.547 122.299   3
  12  14   1 186.055 116.965   5
 -12 -14  -1 77.4689 119.511   3
  13  14   1 1.05557 84.2716   5
  14  14   1-72.1971 75.2979   5
 -12 -15   1 95.4506 109.221   3
  11  15  -1 0.30565 87.8488   5
 -11 -15   1-136.042 100.013   3
  10  15  -1 267.569 119.302   5
 -10 -15   1 380.813 147.686   3
  10  15  -1-82.8572 76.6716   4
   9  15  -1 132.230 83.6113   4
  -9 -15   1 165.080 98.3848   3
   9  15  -1 87.1289 101.637   5
  -8 -15   1-168.274 118.259   3
   8  15  -1 0.58875 88.2594   5
   8 -15  -1-30.5915 90.4422   3
   8  15  -1 178.029 80.7182   4
  -7 -15   1-16.2878 87.3341   3
   7  15  -1-26.2475 73.3522   4
   7 -15  -1-49.8470 82.6403   3
   7  15  -1 16.7623 90.2177   5
   6 -15  -1 427.427 128.679   3
   6  15  -1 239.839 94.7156   4
   6  15  -1 394.432 135.328   5
  -6 -15   1 227.165 109.744   3
  -5 -15   1 111.709 98.6820   3
   5 -15  -1-148.915 96.0001   3
   5  15  -1-71.2171 103.438   5
   5  15  -1 48.8592 66.2458   4
   4  15  -1-103.912 75.6693   4
   4  15  -1 66.8036 86.5991   5
   4 -15  -1 2.57551 80.7319   3
  -4 -15   1 24.1331 81.8870   3
   3  15  -1 127.309 86.1545   4
  -3 -15   1 8.54188 76.3496   3
   3 -15  -1 114.864 73.8596   3
   3  15  -1 38.6519 82.9831   5
  -2  15   1 10.0202 76.1308   5
  -2 -15   1-112.106 89.1091   3
   2  15  -1 10.1157 74.8154   5
   2 -15  -1-7.89664 88.1697   3
  -1 -15   1-13.9670 68.2941   3
   1  15  -1 36.6799 95.4302   5
   1 -15  -1 12.4450 80.6737   3
  -1  15   1 14.6167 92.3260   5
   0  15  -1-109.204 96.1068   5
   0 -15   1-58.0659 100.930   3
   0  15   1 29.5398 83.4905   5
   0 -15  -1 148.494 101.332   3
   1  15   1 140.931 89.7150   5
   1 -15   1-13.5184 71.4019   3
  -1 -15  -1-53.8630 85.1371   3
  -1  15  -1 69.0740 105.335   5
   2 -15   1-19.7958 69.8424   3
  -2 -15  -1 19.0095 68.7356   3
   2  15   1 39.0480 83.0862   5
  -2  15  -1-76.5019 95.2670   5
   3 -15   1 54.4850 75.8765   3
   3  15   1-52.1755 77.1671   5
  -3 -15  -1 58.7540 92.9555   3
  -3  15  -1-113.933 76.9762   5
  -4 -15  -1 88.0787 82.1298   3
   4  15   1-78.0300 92.3801   5
  -4  15  -1-43.2365 90.6894   5
   4 -15   1-16.1518 72.8729   3
   5  15   1 105.934 89.5844   5
  -5  15  -1 62.6890 85.1643   5
   5 -15   1 39.8949 63.3476   3
  -5 -15  -1 15.4156 102.689   3
   6  15   1 220.091 102.306   5
   6  15   1 184.422 89.6534   4
  -6 -15  -1 139.115 107.921   3
   6 -15   1 213.371 93.5953   3
   7  15   1 16.6875 80.4291   5
   7  15   1 13.6269 76.2727   4
  -7 -15  -1 56.4431 111.474   3
  -8 -15  -1 19.9959 109.932   3
   8  15   1-98.6455 97.9454   4
   8  15   1 5.74770 76.9769   5
  -9 -15  -1 64.3035 93.3954   3
   9  15   1 111.295 86.9108   5
   9  15   1 113.003 81.9317   4
  10  15   1-34.3324 72.1520   5
  10  15   1 107.453 96.1957   4
 -10 -15  -1 204.643 141.244   3
  11  15   1 59.9398 98.5727   5
  12  15   1-346.952 122.883   5
  13  15   1 27.5502 85.4535   5
 -11 -16   1 519.031 163.053   3
 -10 -16   1 97.0954 121.721   3
  -9 -16   1 472.284 149.348   3
   9  16  -1 430.253 123.442   4
   8 -16  -1 341.408 120.335   3
   8  16  -1 530.005 132.979   4
  -8 -16   1 266.478 133.068   3
   7  16  -1 1092.47 173.646   4
   7 -16  -1 843.178 167.533   3
  -7 -16   1 1290.80 214.854   3
   7  16  -1 931.180 172.717   5
   6  16  -1 63.8161 76.9344   4
   6  16  -1 26.0703 92.0492   5
   6 -16  -1 30.7791 84.2001   3
  -6 -16   1-14.8489 93.9197   3
  -5 -16   1 414.454 142.758   3
   5  16  -1 390.879 113.873   4
   5 -16  -1 64.3948 77.7686   3
   5  16  -1 223.485 116.393   5
   4  16  -1-18.8045 57.5101   4
   4 -16  -1-47.6445 76.6698   3
   4  16  -1 105.995 105.483   5
   3  16  -1 589.502 145.651   5
  -3  16   1 567.605 139.927   5
   3 -16  -1 333.783 122.461   3
  -3 -16   1 309.211 114.788   3
   2 -16  -1-117.267 98.8002   3
  -2  16   1 0.32507 95.1937   5
  -2 -16   1 152.799 94.4872   3
   2  16  -1 146.063 98.8980   5
  -1 -16   1-239.960 96.1459   3
   1  16  -1 176.386 109.117   5
  -1  16   1-208.762 110.559   5
   1 -16  -1 19.1667 79.2869   3
   0  16  -1 169.137 109.216   5
   0  16   1 315.709 114.823   5
   0 -16  -1 277.228 107.451   3
   0 -16   1 191.085 94.2572   3
  -1 -16  -1 397.751 131.965   3
   1  16   1 112.461 107.681   5
  -1  16  -1 352.705 128.740   5
   1 -16   1 86.2959 74.1927   3
   2 -16   1-48.4670 83.1250   3
   2  16   1-116.331 98.1266   5
  -2  16  -1-0.66764 95.4092   5
  -3 -16  -1 256.446 117.389   3
   3 -16   1 131.387 80.7338   3
  -3  16  -1 64.0505 82.6477   5
  -4 -16  -1 611.909 155.150   3
   4 -16   1 878.464 158.689   3
  -4  16  -1 726.624 162.257   5
   4  16   1 827.340 165.414   5
   5  16   1 113.873 90.2759   5
   5 -16   1 55.4450 84.4189   3
  -5 -16  -1 147.485 109.839   3
  -6 -16  -1-137.883 128.670   3
   6 -16   1-133.063 88.4270   3
   6  16   1 54.2689 86.7999   5
  -7 -16  -1-29.3156 96.8289   3
   7  16   1 279.875 103.742   5
   7  16   1 202.091 96.1014   4
   8  16   1 144.590 94.0514   5
  -8 -16  -1-42.7745 117.246   3
   8  16   1 249.628 77.5904   4
   9  16   1 270.255 120.332   5
  10  16   1 140.148 100.643   5
  -8 -17   1 6.56784 101.879   3
  -7 -17   1 49.1718 95.2022   3
   7 -17  -1 0.31994 102.711   3
   6  17  -1 41.5078 78.0519   4
   6 -17  -1 39.7105 88.4758   3
  -5 -17   1-50.1042 79.9823   3
   5  17  -1 70.3780 77.2019   4
   5 -17  -1 39.9524 84.8037   3
  -4 -17   1 334.182 133.406   3
   4 -17  -1 26.0995 84.6027   3
  -3 -17   1 210.235 115.113   3
   3 -17  -1 5.65593 92.4830   3
   2 -17  -1-36.7264 71.5310   3
  -2 -17   1 41.8114 76.8207   3
   1 -17  -1 141.526 101.036   3
  -1 -17   1 288.922 112.977   3
   0 -17   1-182.749 97.6683   3
   0 -17  -1-27.4909 102.322   3
   1 -17   1 283.413 112.423   3
  -1 -17  -1 216.635 117.916   3
  -2 -17  -1 386.584 137.523   3
   2 -17   1 132.160 74.9171   3
   3 -17   1 245.893 106.681   3
  -3 -17  -1 374.956 140.873   3
   4 -17   1 423.443 125.351   3
  -4 -17  -1 240.016 110.042   3
  -5 -17  -1-86.0985 106.436   3
   5 -17   1 104.527 85.3678   3
  -6 -17  -1 87.2016 126.160   3
   6 -17   1 141.937 92.4611   3
  23   0  -2 46.3827 79.0838   4
  22   0  -2-103.955 69.8179   4
  21   0  -2 71.8467 64.1599   4
  20   0  -2 74.6694 48.7370   4
  19   0  -2 388.706 86.5853   4
  18   0  -2 2596.55 186.900   4
  17   0  -2 495.618 89.1052   4
 -16   0   2 99.9447 43.7123   1
  16   0  -2 7.03042 50.7324   4
  15   0  -2 3528.57 193.410   4
 -15   0   2 3874.43 162.491   1
  14   0  -2 2.05108 43.1056   4
 -14   0   2 29.3782 30.6165   1
 -13   0   2 116.233 60.5643   4
 -13   0   2 114.803 35.1363   1
  13   0  -2 96.4915 51.2767   4
  12   0  -2 3524.17 172.198   4
 -12   0   2 3634.68 210.167   4
 -11   0   2 1193.92 116.273   4
  11   0  -2 1068.27 96.8329   4
  10   0  -2 1058.81 92.7623   4
 -10   0   2 1012.49 107.667   4
   9   0  -2 4976.89 181.957   4
  -9   0   2 5036.98 209.224   4
  -8   0   2 11142.5 295.606   4
   8   0  -2 11125.7 260.997   4
  -7   0   2 182.328 50.9029   4
   7   0  -2 108.407 37.5196   4
   6   0  -2 16000.6 289.813   4
  -6   0   2 15475.6 316.911   4
  -5   0   2 49546.1 526.298   4
   5   0  -2 50003.8 494.231   4
   4   0  -2 461480. 1451.13   4
   3   0  -2 34550.7 381.417   4
  -3   0   2 33998.5 350.147   3
   2   0  -2 59035.6 401.308   3
   2   0  -2 60028.2 482.463   4
  -2   0   2 58857.1 420.954   3
   1   0  -2 28589.7 261.218   3
  -1   0   2 28254.4 270.278   3
   0   0  -2 15021.7 191.325   3
   0   0   2 15291.1 194.664   3
   0   0   2 15322.3 165.814   5
   1   0   2 102764. 609.279   1
   1   0   2 103224. 467.384   2
  -1   0  -2 103038. 444.067   2
   2   0   2 11143.3 211.416   1
  -2   0  -2 11279.9 164.308   2
   2   0   2 11295.9 170.036   2
   3   0   2 281772. 945.616   2
   3   0   2 274533. 1049.07   1
  -3   0  -2 273504. 888.696   4
   4   0   2 347330. 1091.95   4
   4   0   2 347196. 1228.18   1
  -4   0  -2 349510. 1296.94   1
   4   0   2 345231. 1208.41   2
  -4   0  -2 348755. 1010.65   4
   5   0   2 1956.10 98.0972   1
   5   0   2 1877.22 87.7725   4
  -5   0  -2 1826.61 105.026   1
  -5   0  -2 1865.10 78.8167   4
   6   0   2 11059.8 215.940   4
   6   0   2 10418.8 231.079   1
  -6   0  -2 10365.7 191.196   4
  -6   0  -2 10727.9 254.824   1
   7   0   2 18366.4 294.193   4
   7   0   2 18381.6 313.981   1
  -7   0  -2 18063.8 344.779   1
  -7   0  -2 18428.8 266.733   4
  -8   0  -2 11967.7 231.164   4
  -8   0  -2 11686.7 289.077   1
   8   0   2 11685.4 258.594   1
   8   0   2 11996.1 250.776   4
  -9   0  -2 36.5365 26.0070   4
   9   0   2 39.3225 34.1094   4
  -9   0  -2 26.2719 35.7922   1
 -10   0  -2 10311.2 297.151   1
  10   0   2 10203.5 257.275   4
 -10   0  -2 10455.6 246.571   4
 -11   0  -2 63.0639 49.8662   1
  11   0   2 30.5383 33.8002   4
 -11   0  -2 12.7473 30.3953   4
  12   0   2 1780.66 120.957   4
 -12   0  -2 1737.31 138.601   1
 -12   0  -2 1933.82 122.106   4
 -13   0  -2 2495.19 147.107   4
 -13   0  -2 2345.07 166.713   1
  13   0   2 2723.72 155.781   4
  14   0   2 1892.74 138.942   4
 -14   0  -2 1871.76 135.758   4
 -14   0  -2 1749.94 148.133   1
 -15   0  -2 1478.62 150.511   1
 -15   0  -2 1335.02 126.107   4
  15   0   2 1561.19 132.539   4
 -16   0  -2-37.1824 47.2903   4
 -16   0  -2 34.4580 55.9726   1
 -16   0  -2-26.4595 52.8720   5
  16   0   2-9.73916 46.1779   4
 -17   0  -2 35.1808 57.2342   1
  17   0   2-30.0294 52.2137   4
 -17   0  -2 15.0229 46.4314   5
  18   0   2 247.464 75.9402   4
  19   0   2 6.47013 53.6133   4
  20   0   2 105.823 73.4479   4
  20   0   2 131.719 86.4158   2
  21   0   2-31.3883 71.6328   2
  21   0   2-35.7569 52.3323   4
  23  -1  -2-89.4194 68.3601   4
  23   1  -2 11.6207 66.7451   4
  22  -1  -2-44.3887 57.1853   4
  22   1  -2-101.773 70.3078   4
  21   1  -2 110.154 71.4542   4
  21  -1  -2 0.99550 54.9265   4
  20   1  -2 13.0399 61.4522   4
  20  -1  -2 51.2065 49.7250   4
  19  -1  -2 63.8768 57.6194   4
  19   1  -2 176.565 74.9991   4
  18  -1  -2-46.8506 51.1872   4
  18   1  -2 16.0699 50.6355   4
  17  -1  -2 17.9077 48.0507   4
  17   1  -2-5.54799 51.7354   4
 -16   1   2 312.132 61.3931   1
 -16  -1   2 291.811 45.9875   1
  16  -1  -2 360.818 75.6751   4
  16   1  -2 358.075 83.1901   4
  15   1  -2 29.1170 49.3694   4
  15  -1  -2-15.0184 52.5779   4
 -15  -1   2 38.0111 30.7357   1
 -15   1   2 14.1540 31.9036   1
  14  -1  -2 29.5915 46.7021   4
 -14   1   2 38.3154 30.4355   1
 -14  -1   2 89.0061 31.5420   1
 -14   1   2 154.328 64.6118   4
  14   1  -2 138.465 59.6708   4
 -13  -1   2 186.880 34.6845   1
 -13  -1   2 176.463 68.6849   5
  13   1  -2 190.884 60.1976   4
 -13   1   2 227.209 69.2817   4
  13  -1  -2 154.616 52.1752   4
 -13  -1   2 94.6348 55.8002   4
  12  -1  -2 928.286 92.1399   4
 -12   1   2 934.587 110.256   4
 -12  -1   2 1087.29 122.321   5
 -12  -1   2 927.708 61.6567   1
  12   1  -2 1014.67 101.721   4
 -12  -1   2 1078.90 116.115   4
  11  -1  -2 2499.75 139.819   4
 -11  -1   2 2761.65 178.020   4
 -11  -1   2 2693.44 94.7988   1
 -11   1   2 2805.25 175.037   4
  11   1  -2 2891.65 154.703   4
 -10  -1   2 142.106 25.8291   1
 -10   1   2 184.040 55.3310   4
  10   1  -2 157.742 48.9912   4
 -10  -1   2 220.926 60.9251   4
  10  -1  -2 177.700 50.3735   4
   9  -1  -2 639.314 72.5391   4
  -9   1   2 575.341 80.4010   4
  -9  -1   2 730.228 91.8969   4
   9   1  -2 623.564 72.7755   4
   8   1  -2 4457.99 169.886   4
  -8   1   2 4382.76 188.095   4
  -8  -1   2 4294.15 187.577   4
   8  -1  -2 3964.93 158.827   4
  -7   1   2 13477.6 314.242   4
   7  -1  -2 14065.0 284.409   4
  -7  -1   2 13833.0 314.157   4
   7   1  -2 14387.5 285.920   4
   6  -1  -2 12126.4 258.264   4
  -6   1   2 11841.5 279.692   4
   6   1  -2 12249.6 255.225   4
  -6  -1   2 12389.1 277.829   4
  -5  -1   2 6666.95 197.216   5
  -5   1   2 6546.25 199.430   3
   5  -1  -2 6691.81 188.746   4
   5   1  -2 6264.18 176.865   4
   4  -1  -2 220655. 1032.72   4
  -4  -1   2 221368. 1044.04   5
  -4   1   2 220292. 1085.30   3
   4   1  -2 222827. 981.486   4
  -3  -1   2 59782.3 506.938   5
   3  -1  -2 58554.5 503.406   3
   3   1  -2 60043.8 485.288   4
  -3   1   2 59673.6 527.712   3
  -2  -1   2 149554. 739.843   5
  -2  -1   2 153043. 598.680   1
   2  -1  -2 151838. 775.525   3
   2   1  -2 151520. 732.241   4
  -2   1   2 151849. 797.310   3
   1  -1  -2 42116.9 402.398   3
  -1   1   2 41531.2 408.236   3
   1   1  -2 43519.9 370.355   4
   1   1  -2 43234.8 355.152   1
  -1  -1   2 43156.0 330.880   1
  -1  -1   2 42271.6 358.646   5
   1   1  -2 43243.7 362.463   5
   0   1   2 13.1390 30.8448   3
   0   1  -2 20.3823 25.6972   1
   0   1  -2 43.6047 23.2211   5
   0  -1  -2 35.0818 34.7092   3
   0  -1   2 43.9699 22.9289   5
   0  -1   2 38.7535 30.7962   1
   1  -1   2 71195.8 477.407   1
  -1  -1  -2 70565.7 543.139   3
   1  -1   2 69757.5 390.098   5
  -1   1  -2 70152.6 484.486   2
  -1   1  -2 70159.7 389.151   5
  -2   1  -2 129693. 677.126   2
   2  -1   2 132098. 708.100   2
   2  -1   2 132541. 690.523   1
  -2  -1  -2 131559. 685.533   4
   3  -1   2 10.4613 32.1842   1
   3   1   2-6.01266 35.0066   4
  -3   1  -2-5.44834 18.2542   4
   3   1   2 29.3942 39.8926   1
  -3  -1  -2 17.3292 26.2463   4
  -3   1  -2 2.40130 28.1504   2
   3  -1   2 6.17453 35.8115   2
   4  -1   2 1328.80 64.3646   4
  -4  -1  -2 1362.74 44.3672   5
   4  -1   2 1244.56 81.1562   1
   4   1   2 1305.25 85.3019   1
   4   1   2 1311.08 80.9873   4
   4  -1   2 1310.05 86.2220   2
  -4   1  -2 1273.74 85.8198   1
  -4  -1  -2 1369.65 74.9449   4
  -4   1  -2 1254.54 54.1449   4
  -5   1  -2 35351.4 290.198   4
  -5  -1  -2 34360.1 455.009   1
   5   1   2 36826.3 420.542   1
  -5  -1  -2 36145.0 372.358   4
   5  -1   2 36738.8 419.270   1
  -5  -1  -2 36500.5 271.953   5
   5  -1   2 36875.3 331.815   4
   5   1   2 36807.8 410.952   4
  -5   1  -2 35266.1 442.953   1
   5  -1   2 37295.6 460.064   2
   6  -1   2 109.188 46.4152   2
  -6   1  -2 119.979 24.2822   4
  -6   1  -2 77.3415 40.4913   1
  -6  -1  -2 70.4107 27.7557   4
   6   1   2 94.5612 38.1161   1
   6  -1   2 61.3855 24.9191   4
  -6  -1  -2 137.823 45.5359   1
  -6  -1  -2 86.3767 25.2065   5
   6   1   2 87.4765 38.6147   4
  -7  -1  -2 6643.67 154.337   5
   7   1   2 6767.68 195.205   4
  -7   1  -2 6387.46 208.204   1
   7   1   2 6719.21 190.148   1
   7  -1   2 6371.71 160.563   4
  -7  -1  -2 6415.43 211.722   1
   7  -1   2 6964.79 230.332   2
  -7   1  -2 6830.63 149.589   4
  -7  -1  -2 6514.65 173.197   4
  -8   1  -2 407.735 44.4792   4
   8  -1   2 365.054 72.5323   2
  -8  -1  -2 403.769 47.9479   5
  -8   1  -2 386.008 63.3480   1
  -8  -1  -2 341.336 49.1851   4
   8  -1   2 392.953 50.9228   4
  -8  -1  -2 373.827 62.5119   1
   8   1   2 391.824 54.9144   1
   8   1   2 375.728 58.7940   4
   9   1   2 13.7032 37.0291   1
   9  -1   2-18.2568 35.7612   4
  -9  -1  -2 11.5852 30.3704   4
  -9  -1  -2 9.50525 30.5705   5
  -9   1  -2 34.5263 42.9688   1
   9   1   2 50.7388 41.5993   4
  -9  -1  -2 13.1915 41.1902   1
  -9   1  -2 5.11262 26.0748   4
 -10  -1  -2 4161.05 164.401   4
 -10   1  -2 4099.59 190.629   1
 -10   1  -2 3816.96 142.993   4
  10  -1   2 3943.78 149.963   4
  10   1   2 4068.18 174.154   4
 -10  -1  -2 3679.99 181.784   1
 -10  -1  -2 3701.33 153.292   5
  11  -1   2 1007.75 85.0069   4
 -11   1  -2 969.918 80.9893   4
 -11  -1  -2 925.130 85.1629   4
  11   1   2 924.395 94.5821   4
 -11  -1  -2 960.572 86.2588   5
 -11  -1  -2 906.657 98.5724   1
 -11   1  -2 832.636 94.3427   1
 -12  -1  -2 13.5968 39.5884   4
 -12   1  -2 81.5663 37.9423   4
 -12  -1  -2 40.3296 44.8941   1
  12   1   2 104.189 46.5472   4
 -12  -1  -2 120.098 45.6274   5
 -12   1  -2 146.353 52.2309   1
  12  -1   2 91.8035 38.5484   4
 -13  -1  -2 24.0468 48.3621   1
 -13   1  -2 14.4768 38.5961   4
 -13  -1  -2 44.6629 37.8854   4
  13   1   2-18.0169 47.5230   4
 -13   1  -2 9.44141 43.2512   1
 -13  -1  -2-16.6581 36.5251   5
  13  -1   2-27.7198 36.3202   4
 -14  -1  -2 38.5304 47.9877   1
 -14  -1  -2 72.6335 44.5565   4
 -14   1  -2 36.7023 37.6329   4
  14   1   2 25.5623 48.0462   4
 -14   1  -2-14.1306 51.1067   1
 -14  -1  -2 41.1783 52.4084   5
  14  -1   2-12.7999 39.5414   4
  15  -1   2-9.48699 44.0518   4
 -15   1  -2 81.6938 45.0787   1
 -15  -1  -2 92.8745 46.0478   5
 -15  -1  -2-12.1452 51.8163   1
 -15  -1  -2-32.9146 43.6021   4
  15   1   2-2.06088 52.3571   4
 -15   1  -2-14.7294 46.7333   4
 -16   1  -2-150.399 73.1535   1
  16  -1   2-12.3308 44.9134   4
 -16  -1  -2 6.97831 52.2546   1
 -16   1  -2 34.0900 45.4830   4
 -16  -1  -2-58.3518 54.6451   5
  16  -1   2-43.0796 80.9112   2
  16   1   2-0.27890 56.2485   4
  17   1   2 71.0736 53.4699   4
  17  -1   2 125.077 87.5116   2
 -17  -1  -2 80.1293 61.5449   5
  17  -1   2 65.3327 57.0562   4
  18   1   2 309.752 81.5576   4
  18  -1   2 343.952 114.538   2
  18  -1   2 183.698 68.9961   4
  19   1   2 125.519 66.7531   4
  19  -1   2 102.062 86.5259   2
  19  -1   2 105.980 62.3523   4
  20  -1   2-76.2122 61.6399   4
  20   1   2 115.756 80.3537   4
  20  -1   2-123.908 103.787   2
  21  -1   2 269.263 111.281   2
  21   1   2 6.78406 63.9789   4
  22   1   2 108.268 69.9659   4
  22   2  -2-373.633 101.101   4
  22  -2  -2 4.55435 54.8813   4
  21  -2  -2 52.3216 52.4838   4
  21   2  -2-88.0209 81.9731   4
  20   2  -2 95.5945 56.5507   4
  20  -2  -2 77.0463 55.8574   4
  19   2  -2 25.3588 55.0923   4
  19  -2  -2 17.4166 44.4914   4
  18  -2  -2 48.5176 53.3665   4
  18   2  -2 67.9985 65.6862   4
  17   2  -2-33.3875 51.3353   4
 -17   2   2 41.1709 41.1241   1
  17  -2  -2-51.6372 61.5624   4
 -16   2   2 155.373 52.4923   1
  16   2  -2 130.827 66.7889   4
  16  -2  -2 216.001 61.7860   4
  15   2  -2 3911.52 212.934   4
 -15   2   2 4102.86 249.129   4
  15  -2  -2 4125.22 198.188   4
  14   2  -2 951.861 110.676   4
  14  -2  -2 968.731 98.3740   4
 -14   2   2 964.805 123.586   4
 -13  -2   2 441.419 38.3968   1
 -13  -2   2 555.830 95.9721   4
 -13   2   2 525.730 95.2403   4
  13   2  -2 491.487 79.9311   4
 -13  -2   2 385.590 86.7963   5
  13  -2  -2 413.757 69.8538   4
  12  -2  -2 1103.05 99.5436   4
 -12  -2   2 1178.70 129.349   5
 -12   2   2 1043.47 116.576   4
 -12  -2   2 1063.95 119.531   4
  12   2  -2 992.879 103.591   4
 -12  -2   2 893.474 48.8978   1
  11   2  -2 7459.45 249.997   4
 -11  -2   2 7736.65 290.094   4
  11  -2  -2 7815.40 239.608   4
 -11   2   2 7398.48 280.588   4
 -11  -2   2 7387.77 294.267   5
  10   2  -2 943.302 93.6685   4
  10  -2  -2 1010.18 89.9962   4
 -10   2   2 999.401 105.965   4
 -10  -2   2 949.917 107.797   5
 -10  -2   2 1124.04 112.075   4
  -9  -2   2 2192.39 143.903   4
   9   2  -2 2111.87 130.549   4
  -9  -2   2 2044.57 145.444   5
   9  -2  -2 2101.46 122.415   4
   8  -2  -2 77301.6 691.420   4
  -8  -2   2 77140.9 819.859   5
   8   2  -2 79560.4 712.825   4
   7   2  -2 9139.94 234.196   4
   7  -2  -2 9296.29 238.153   4
  -7  -2   2 9308.93 274.003   5
  -6  -2   2 24717.6 416.650   5
   6  -2  -2 24152.1 371.450   4
   6   2  -2 24405.5 361.551   4
   5   2  -2 174.876 46.0059   4
  -5  -2   2 118.371 43.5408   5
   5  -2  -2 202.239 49.3427   4
   4   2  -2 11842.4 229.758   4
  -4  -2   2 11996.2 112.676   1
   4  -2  -2 11533.1 263.694   3
  -4  -2   2 12019.3 262.213   5
  -3  -2   2 1904.98 55.6651   1
   3  -2  -2 1868.82 108.737   3
   3   2  -2 1995.18 64.0851   1
   3   2  -2 1866.05 88.6718   4
  -3  -2   2 1965.67 96.6062   4
  -3  -2   2 1794.46 100.536   5
   2   2  -2 523.341 52.2819   4
   2   2  -2 543.527 39.6087   1
  -2  -2   2 492.154 36.0358   1
  -2  -2   2 470.786 51.4196   4
   2  -2  -2 461.419 65.0692   3
  -2  -2   2 545.063 56.0610   5
  -1  -2   2 492.213 50.5959   5
  -1   2   2 565.219 65.1592   3
   1   2  -2 543.407 46.7432   4
   1   2  -2 491.043 42.2732   1
   1  -2  -2 501.731 30.7738   2
  -1  -2   2 566.763 44.0866   1
   1   2  -2 542.735 56.2298   5
   1  -2  -2 483.165 64.6868   3
  -1  -2   2 514.789 46.6538   4
   0  -2   2 3091.12 95.5797   4
   0   2  -2 3405.97 92.3782   4
   0   2  -2 3134.19 109.106   5
   0  -2   2 3279.17 110.947   5
   0  -2   2 3361.76 101.116   1
   0   2  -2 3051.88 100.309   1
   0  -2  -2 3135.84 136.032   3
   0   2   2 2939.24 133.413   3
   1   2   2 19303.6 332.982   3
  -1  -2  -2 20226.9 339.949   3
  -1   2  -2 19928.1 201.200   4
  -1   2  -2 19740.2 258.438   5
   1  -2   2 20115.1 259.993   1
  -1   2  -2 19388.2 305.254   2
  -1   2  -2 19172.1 264.125   1
   2  -2   2-5.62149 40.6650   2
  -2   2  -2 42.8285 34.4855   2
   3   2   2 5483.40 99.2858   5
  -3   2  -2 5286.08 86.7090   4
  -3   2  -2 5339.11 166.723   2
   3   2   2 5425.23 164.871   4
  -3  -2  -2 5376.83 153.547   4
   3  -2   2 5112.36 173.344   2
   4   2   2 7527.96 195.934   4
  -4   2  -2 6358.32 92.2512   4
  -4   2  -2 6524.84 193.315   2
   4   2   2 7254.73 120.293   5
   4   2   2 6852.49 196.027   1
  -4  -2  -2 6825.93 176.005   4
  -4  -2  -2 7071.94 123.466   5
   4  -2   2 6999.92 208.334   2
   5   2   2 23.5956 34.9441   4
  -5  -2  -2 13.6656 26.5093   4
  -5   2  -2 11.7744 35.4601   1
  -5   2  -2 36.8641 13.4571   4
   5   2   2 17.9095 38.1224   1
  -5  -2  -2 7.55291 17.6653   5
   5  -2   2 19.5131 18.7046   4
   5  -2   2 53.5339 45.7749   2
  -6   2  -2 23633.5 218.749   4
   6   2   2 23280.7 356.461   1
   6  -2   2 23685.6 248.732   4
  -6  -2  -2 23873.9 342.599   4
   6   2   2 23419.3 368.110   4
   6  -2   2 22963.5 419.019   2
  -6   2  -2 23804.7 388.680   1
  -6  -2  -2 23369.2 275.435   5
   7  -2   2 62321.7 439.244   4
   7  -2   2 61434.3 721.380   2
  -7   2  -2 61317.2 398.765   4
   7   2   2 60192.7 577.744   1
  -7   2  -2 63419.8 660.749   1
  -7  -2  -2 62272.2 493.917   5
   7   2   2 61782.0 624.332   4
  -7  -2  -2 62095.3 573.138   4
  -8  -2  -2 59.1452 33.4684   4
   8  -2   2 48.8043 43.7730   2
  -8   2  -2 118.571 45.1461   1
   8   2   2 70.5995 38.6022   1
  -8   2  -2 77.4488 26.8884   4
   8  -2   2 57.2257 27.0066   4
   8   2   2 15.7418 40.9131   4
  -8  -2  -2 33.8608 25.7975   5
   9   2   2 3911.09 155.760   1
  -9   2  -2 4050.15 128.347   4
   9  -2   2 3895.62 203.262   2
  -9  -2  -2 3969.61 150.237   5
  -9   2  -2 3869.02 183.697   1
   9  -2   2 3981.95 131.103   4
  -9  -2  -2 4145.26 163.649   4
   9   2   2 4025.61 176.010   4
 -10   2  -2 17214.7 286.390   4
  10  -2   2 17671.2 446.299   2
  10   2   2 16873.6 323.851   1
 -10   2  -2 17191.8 396.892   1
 -10  -2  -2 17915.5 356.922   4
  10   2   2 17483.3 377.511   4
  10  -2   2 17244.9 289.793   4
 -10  -2  -2 17352.2 332.503   5
 -11   2  -2 54.3201 45.3256   1
  11  -2   2 39.3650 31.1197   4
 -11  -2  -2 16.5129 33.3479   5
  11  -2   2 22.4060 48.7337   2
 -11  -2  -2 25.2711 33.6818   4
 -11   2  -2 57.4573 31.2121   4
  11   2   2 79.9780 50.8536   4
  11   2   2 24.6799 36.0941   1
 -12  -2  -2 4941.38 201.762   5
 -12   2  -2 5381.00 241.963   1
  12   2   2 5163.27 225.126   4
 -12  -2  -2 5268.29 214.001   4
  12  -2   2 4830.31 258.877   2
 -12   2  -2 5060.56 182.336   4
  12  -2   2 5121.13 178.936   4
 -13  -2  -2 32.6899 45.3114   4
  13   2   2-1.67436 49.2173   4
  13  -2   2 21.9920 39.5923   4
 -13   2  -2 1.33608 49.8288   1
 -13   2  -2 44.7826 32.2865   4
  13  -2   2 39.8904 74.0483   2
 -13  -2  -2-4.73727 35.8181   5
 -14  -2  -2 318.353 64.9737   4
  14  -2   2 338.158 57.2378   4
  14  -2   2 384.048 97.5313   2
 -14  -2  -2 363.658 69.6162   5
 -14   2  -2 285.840 74.1994   1
 -14   2  -2 269.308 58.7907   4
  14   2   2 384.410 82.0458   4
 -15   2  -2 198.456 54.9294   4
 -15   2  -2 90.1748 56.2966   1
  15  -2   2 245.109 79.9836   2
 -15  -2  -2 138.738 49.0796   5
  15  -2   2 169.661 51.9091   4
  15   2   2 255.490 69.3780   4
  16  -2   2 56.5279 77.3176   2
 -16   2  -2-21.4717 43.7936   4
 -16  -2  -2-19.5694 55.8293   5
  16  -2   2-11.8331 47.7352   4
  16   2   2 52.0165 57.4276   4
  17   2   2 25.6319 53.9450   4
 -17   2  -2 96.8951 53.3809   4
  17  -2   2-1.50765 43.4860   4
  17  -2   2 27.1741 78.3583   2
  18  -2   2 843.220 104.681   4
  18  -2   2 651.837 149.193   2
  18   2   2 809.026 127.838   4
  19  -2   2 94.3267 95.6998   2
  19  -2   2 40.3871 51.7301   4
  19   2   2 99.1472 71.4732   4
  20  -2   2 207.730 94.8865   2
  20   2   2 150.735 80.4379   4
  20  -2   2 255.382 68.2267   4
  21   2   2-36.1667 69.6185   4
  22   2   2 73.7320 71.8108   4
  22   3  -2 69.9388 67.3752   4
  21  -3  -2 93.5978 61.5069   4
  21   3  -2-65.9919 82.2885   4
  20  -3  -2 89.8440 58.8466   4
  20  -3  -2 100.207 87.9547   2
  20   3  -2-66.3003 71.3723   4
  19   3  -2-183.436 76.6667   4
  19  -3  -2 90.4115 54.9583   4
  18   3  -2 80.8627 67.2355   4
  18  -3  -2 87.0699 52.8599   4
  17   3  -2 41.6968 53.8390   4
  17  -3  -2 59.6975 47.5328   4
  16  -3  -2 9.56080 42.4453   4
  16   3  -2 84.9717 58.4592   4
  15  -3  -2 3489.03 183.428   4
  15   3  -2 3903.98 216.915   4
  14  -3  -2 243.675 58.1353   4
  14   3  -2 232.920 66.5591   4
  13  -3  -2 3540.00 169.965   4
 -13  -3   2 3544.08 227.580   5
  13   3  -2 3504.88 191.038   4
  12  -3  -2 2637.30 146.082   4
 -12  -3   2 2938.18 199.593   5
 -12  -3   2 2922.54 190.480   4
  12   3  -2 3230.09 178.175   4
 -11   3   2 3497.82 226.114   3
  11  -3  -2 3355.70 158.941   4
 -11  -3   2 3344.53 205.731   5
  11   3  -2 3505.41 178.904   4
 -11  -3   2 3303.05 192.893   4
  10  -3  -2 1944.72 122.930   4
 -10  -3   2 2065.09 146.442   4
 -10  -3   2 1963.09 152.308   5
  10   3  -2 1916.53 132.625   4
   9   3  -2 13889.5 322.559   4
   9  -3  -2 13617.1 302.955   4
  -9  -3   2 13769.8 378.687   5
   8   3  -2 110943. 864.460   4
   8  -3  -2 110691. 837.451   4
  -8  -3   2 111010. 1013.56   5
   7   3  -2 18876.5 341.708   4
   7  -3  -2 19293.2 347.060   4
  -7  -3   2 18912.5 404.832   5
  -6  -3   2 4901.47 199.197   5
   6  -3  -2 5030.78 177.336   4
   6   3  -2 5087.76 173.356   4
   5  -3  -2 22721.6 413.034   3
   5   3  -2 22560.2 338.887   4
  -5  -3   2 22501.2 399.517   5
   4   3  -2 28799.2 358.631   4
   4  -3  -2 28566.2 455.252   3
  -4  -3   2 28598.6 382.679   4
   4   3  -2 28572.0 214.338   1
  -4  -3   2 28413.1 427.101   5
   4  -3  -2 28788.6 370.499   2
   3  -3  -2 4033.37 128.447   2
  -3  -3   2 3790.54 132.017   4
   3  -3  -2 3757.65 166.210   3
   3   3  -2 3669.31 90.1757   1
  -3  -3   2 3581.82 149.272   5
   3   3  -2 3836.79 124.841   4
   2  -3  -2 11415.8 280.614   3
   2   3  -2 11771.1 200.803   4
   2  -3  -2 11876.6 196.798   2
   2   3  -2 11549.9 172.402   1
  -2  -3   2 11630.1 214.927   4
  -2  -3   2 11678.3 253.694   5
   1  -3  -2 13746.0 308.165   3
  -1  -3   2 13645.8 182.723   3
   1   3  -2 13257.4 194.231   4
  -1  -3   2 13250.5 211.328   4
  -1   3   2 13794.1 177.284   2
   1   3  -2 13550.4 204.253   1
   1  -3  -2 13575.7 192.145   2
   1   3  -2 13454.3 261.222   5
  -1  -3   2 13550.3 262.344   5
   0   3  -2 319.857 40.8728   1
   0   3  -2 374.035 55.0219   5
   0  -3  -2 297.604 69.2516   3
   0   3   2 359.372 32.3896   2
   0  -3   2 303.140 47.8683   5
   0  -3   2 327.378 28.4741   3
   0  -3   2 309.662 35.4369   4
   0   3  -2 361.576 34.8705   4
  -1   3  -2 4394.55 134.825   1
   1  -3   2 4449.09 88.6956   3
  -1   3  -2 4238.21 143.369   5
  -1  -3  -2 4329.83 181.998   3
  -1   3  -2 4299.39 99.3577   3
  -1   3  -2 4438.29 87.1947   4
   1  -3   2 4324.01 99.3660   4
  -2  -3  -2 1490.47 118.214   3
  -2   3  -2 1389.28 40.8462   4
  -2   3  -2 1356.56 97.1037   2
   2   3   2 1397.38 92.8425   4
  -2   3  -2 1422.71 64.7431   3
   3   3   2 9984.09 239.445   4
  -3   3  -2 9596.92 254.204   2
   3  -3   2 9491.39 263.167   2
  -3   3  -2 9729.78 183.385   3
   3   3   2 9944.35 176.069   5
  -4   3  -2 30122.1 454.281   2
   4   3   2 31360.6 318.049   5
   4  -3   2 31142.3 483.547   2
   4   3   2 31604.9 433.941   4
   5   3   2 5215.74 183.035   4
   5  -3   2 5511.61 212.999   2
   5   3   2 5620.48 139.229   5
  -5  -3  -2 5523.70 141.682   5
   6   3   2 40495.7 396.355   5
  -6  -3  -2 40924.0 409.315   5
   6  -3   2 42193.9 609.462   2
   6  -3   2 39745.7 266.084   4
  -6  -3  -2 42127.0 490.709   4
   6   3   2 41170.0 525.131   4
   6   3   2 41736.3 504.654   1
  -7  -3  -2 1842.56 108.783   4
  -7   3  -2 1782.31 62.4614   4
   7  -3   2 1705.78 64.1621   4
  -7  -3  -2 1767.99 92.5725   5
  -7   3  -2 1746.04 117.757   1
   7   3   2 1813.66 110.649   1
   7  -3   2 1495.24 129.372   2
   7   3   2 1833.12 120.110   4
  -8  -3  -2 276.624 52.0027   4
  -8   3  -2 332.183 34.7430   4
   8  -3   2 299.609 74.1692   2
   8  -3   2 336.822 36.4780   4
   8   3   2 390.973 68.4468   4
  -8  -3  -2 324.852 47.3602   5
   8   3   2 254.540 52.1289   1
  -8   3  -2 279.662 53.5225   1
  -9  -3  -2 257.530 45.7304   5
  -9  -3  -2 282.096 53.2919   4
   9   3   2 300.244 66.4063   4
   9  -3   2 286.011 79.2323   2
  -9   3  -2 294.141 37.7030   4
   9  -3   2 297.832 37.7217   4
   9   3   2 187.937 45.3428   1
  -9   3  -2 268.844 61.6466   1
  10  -3   2 2215.16 96.2256   4
  10   3   2 2169.36 120.293   1
 -10  -3  -2 2152.13 131.568   4
 -10   3  -2 1988.10 140.230   1
 -10  -3  -2 1967.39 118.694   5
  10  -3   2 2080.36 166.103   2
 -10   3  -2 2063.68 97.4481   4
  10   3   2 2080.55 144.259   4
  11   3   2 756.805 74.8916   1
  11  -3   2 626.323 60.2603   4
 -11   3  -2 605.041 60.9832   4
 -11   3  -2 636.908 85.7699   1
 -11  -3  -2 699.875 81.0162   4
  11   3   2 701.171 92.8340   4
 -11  -3  -2 667.548 75.6441   5
  11  -3   2 631.244 106.873   2
  12  -3   2 18.2425 34.2566   4
 -12   3  -2 25.3316 32.4607   4
 -12   3  -2 15.2824 43.9719   1
  12   3   2 19.2220 54.4880   4
 -12  -3  -2-36.4630 38.1070   5
  12  -3   2 113.045 81.0964   2
  12   3   2 83.4620 38.5392   1
 -12  -3  -2 15.5695 39.9061   4
  13  -3   2 90.2199 76.7451   2
 -13   3  -2 92.8497 53.6133   1
 -13  -3  -2 21.0246 45.2679   5
  13  -3   2 143.352 41.8141   4
 -13   3  -2 37.2309 34.5745   4
  13   3   2 111.173 54.4307   4
 -13  -3  -2 109.105 45.5836   4
  14  -3   2 2555.39 216.464   2
  14   3   2 2914.78 192.653   4
 -14  -3  -2 2416.38 163.088   5
  14  -3   2 2616.31 135.780   4
 -14   3  -2 2520.35 147.759   4
 -14   3  -2 2415.65 182.579   1
  15  -3   2 1269.54 160.121   2
 -15   3  -2 980.230 100.540   4
 -15  -3  -2 1100.62 119.626   5
  15  -3   2 1222.40 101.167   4
  15   3   2 1210.64 139.943   4
 -16  -3  -2 4.01178 40.4402   5
  16  -3   2 117.602 94.5219   2
  16   3   2 104.291 77.2598   4
 -16   3  -2-14.9459 40.2340   4
  16  -3   2 70.4474 42.7795   4
  17   3   2 1334.16 153.751   4
  17  -3   2 1253.58 180.555   2
  17  -3   2 1064.93 102.712   4
  18  -3   2 197.622 94.7338   2
  18   3   2 141.339 67.1990   4
  18  -3   2 80.5137 46.9944   4
  19  -3   2 0.55890 83.4478   2
  19  -3   2 163.842 61.4049   4
  19   3   2 171.955 83.4630   4
  20   3   2-87.1133 71.9272   4
  20  -3   2 7.79450 78.4030   2
  21   3   2 100.342 73.3261   4
  22   3   2 111.436 82.3053   4
  21   4  -2 81.5515 69.0988   4
  20  -4  -2-85.3773 54.0358   4
  20  -4  -2-122.739 91.5643   2
  20   4  -2-94.3874 74.0890   4
  19  -4  -2 51.5623 83.5694   2
  19  -4  -2-20.0071 48.1832   4
  19   4  -2 8.09085 55.9560   4
  18   4  -2 207.664 79.0022   4
  18  -4  -2 310.404 109.271   2
  18  -4  -2 148.002 54.8526   4
  17  -4  -2 77.5777 52.7341   4
  17   4  -2-13.5241 58.5783   4
  17  -4  -2-55.3127 77.4051   2
  16   4  -2 316.205 83.1667   4
  16  -4  -2 316.702 67.6267   4
  16  -4  -2 421.334 116.390   2
  15   4  -2 84.9161 62.3070   4
  15  -4  -2 60.5419 46.7446   4
  15  -4  -2 58.3583 68.7881   2
  14   4  -2 371.322 86.0512   4
  14  -4  -2 258.127 60.8527   4
  14  -4  -2 272.470 93.8898   2
  13   4  -2 4022.25 212.775   4
  13  -4  -2 3580.17 172.888   4
  13  -4  -2 3658.00 242.367   2
 -12  -4   2 61.4539 55.7668   5
  12  -4  -2 60.2405 42.9269   4
  12   4  -2 49.9300 47.7244   4
 -11  -4   2 8133.49 303.364   4
  11  -4  -2 7596.36 311.397   2
 -11   4   2 8194.77 363.086   3
 -11  -4   2 8342.40 325.139   5
  11  -4  -2 7909.68 240.596   4
  11   4  -2 8117.54 275.117   4
 -10   4   2 518.384 100.009   3
 -10  -4   2 475.960 80.5908   4
  10  -4  -2 484.840 69.2021   4
  10  -4  -2 291.817 73.8997   2
  10   4  -2 506.289 79.9552   4
 -10  -4   2 313.698 74.1152   5
   9   4  -2 11256.3 302.556   4
   9  -4  -2 10998.6 278.509   4
  -9  -4   2 11290.4 350.974   5
   9  -4  -2 10710.2 333.457   2
   8  -4  -2 54311.3 704.081   2
   8  -4  -2 54694.3 603.440   4
   8   4  -2 53755.7 625.315   4
  -8  -4   2 54223.6 738.550   5
   7  -4  -2 13957.4 341.877   2
   7  -4  -2 13943.9 303.546   4
   7   4  -2 14165.6 308.723   4
  -7  -4   2 14511.5 366.357   5
   6   4  -2 4632.13 169.849   4
   6  -4  -2 4849.92 213.719   3
   6  -4  -2 4597.50 185.587   2
  -6  -4   2 4542.90 201.830   5
  -5  -4   2 326.236 62.4206   5
   5  -4  -2 472.332 66.3159   2
   5   4  -2 316.515 26.1219   1
   5   4  -2 436.150 58.5430   4
   5  -4  -2 386.513 74.3870   3
  -4  -4   2 1247.66 86.0931   4
   4   4  -2 1328.26 55.1324   1
   4  -4  -2 1268.65 93.1308   2
  -4  -4   2 1268.00 102.268   5
   4   4  -2 1252.28 85.2414   4
   4  -4  -2 1212.59 107.971   3
   3  -4  -2 12020.8 250.819   2
  -3  -4   2 12313.0 296.638   5
   3   4  -2 12173.0 229.182   4
  -3  -4   2 11939.1 239.828   4
   3  -4  -2 12143.2 319.841   3
   2   4  -2 5624.87 143.690   4
  -2  -4   2 5445.72 192.771   5
   2  -4  -2 5460.80 216.616   3
   2  -4  -2 5486.10 160.242   2
  -2   4   2 5479.48 146.867   2
  -2  -4   2 5487.57 152.748   4
  -1   4   2 400.151 43.5942   2
   1   4  -2 387.107 41.1974   4
  -1  -4   2 449.636 49.3816   3
  -1  -4   2 354.600 42.4281   4
  -1  -4   2 403.058 59.6514   5
   1  -4  -2 454.614 77.7540   3
   0  -4   2 18348.2 235.842   4
   0   4   2 18126.5 256.282   2
   0  -4  -2 19126.6 401.981   3
   0   4  -2 18929.5 253.876   3
   0  -4  -2 18538.2 315.750   4
   0   4  -2 18286.3 215.823   4
   0  -4   2 18780.5 251.854   3
   0   4  -2 18995.2 341.108   5
  -1   4  -2 3246.10 80.2254   4
   1  -4   2 3390.36 90.5662   4
   1  -4   2 3317.78 102.516   3
  -1   4  -2 3259.91 110.453   3
  -1  -4  -2 3326.21 135.415   4
  -1   4  -2 3442.79 147.036   5
  -1  -4  -2 3228.10 175.740   3
  -2   4  -2 47837.9 244.846   4
  -2  -4  -2 47206.5 664.203   3
   2  -4   2 49001.1 397.013   3
   2  -4   2 47274.7 291.898   4
  -2   4  -2 48202.3 444.365   3
   2   4   2 48715.0 558.431   4
  -3  -4  -2 5458.29 239.626   3
   3   4   2 5801.71 163.690   5
   3  -4   2 5451.76 218.432   2
  -3   4  -2 5569.66 163.647   3
   3   4   2 5639.92 194.951   4
   4   4   2 20286.5 373.754   4
   4  -4   2 19560.0 421.458   2
  -4   4  -2 20097.2 328.123   3
   4   4   2 20089.3 301.772   5
  -5   4  -2 41913.1 505.803   3
   5   4   2 42744.6 440.939   5
   5   4   2 42300.7 552.018   4
   5  -4   2 41922.0 626.372   2
   6   4   2 12913.4 316.301   4
   6   4   2 12745.0 251.331   5
   6  -4   2 11966.7 351.110   2
  -6   4  -2 12868.9 297.974   3
  -6  -4  -2 13015.6 260.243   5
  -7   4  -2 3715.34 173.491   1
   7  -4   2 3930.34 213.024   2
  -7  -4  -2 3974.05 151.222   5
   7   4   2 3925.33 145.622   5
   7   4   2 3644.33 176.170   4
   7   4   2 3756.55 166.710   1
  -8  -4  -2 3292.95 158.515   4
   8  -4   2 3384.93 204.397   2
  -8  -4  -2 3275.16 143.900   5
  -8   4  -2 3224.28 82.4860   4
   8   4   2 3346.36 174.171   4
   8  -4   2 3122.51 78.3529   4
  -8   4  -2 3214.52 171.499   1
   8   4   2 3195.67 149.953   1
   9  -4   2 287.418 30.5392   4
  -9   4  -2 259.118 59.4996   1
  -9  -4  -2 310.736 54.4470   4
   9   4   2 241.370 55.6345   1
   9   4   2 264.432 63.3757   4
  -9  -4  -2 309.352 54.6458   5
  -9   4  -2 343.002 34.4992   4
   9  -4   2 270.420 75.1842   2
  10   4   2 549.282 66.9987   1
 -10  -4  -2 606.102 79.3016   4
 -10  -4  -2 540.516 69.3984   5
  10  -4   2 469.246 41.8598   4
 -10   4  -2 501.335 46.7345   4
  10  -4   2 428.621 89.1885   2
  10   4   2 509.775 83.2464   4
 -10   4  -2 548.667 82.7640   1
 -11   4  -2 2091.57 99.3669   4
  11   4   2 2162.59 158.947   4
 -11  -4  -2 2224.53 145.472   4
  11   4   2 2016.52 122.676   1
 -11  -4  -2 2051.89 133.988   5
 -11   4  -2 1947.93 154.277   1
  11  -4   2 1925.49 172.684   2
  11  -4   2 2079.72 91.1496   4
  12  -4   2 194.322 39.5641   4
 -12  -4  -2 146.160 56.8572   4
  12   4   2 145.843 65.3606   4
  12  -4   2 205.172 79.5478   2
  12   4   2 253.843 53.8445   1
 -12   4  -2 214.515 43.9180   4
 -12  -4  -2 193.767 54.7117   5
 -12   4  -2 213.234 67.7858   1
  13   4   2 60.6748 38.6155   1
  13  -4   2 1.13341 28.6034   4
 -13   4  -2 71.8090 38.5331   4
  13   4   2 12.3411 59.5840   4
 -13  -4  -2 17.6606 34.4341   5
  14  -4   2 510.225 59.9740   4
 -14  -4  -2 504.148 80.0116   5
 -14   4  -2 433.894 63.2371   4
  14  -4   2 409.750 105.763   2
  14   4   2 542.997 99.5493   4
  15  -4   2 777.674 77.7546   4
  15  -4   2 797.634 137.907   2
 -15  -4  -2 616.406 91.7441   5
 -15   4  -2 623.766 79.4989   4
  15   4   2 781.166 118.239   4
  16   4   2 242.931 81.5442   4
  16  -4   2 329.806 104.733   2
  16  -4   2 285.894 54.7304   4
 -16  -4  -2 186.728 54.7341   5
  17  -4   2 695.704 143.894   2
  17   4   2 732.301 128.037   4
  17  -4   2 815.261 87.6529   4
  18  -4   2-8.25373 84.9540   2
  18   4   2-107.739 79.0761   4
  19   4   2 123.064 71.9940   4
  19  -4   2 87.3676 89.4240   2
  20   4   2-105.143 85.4774   4
  20  -4   2-75.1846 100.934   2
  21   4   2-104.534 79.3524   4
  22   4   2 93.8959 84.4191   4
  20  -5  -2 293.374 118.759   2
  20   5  -2 319.806 94.1443   4
  19   5  -2-32.5418 57.7870   4
  19  -5  -2 77.7253 42.5909   4
  19  -5  -2-28.9829 70.7778   2
  18  -5  -2 65.4669 45.8852   4
  18   5  -2 58.1601 67.1737   4
  17   5  -2 25.6450 67.5584   4
  17  -5  -2 30.7222 44.9853   4
  17  -5  -2-2.15384 60.7117   2
  16  -5  -2 215.440 60.6041   4
  16  -5  -2 196.879 87.9924   2
  16   5  -2 143.798 71.9704   4
  15   5  -2 472.413 97.4644   4
  15  -5  -2 436.380 114.431   2
  15  -5  -2 352.168 64.0054   4
  14   5  -2 1691.40 152.447   4
  14  -5  -2 1397.45 169.864   2
  14  -5  -2 1449.97 112.795   4
  13  -5  -2 163.907 51.4794   4
  13  -5  -2 25.8052 69.4302   2
  13   5  -2 111.321 56.3488   4
  12  -5  -2 2847.69 149.759   4
  12  -5  -2 2952.30 212.171   2
 -12  -5   2 2635.02 199.061   5
  12   5  -2 2773.75 174.127   4
  11   5  -2 125.754 58.7722   4
  11  -5  -2 58.1838 56.0993   2
 -11  -5   2 80.2317 52.3726   5
  11  -5  -2 83.9045 44.9390   4
  10   5  -2 213.168 58.6060   4
 -10  -5   2 119.831 56.8380   4
  10  -5  -2 126.517 63.1408   2
  10  -5  -2 181.909 51.0348   4
 -10   5   2 225.208 74.8405   3
 -10  -5   2 267.639 74.9926   5
   9   5  -2 5441.13 215.978   4
   9  -5  -2 5366.68 247.307   2
  -9  -5   2 5614.34 238.579   4
  -9  -5   2 5758.68 260.487   5
   9  -5  -2 5486.21 200.304   4
  -9   5   2 5536.05 288.547   3
   9   5  -2 5192.83 245.165   5
  -8  -5   2 43498.9 695.693   5
   8  -5  -2 44350.1 556.060   4
   8  -5  -2 43280.3 657.576   2
   8   5  -2 44792.8 586.481   4
   8   5  -2 44365.2 675.827   5
   7   5  -2 2556.27 140.514   4
   7  -5  -2 2535.42 137.272   4
   7  -5  -2 2499.85 158.404   2
  -7  -5   2 2749.29 170.333   5
   6   5  -2 3543.57 154.984   4
   6  -5  -2 3814.29 203.507   3
   6  -5  -2 3415.24 175.157   2
   6   5  -2 3496.51 81.6140   1
  -6  -5   2 3453.42 188.253   5
  -5  -5   2 90342.6 914.392   5
   5  -5  -2 92770.5 960.782   3
   5  -5  -2 91216.5 842.757   2
   5   5  -2 88912.2 726.132   4
   4   5  -2 27603.7 385.002   4
  -4  -5   2 27977.5 409.167   4
   4  -5  -2 27764.5 524.865   3
   4  -5  -2 27547.4 445.668   2
  -4  -5   2 27692.2 491.390   5
   3   5  -2 16997.9 283.995   4
  -3  -5   2 16639.7 297.394   4
   3  -5  -2 16493.7 329.084   2
  -3   5   2 16203.7 302.612   2
   3  -5  -2 16585.5 402.580   3
  -3  -5   2 17069.4 377.660   5
   2  -5  -2 10684.2 328.340   3
   2   5  -2 10589.1 209.179   4
  -2  -5   2 10564.5 251.586   3
  -2  -5   2 10349.5 221.337   4
  -2  -5   2 10501.2 288.248   5
   2  -5  -2 10808.5 254.904   2
  -2   5   2 10117.7 229.721   2
   1  -5  -2 383.144 80.8375   3
   1   5  -2 432.945 46.4997   4
  -1  -5   2 385.564 54.4431   3
   1  -5  -2 410.110 56.3862   4
  -1  -5   2 428.494 48.1105   4
  -1   5   2 352.833 49.4808   2
   0   5  -2 19171.2 312.536   3
   0  -5   2 19421.0 256.226   4
   0   5   2 19922.9 316.248   2
   0  -5  -2 19610.1 445.153   3
   0  -5  -2 19906.4 346.707   4
   0   5  -2 19610.5 239.240   4
   0  -5   2 19248.6 309.532   3
  -1  -5  -2 3273.49 191.627   3
   1  -5   2 3216.11 96.1085   4
  -1  -5  -2 3190.67 139.876   4
  -1   5  -2 3274.97 161.916   5
   1  -5   2 3461.99 127.126   3
  -1   5  -2 3223.05 89.1248   4
  -1   5  -2 3248.81 130.752   3
  -2   5  -2 67219.9 353.178   4
  -2   5  -2 65123.3 601.349   3
   2  -5   2 67117.3 376.355   4
  -2  -5  -2 66791.3 843.407   3
   2  -5   2 65103.0 549.484   3
   2   5   2 66755.9 698.368   4
  -3  -5  -2 19282.0 467.717   3
  -3   5  -2 18747.0 338.819   3
   3  -5   2 18792.9 299.012   3
   3  -5   2 17908.2 160.318   4
   3   5   2 18443.4 374.423   4
   3   5   2 19084.1 336.888   5
  -4  -5  -2 19482.0 488.464   3
  -4   5  -2 19043.8 356.817   3
   4   5   2 18868.7 332.176   5
   4  -5   2 19204.9 454.372   2
   4   5   2 20260.1 395.180   4
   5   5   2 11086.8 300.305   4
   5   5   2 10995.3 254.488   5
   5  -5   2 11194.2 351.983   2
  -5   5  -2 11208.7 286.472   3
   6   5   2 6259.56 196.594   5
  -6   5  -2 6161.40 226.239   3
   6   5   2 5983.62 230.367   4
   6  -5   2 5751.81 266.018   2
   7  -5   2 10045.9 352.491   2
  -7  -5  -2 9723.18 256.562   5
  -7   5  -2 9985.53 301.875   3
   7   5   2 9839.71 252.618   5
   7   5   2 9617.84 297.930   4
   8   5   2 1509.46 105.413   5
  -8   5  -2 1461.87 126.025   3
   8   5   2 1431.54 122.983   4
  -8  -5  -2 1378.90 104.093   5
   8  -5   2 1361.88 139.608   2
   8   5   2 1458.40 116.350   1
  -8  -5  -2 1382.95 109.387   4
   9   5   2 5815.23 245.984   4
   9   5   2 5868.49 212.354   1
   9   5   2 5666.65 203.207   5
  -9  -5  -2 5824.55 214.932   5
  -9  -5  -2 6006.12 228.001   4
  -9   5  -2 6019.39 257.593   3
   9  -5   2 5974.60 293.964   2
  -9   5  -2 5977.88 243.716   1
 -10  -5  -2 1222.83 110.358   4
  10  -5   2 1145.65 142.224   2
 -10  -5  -2 1118.17 101.805   5
  10  -5   2 945.091 46.0766   4
  10   5   2 994.711 120.712   4
 -10   5  -2 1110.28 121.361   1
  10   5   2 1108.23 95.2456   1
 -10   5  -2 1029.18 118.464   3
 -11   5  -2 7125.51 312.806   3
  11   5   2 7684.55 234.417   1
  11   5   2 7558.14 297.714   4
 -11  -5  -2 7229.79 257.954   5
 -11   5  -2 7155.25 287.915   1
  11  -5   2 7274.37 142.654   4
  11  -5   2 7492.15 349.481   2
  12  -5   2 109.253 26.8814   4
  12  -5   2 52.2697 78.1795   2
 -12   5  -2 125.414 57.4772   3
  12   5   2 102.885 62.6713   4
  12   5   2 90.0750 42.1844   1
 -12  -5  -2 109.811 49.4767   5
  13  -5   2 624.086 121.893   2
  13  -5   2 577.674 53.1731   4
 -13  -5  -2 493.127 80.1503   5
  13   5   2 528.783 70.4807   1
  13   5   2 566.385 105.692   4
  14   5   2 2370.00 193.429   4
  14   5   2 2293.41 130.322   1
  14  -5   2 2365.43 106.785   4
 -14  -5  -2 2349.41 167.165   5
  14  -5   2 2310.76 223.870   2
  15  -5   2 441.613 107.767   2
  15  -5   2 424.509 54.3511   4
 -15  -5  -2 357.108 75.0559   5
  15   5   2 494.796 103.718   4
  16  -5   2 158.286 95.8233   2
  16  -5   2 20.6689 32.4471   4
  16   5   2 16.4636 65.7645   4
  17  -5   2 360.426 109.245   2
  17   5   2 388.611 96.6322   4
  18   5   2-64.0727 70.6568   4
  18  -5   2 125.085 100.250   2
  19  -5   2-85.4622 82.5758   2
  19   5   2-127.044 87.5647   4
  20   5   2-37.7252 80.0145   4
  21   5   2 35.9298 76.4833   4
  20   6  -2-151.087 92.0612   4
  19  -6  -2 165.830 95.7726   2
  19   6  -2 221.321 75.3083   4
  18   6  -2 126.380 82.7371   4
  18  -6  -2 125.781 53.6225   4
  18  -6  -2 4.04562 82.6564   2
  17   6  -2-19.6070 67.7436   4
  17  -6  -2 29.3535 40.5000   4
  17  -6  -2 66.6609 74.7154   2
  16   6  -2-20.8850 60.7579   4
  16  -6  -2-27.5773 41.1593   4
  16  -6  -2-7.73643 72.5075   2
  15  -6  -2 187.542 81.2714   2
  15  -6  -2 158.775 50.6822   4
  15   6  -2 158.887 70.6600   4
  14  -6  -2 2157.57 134.939   4
  14  -6  -2 1773.11 188.126   2
  14   6  -2 1800.27 159.488   4
  13  -6  -2 277.523 97.9133   2
  13   6  -2 437.995 91.0687   4
  13  -6  -2 460.511 71.4299   4
  12  -6  -2 1178.78 100.310   4
  12  -6  -2 1063.38 140.098   2
  12   6  -2 1125.23 126.310   4
  11  -6  -2 1184.94 102.868   4
  11   6  -2 1393.81 133.981   4
  11  -6  -2 1264.83 145.879   2
 -11  -6   2 1242.77 143.427   5
 -10   6   2 2662.28 219.464   3
  10  -6  -2 2753.52 148.758   4
  10  -6  -2 2532.40 191.414   2
 -10  -6   2 2583.51 191.041   5
  10   6  -2 2826.25 198.253   5
  10   6  -2 2710.75 167.254   4
   9   6  -2 6001.86 273.381   5
  -9  -6   2 6319.89 258.122   4
  -9  -6   2 6032.11 280.934   5
   9  -6  -2 6077.79 275.998   2
  -9   6   2 6443.25 324.261   3
   9  -6  -2 5794.59 211.510   4
   9   6  -2 5883.49 233.557   4
   8  -6  -2 66.8033 44.1708   4
   8   6  -2 46.3109 58.7993   5
  -8  -6   2 143.098 63.0267   5
   8   6  -2 106.913 55.5625   4
   8  -6  -2 141.509 66.0304   2
  -8  -6   2 44.6890 49.9800   4
  -8   6   2-10.9709 59.1994   3
   7   6  -2 14238.9 330.157   4
   7   6  -2 13939.9 393.415   5
   7  -6  -2 14439.3 414.183   3
  -7  -6   2 14992.7 364.361   4
   7  -6  -2 14401.7 390.093   2
  -7   6   2 14607.8 462.930   3
  -7  -6   2 14039.9 400.621   5
   6   6  -2 772.093 100.879   5
   6  -6  -2 992.107 122.690   3
  -6  -6   2 855.496 86.9910   4
   6   6  -2 890.118 86.9669   4
  -6  -6   2 934.545 107.772   5
   6  -6  -2 811.986 98.9571   2
   5   6  -2 52.2825 40.6283   4
   5  -6  -2 48.1732 45.4787   2
  -5  -6   2 54.7374 44.8449   5
   5  -6  -2 113.030 58.5011   3
   4  -6  -2 423.122 85.4518   3
  -4   6   2 323.027 58.3736   2
  -4  -6   2 295.468 63.6036   5
   4   6  -2 339.030 54.1886   4
   4  -6  -2 410.447 74.1960   2
  -3  -6   2 16928.6 312.152   4
   3   6  -2 16305.0 296.096   4
   3  -6  -2 16811.5 433.599   3
  -3   6   2 15987.4 328.531   2
   3  -6  -2 16915.1 365.082   2
  -3  -6   2 16378.5 399.364   5
  -3  -6   2 16935.6 369.638   3
  -2  -6   2 5891.85 210.175   3
   2  -6  -2 5614.46 259.595   3
   2   6  -2 5644.09 166.247   4
  -2   6   2 5812.47 194.715   2
  -2  -6   2 5494.19 170.281   4
   2  -6  -2 5413.69 191.976   4
  -1   6   2 2532.80 131.217   2
  -1  -6   2 2680.92 111.632   4
   1   6  -2 2803.34 111.381   4
  -1  -6   2 2647.53 135.185   3
   1  -6  -2 2509.99 180.384   3
   1  -6  -2 2556.41 133.266   4
   0  -6   2 6653.16 162.820   4
   0   6  -2 6768.34 212.204   3
   0  -6   2 6623.68 208.468   3
   0  -6  -2 6803.17 288.228   3
   0   6   2 7016.82 214.777   2
   0  -6  -2 6896.55 215.039   4
   0   6  -2 6753.57 158.591   4
  -1   6  -2 1091.08 88.0395   3
  -1   6  -2 1086.63 63.7546   4
  -1  -6  -2 1371.11 139.429   3
   1  -6   2 1122.61 89.0994   3
   1  -6   2 1217.00 65.7395   4
  -1  -6  -2 1306.22 96.9129   4
  -2   6  -2 336.238 60.3827   3
  -2   6  -2 361.917 38.3434   4
   2  -6   2 403.983 36.3583   4
  -2  -6  -2 337.232 87.8218   3
   2   6   2 422.628 76.4126   4
   2  -6   2 421.524 63.8505   3
   3  -6   2 28177.6 232.089   4
  -3  -6  -2 27630.4 595.128   3
  -3   6  -2 27593.7 455.925   3
   3   6   2 29107.9 495.905   4
   3  -6   2 27692.8 411.424   3
   3   6   2 28032.0 453.322   5
  -3   6  -2 28157.1 244.545   4
  -4   6  -2 17366.6 375.130   3
   4   6   2 17372.1 390.774   4
  -4  -6  -2 17382.9 489.889   3
   4   6   2 17169.5 352.070   5
  -5  -6  -2 1953.74 178.325   3
   5  -6   2 1932.23 162.329   2
  -5   6  -2 1949.91 133.810   3
   5   6   2 1882.88 137.994   4
   5   6   2 1825.65 118.709   5
   6   6   2 8087.89 244.802   5
  -6   6  -2 7848.77 273.315   3
   6   6   2 8337.81 284.584   4
   6  -6   2 7933.55 323.182   2
  -7   6  -2 14531.3 387.983   3
   7  -6   2 14832.8 454.192   2
   7   6   2 15197.1 392.420   4
   7   6   2 15240.4 340.377   5
   8   6   2 70.3040 51.3856   4
  -8  -6  -2-60.0717 51.9372   4
  -8   6  -2 28.1022 44.5496   2
  -8   6  -2 25.6334 45.6451   3
   8   6   2 26.0181 40.2585   5
   8  -6   2 42.8793 62.6535   2
   9  -6   2 527.110 102.955   2
   9   6   2 716.676 88.2386   1
  -9  -6  -2 594.008 78.6889   5
   9   6   2 665.615 96.8027   4
  -9  -6  -2 648.346 85.2054   4
  -9   6  -2 573.266 88.2169   3
 -10  -6  -2 388.608 67.6549   5
  10   6   2 504.114 72.4165   1
 -10   6  -2 502.675 92.4478   3
  10   6   2 402.431 88.4560   4
  10  -6   2 540.084 107.684   2
 -11  -6  -2 681.125 89.9419   5
 -11   6  -2 848.484 119.450   3
  11   6   2 810.874 87.5251   1
  11  -6   2 946.928 148.249   2
  11   6   2 995.849 127.223   4
  12   6   2 1009.91 95.7431   1
 -12  -6  -2 1174.00 116.326   5
  12  -6   2 1051.15 155.219   2
  12   6   2 1075.95 131.961   4
  13  -6   2 97.8029 76.3717   2
  13  -6   2 82.0562 18.2857   4
  13   6   2 122.964 44.9403   1
 -13  -6  -2 22.1867 42.5651   5
  13   6   2 94.9461 65.8371   4
  14  -6   2 61.7390 82.7661   2
  14   6   2 107.299 38.7957   1
  14   6   2 199.335 80.0656   4
 -14  -6  -2 190.509 63.2795   5
  14  -6   2 64.4683 20.8300   4
  15  -6   2 13.6210 78.7700   2
  15   6   2 35.6834 67.6559   4
 -15  -6  -2-77.3026 56.0201   5
  15   6   2 19.0457 35.6624   1
  15  -6   2-8.41015 19.9295   4
  16   6   2 722.269 129.933   4
  16  -6   2 893.410 165.526   2
  17  -6   2 232.152 97.1460   2
  17   6   2 75.5022 67.1234   4
  18  -6   2 168.978 121.988   2
  18   6   2 129.477 83.4226   4
  19  -6   2 92.7004 94.2471   2
  19   6   2 208.891 95.8113   4
  20   6   2 45.1917 69.7282   4
  19  -7  -2 238.192 113.709   2
  19   7  -2-47.0087 86.8255   4
  18   7  -2 141.824 84.7730   4
  18  -7  -2 59.3837 76.2562   2
  17   7  -2 169.743 86.9981   4
  17  -7  -2 317.442 110.648   2
  17  -7  -2 237.881 56.6698   4
  16  -7  -2 522.199 76.0474   4
  16  -7  -2 724.741 146.859   2
  16   7  -2 728.271 125.166   4
  15   7  -2-49.1923 64.1814   4
  15  -7  -2 23.2780 36.7222   4
  15  -7  -2-29.2431 74.3893   2
  14  -7  -2 924.188 93.8061   4
  14   7  -2 893.963 124.142   4
  14  -7  -2 878.257 143.050   2
  13  -7  -2 3684.30 171.530   4
  13  -7  -2 3650.41 263.322   2
  13   7  -2 3775.64 226.473   4
  12  -7  -2 158.083 86.6741   2
  12  -7  -2 30.9017 43.2273   4
  12   7  -2 144.753 69.9931   4
  11  -7  -2 3192.34 162.721   4
  11  -7  -2 3385.78 239.271   2
  11   7  -2 3359.99 225.392   5
  11   7  -2 3297.95 196.828   4
  10   7  -2 17.7530 49.4089   4
  10  -7  -2 2.88038 59.3100   2
  10  -7  -2 23.0175 40.8199   4
  10   7  -2 48.0783 69.0015   5
   9  -7  -2 57.0646 69.7671   2
   9   7  -2 59.9554 67.5919   5
   9   7  -2 40.4353 11.1890   1
  -9   7   2 12.4690 71.8771   3
   9  -7  -2 92.1312 42.0897   4
  -9  -7   2 83.3234 59.1835   5
   9   7  -2 94.1272 56.2844   4
  -8  -7   2 2445.21 183.756   5
  -8   7   2 2443.04 209.636   3
  -8  -7   2 2457.07 161.561   4
   8   7  -2 2304.45 179.791   5
   8  -7  -2 2300.70 181.817   2
   8   7  -2 2323.07 150.071   4
  -7  -7   2 942.793 116.699   5
   7  -7  -2 881.142 124.428   3
  -7  -7   2 865.972 96.8380   4
   7   7  -2 909.873 96.2432   4
   7   7  -2 977.349 119.758   5
  -7   7   2 935.654 131.521   3
   7  -7  -2 899.721 115.240   2
  -6   7   2 664.796 117.003   3
   6   7  -2 565.707 75.9170   4
  -6  -7   2 552.538 76.1116   4
   6  -7  -2 430.309 87.5252   2
   6   7  -2 631.338 98.9764   5
   6  -7  -2 333.904 87.3572   3
  -6  -7   2 615.726 96.7657   5
  -5   7   2 3182.06 227.683   3
  -5  -7   2 2928.50 189.201   5
   5  -7  -2 2972.16 184.206   2
  -5  -7   2 3027.14 154.915   4
   5   7  -2 2965.93 148.714   4
   5   7  -2 2925.43 185.671   5
  -5   7   2 2982.86 167.224   2
   5  -7  -2 3285.44 210.913   3
   4   7  -2 27.8231 37.0564   4
  -4   7   2 19.1181 57.4785   3
  -4   7   2-36.9688 39.4747   2
  -4  -7   2 46.8233 52.9677   3
   4  -7  -2-7.53978 31.7288   4
  -4  -7   2 18.8195 41.7886   5
   4  -7  -2 4.61367 49.3178   2
   4  -7  -2-0.14449 60.1974   3
   3  -7  -2 10103.6 358.839   3
  -3   7   2 10092.9 286.428   2
   3  -7  -2 9786.64 268.244   4
   3   7  -2 10511.4 253.204   4
  -3   7   2 10156.4 378.956   3
  -3  -7   2 10822.4 321.469   3
   2   7  -2 253.165 48.1896   4
  -2  -7   2 188.813 43.2956   4
   2  -7  -2 245.550 80.1904   3
   2  -7  -2 241.317 51.3274   4
  -2  -7   2 272.143 66.1824   3
  -2   7   2 267.426 55.4049   2
  -2   7   2 249.024 82.4641   3
  -1   7   2 47221.2 610.682   2
  -1   7   2 48020.7 810.665   3
  -1  -7   2 45253.6 484.346   4
   1   7  -2 45997.1 482.506   4
   1  -7  -2 48066.4 783.616   3
   1  -7  -2 45444.3 570.580   4
  -1  -7   2 47464.4 623.530   3
   0   7  -2 7451.97 186.372   4
   0  -7  -2 7810.61 327.590   3
   0  -7   2 7664.91 186.042   4
   0   7   2 7597.25 247.957   2
   0   7   2 7661.59 327.854   3
   0  -7   2 7504.23 245.531   3
   1  -7   2 34679.2 362.529   4
   1  -7   2 35381.2 513.517   3
  -1   7  -2 33385.2 372.004   4
  -1  -7  -2 33862.1 680.623   3
   1   7   2 33565.5 691.920   3
  -1   7  -2 33477.6 530.302   3
   2  -7   2 5084.26 128.736   4
   2   7   2 5061.03 220.706   4
  -2   7  -2 5267.38 137.548   4
   2  -7   2 5078.69 194.955   3
  -2   7  -2 5096.59 209.193   3
  -2  -7  -2 5165.41 269.518   3
   3  -7   2-4.48714 44.3244   3
  -3   7  -2 30.6529 37.6378   3
  -3  -7  -2 14.2330 59.8700   3
  -3  -7  -2 30.7631 33.5237   4
  -3   7  -2 31.7238 20.7470   4
   3  -7   2 37.8290 19.8328   4
   3   7   2 3.06084 42.5273   4
   4   7   2 4834.58 221.089   4
   4  -7   2 5029.92 193.996   3
  -4  -7  -2 5001.52 282.001   3
   4  -7   2 4863.53 91.7578   4
  -4   7  -2 4838.62 219.045   3
  -4  -7  -2 5257.64 209.515   4
   5   7   2 5799.61 247.405   4
  -5  -7  -2 6273.25 319.134   3
  -5   7  -2 5930.00 252.493   3
  -5  -7  -2 6154.89 228.980   4
  -6   7  -2 5005.41 235.744   3
   6   7   2 4772.70 229.942   4
  -6  -7  -2 5155.26 215.542   4
  -6   7  -2 5144.45 261.050   2
   6  -7   2 4485.19 262.283   2
  -6  -7  -2 4916.35 293.338   3
  -7   7  -2 3585.34 223.430   2
   7  -7   2 3127.19 227.544   2
  -7   7  -2 3280.92 198.506   3
   7   7   2 3190.34 195.487   4
  -7  -7  -2 3615.01 183.304   4
  -8   7  -2 2891.78 193.329   3
   8  -7   2 2992.31 229.595   2
  -8   7  -2 3327.00 216.994   2
   8   7   2 3088.49 196.661   4
  -8  -7  -2 3249.26 176.587   4
   9   7   2 428.806 91.1596   4
  -9   7  -2 278.743 73.6197   3
   9  -7   2 343.021 96.9084   2
  10   7   2 38.3364 41.9542   5
  10   7   2 86.4273 51.0276   1
  10  -7   2 131.301 84.5323   2
 -10   7  -2 130.311 65.6669   3
  10   7   2 179.823 70.3259   4
  11  -7   2 1420.94 179.037   2
  11   7   2 1369.32 145.477   4
  11   7   2 1321.17 126.619   5
 -11   7  -2 1270.91 150.873   3
 -11  -7  -2 1367.89 126.618   5
  11   7   2 1247.90 112.465   1
  12   7   2 165.845 69.4061   4
 -12  -7  -2 212.840 70.0581   5
  12  -7   2 100.524 89.3689   2
  12   7   2 124.306 47.0651   1
  13   7   2 693.574 123.818   4
 -13  -7  -2 718.393 105.188   5
  13   7   2 701.496 80.8157   1
  13  -7   2 641.377 141.324   2
  14  -7   2 1619.73 209.399   2
  14   7   2 1686.55 179.141   4
  14   7   2 1644.82 115.074   1
 -14  -7  -2 1539.62 153.230   5
  15  -7   2 64.2213 89.0625   2
  15   7   2-3.00904 30.5329   1
  15   7   2 15.4337 71.9204   4
  16  -7   2 749.256 161.870   2
  16   7   2 642.850 124.252   4
  17  -7   2 125.841 87.5294   2
  17   7   2 14.8799 74.6593   4
  18  -7   2-119.972 116.987   2
  18   7   2 7.92492 74.1672   4
  19   7   2-26.2362 68.8527   4
  18   8  -2 2.92885 61.9371   4
  18  -8  -2 33.3041 87.6231   2
  17   8  -2 136.460 78.1028   4
  17  -8  -2-126.046 93.5347   2
  16   8  -2-17.9999 70.9298   4
  16  -8  -2-70.7286 78.6674   2
  16  -8  -2 75.6974 43.0460   4
  15  -8  -2 830.004 150.563   2
  15  -8  -2 909.747 91.0108   4
  15   8  -2 895.850 130.605   4
  14  -8  -2 1685.02 119.583   4
  14   8  -2 1658.76 170.560   4
  14  -8  -2 1467.66 188.494   2
  13   8  -2 78.0798 61.3762   4
  13  -8  -2 86.6732 76.7670   2
  13  -8  -2 13.7740 36.5760   4
  12   8  -2 36.3702 64.3310   4
  12  -8  -2 33.1078 72.2931   2
  12  -8  -2 80.1011 42.8229   4
  11  -8  -2 1743.47 123.920   4
  11  -8  -2 1939.85 191.447   2
  11   8  -2 1782.41 173.552   5
  11   8  -2 1697.97 152.518   4
  10   8  -2 666.961 104.168   4
  10  -8  -2 675.263 84.3544   4
  10  -8  -2 788.034 127.831   2
  10   8  -2 841.456 127.371   5
   9   8  -2 1385.10 155.058   5
   9  -8  -2 1493.28 164.652   2
   9  -8  -2 1634.64 124.152   4
   9   8  -2 1517.37 141.655   4
   8  -8  -2 3941.36 245.835   2
   8  -8  -2 4195.04 254.266   3
   8   8  -2 3651.14 233.100   5
  -8  -8   2 4208.10 251.963   5
   8   8  -2 3637.28 203.311   4
  -7  -8   2 10686.3 391.073   5
   7   8  -2 10140.9 372.805   5
  -7  -8   2 10952.3 334.528   4
   7  -8  -2 10860.2 398.711   3
   7  -8  -2 10222.5 377.353   2
  -7   8   2 10289.7 435.349   3
   7   8  -2 10162.9 314.545   4
   6   8  -2 7.48622 44.3452   4
  -6   8   2 42.4375 69.0090   3
   6   8  -2 17.6286 55.1499   5
  -6  -8   2-36.2212 58.0312   5
   6  -8  -2-2.97968 58.9089   2
  -6  -8   2 60.6309 46.8232   4
   6  -8  -2-41.0834 62.8156   3
   5  -8  -2 7046.39 237.816   4
  -5   8   2 7135.89 350.468   3
  -5   8   2 7548.74 276.807   2
  -5  -8   2 7556.50 256.013   4
   5   8  -2 7469.18 306.910   5
  -5  -8   2 7037.81 305.372   3
   5  -8  -2 7248.56 326.647   3
   5  -8  -2 6827.13 292.113   2
   5   8  -2 6976.32 241.730   4
   4  -8  -2 853.956 85.8421   4
   4   8  -2 739.810 80.1214   4
  -4   8   2 783.629 94.1068   2
  -4  -8   2 890.303 86.1385   4
  -4  -8   2 814.147 107.717   3
   4  -8  -2 704.312 112.812   3
   4   8  -2 870.872 115.835   5
  -4   8   2 901.087 132.603   3
   3   8  -2 1494.98 142.552   5
  -3   8   2 1607.30 127.296   2
   3  -8  -2 1516.04 161.577   3
  -3   8   2 1899.67 179.205   3
  -3  -8   2 1768.74 144.566   3
   3   8  -2 1510.49 109.203   4
  -2  -8   2 804.523 100.041   3
   2  -8  -2 709.883 115.747   3
  -2   8   2 747.021 118.075   3
  -2   8   2 731.131 91.2356   2
   2   8  -2 716.314 73.9198   4
   1  -8  -2 1159.59 137.907   3
  -1  -8   2 935.991 99.1897   3
  -1   8   2 1076.09 105.980   2
  -1  -8   2 1063.62 81.3596   4
   1   8  -2 1055.15 83.3008   4
  -1   8   2 928.090 132.031   3
   0  -8   2 2885.36 123.573   4
   0   8   2 2914.45 218.076   3
   0   8   2 2910.89 170.513   2
   0   8  -2 2850.60 127.746   4
   0  -8   2 3170.55 176.215   3
   0  -8  -2 2947.42 213.426   3
  -1  -8  -2 501.441 102.850   3
  -1   8  -2 377.247 49.4102   4
   1  -8   2 374.868 46.6433   4
   1  -8   2 368.287 70.1606   3
  -1  -8  -2 409.158 65.3313   4
   1   8   2 359.914 94.2221   3
  -1   8  -2 374.503 69.2289   3
  -1   8  -2 376.181 90.5523   2
   1   8   2 376.419 68.8478   2
  -2  -8  -2 48.6981 41.8332   4
   2   8   2-46.0985 59.2863   4
  -2  -8  -2 9.21022 63.3055   3
   2  -8   2 18.0946 24.0988   4
   2  -8   2-18.1859 47.5494   3
  -2   8  -2-1.90844 26.3766   4
  -2   8  -2-15.0694 51.8392   2
  -2   8  -2 4.26812 44.5245   3
  -3   8  -2 10025.4 379.089   2
   3  -8   2 9630.07 174.117   4
   3  -8   2 9728.69 293.106   3
  -3  -8  -2 9659.52 290.285   4
   3   8   2 10193.6 334.188   4
  -3   8  -2 9285.53 313.652   3
  -3  -8  -2 9416.85 391.584   3
  -4  -8  -2 1466.51 166.798   3
   4  -8   2 1402.98 58.9250   4
  -4   8  -2 1536.78 134.452   3
   4  -8   2 1519.58 121.276   3
  -4   8  -2 1550.65 153.200   2
   4   8   2 1306.84 128.703   4
  -4  -8  -2 1626.25 124.769   4
  -5  -8  -2 3305.06 249.076   3
  -5   8  -2 3742.44 236.969   2
  -5   8  -2 3019.11 193.247   3
   5   8   2 3291.53 197.059   4
  -5  -8  -2 3330.16 178.311   4
  -6  -8  -2 1365.60 173.554   3
  -6  -8  -2 1698.54 131.671   4
  -6   8  -2 1401.85 145.426   2
   6   8   2 1333.78 136.824   4
  -6   8  -2 1538.00 144.602   3
  -7  -8  -2 19578.7 621.062   3
  -7   8  -2 18223.0 497.353   3
   7   8   2 19234.5 444.302   5
   7  -8   2 19155.3 578.597   2
   7   8   2 19398.5 492.974   4
  -8   8  -2 1463.52 151.694   3
   8  -8   2 1643.03 180.060   2
   8   8   2 1691.35 139.829   5
   8   8   2 1625.70 154.606   4
   9  -8   2 309.148 108.983   2
   9   8   2 144.055 63.8914   5
  -9   8  -2 57.6774 57.6617   3
   9   8   2 163.886 76.6744   4
 -10   8  -2 1442.42 156.645   3
  10   8   2 1428.40 132.992   5
  10  -8   2 1605.22 190.810   2
  10   8   2 1297.07 147.151   4
  11   8   2 678.052 117.035   4
  11   8   2 603.734 87.7549   1
  11  -8   2 595.787 138.567   2
  11   8   2 593.704 96.5012   5
  12  -8   2 622.602 132.154   2
  12   8   2 422.049 75.2926   1
  12   8   2 350.756 97.9177   4
  13   8   2 517.637 111.035   4
  13   8   2 441.711 70.8201   1
  13  -8   2 396.616 115.184   2
  14   8   2 175.909 50.4730   1
  14   8   2 71.9081 68.1058   4
  14  -8   2 84.9165 75.2289   2
  15   8   2 504.047 115.770   4
  15   8   2 442.303 64.3978   1
  15  -8   2 576.130 148.823   2
  16  -8   2-128.795 89.0329   2
  16   8   2-57.5891 85.6473   4
  17   8   2 55.1676 70.6758   4
  17  -8   2 126.108 105.693   2
  18   8   2 222.303 106.421   4
  18  -8   2 108.138 93.2778   2
  18  -9  -2 52.4819 82.6161   2
  17   9  -2 145.082 76.7424   4
  17  -9  -2 98.0860 98.8813   2
  16  -9  -2 92.5020 86.1249   2
  16   9  -2 94.5303 76.3728   4
  15  -9  -2 229.831 109.427   2
  15   9  -2 151.711 92.0370   4
  14   9  -2 212.581 80.2932   4
  14  -9  -2 61.2176 84.8169   2
  14  -9  -2 248.874 55.2305   4
  13  -9  -2-46.6697 71.9036   2
  13   9  -2-77.0886 75.3633   4
  13  -9  -2-17.6819 33.0378   4
  12   9  -2 115.286 66.7209   4
  12  -9  -2 142.460 48.6601   4
  12   9  -2 15.7008 71.6637   5
  12  -9  -2 163.636 86.0194   2
  11  -9  -2 356.109 64.0704   4
  11   9  -2 418.547 108.477   5
  11  -9  -2 240.393 86.0524   2
  11   9  -2 362.473 84.2500   4
  10   9  -2 403.194 96.8674   5
  10  -9  -2 362.159 68.5559   4
  10   9  -2 230.659 73.2346   4
  10   9  -2 229.428 28.9951   1
  10  -9  -2 344.947 102.554   2
   9   9  -2 349.738 79.8142   4
   9  -9  -2 469.842 114.202   2
   9  -9  -2 475.886 76.6078   4
   9   9  -2 588.324 110.979   5
   8   9  -2 120.428 63.6689   4
   8   9  -2 174.079 78.7303   5
   8  -9  -2 126.194 74.4743   3
   8  -9  -2 78.6336 71.0272   2
   7   9  -2 5366.00 286.989   5
  -7  -9   2 5006.78 294.219   3
   7  -9  -2 5542.11 293.372   2
   7  -9  -2 5130.46 295.331   3
   7   9  -2 5538.38 243.703   4
   6   9  -2 97.2315 63.7745   4
  -6  -9   2 79.6799 57.1211   4
  -6   9   2 5.81592 50.1523   2
  -6  -9   2 72.3923 67.3978   3
   6  -9  -2 115.974 84.3783   3
   6  -9  -2 14.3851 65.4128   2
   6   9  -2 57.8157 71.5146   5
  -5   9   2 5820.00 337.356   3
  -5  -9   2 5894.52 237.764   4
  -5   9   2 5417.05 255.854   2
  -5  -9   2 5305.15 281.253   3
   5   9  -2 5560.12 229.148   4
   5   9  -2 5210.54 274.550   5
   5  -9  -2 5694.12 302.502   3
  -4  -9   2 468.344 73.7817   4
   4   9  -2 422.420 71.1733   4
   4   9  -2 409.361 90.8787   5
   4  -9  -2 486.325 109.776   3
  -4   9   2 530.807 111.857   3
  -4   9   2 277.701 61.4621   2
  -4  -9   2 446.392 99.2117   3
   3   9  -2 86.0721 61.6620   5
  -3   9   2 88.4111 47.4826   2
  -3  -9   2 179.176 48.5944   4
   3   9  -2 125.097 45.3865   4
  -3   9   2 64.8303 65.2808   3
   3  -9  -2 176.728 86.4194   3
  -3  -9   2 133.941 72.0485   3
  -2   9   2 718.572 96.7382   2
  -2  -9   2 523.689 88.5963   3
   2   9  -2 561.575 72.8936   4
  -2   9   2 658.280 124.299   3
   2   9  -2 593.908 104.679   5
   2  -9  -2 591.008 105.002   3
   1   9  -2 5107.97 268.021   5
  -1   9   2 5181.98 307.480   3
   1  -9  -2 5159.06 295.770   3
  -1   9   2 4793.42 230.620   2
  -1  -9   2 5265.53 246.610   3
   1   9  -2 5176.39 193.645   4
   1  -9  -2 4990.87 206.613   4
   0  -9   2-6.97170 36.5539   4
   0   9  -2-65.0801 67.9756   2
   0  -9  -2-26.3712 76.0951   3
   0   9   2-21.2578 62.4450   3
   0   9   2 11.8489 45.7347   2
   0   9  -2-137.809 83.0397   5
   0   9  -2-8.49830 30.0255   4
   0  -9  -2-29.3014 35.9685   4
   0  -9   2-15.3216 56.2429   3
  -1   9  -2 4.88551 33.8806   4
   1  -9   2 27.7606 26.0388   4
   1  -9   2 50.3996 49.1955   3
  -1   9  -2-15.6146 52.5990   3
  -1  -9  -2-15.8207 74.3103   3
  -1  -9  -2 83.1392 42.2884   4
  -1   9  -2 119.189 58.8091   2
   1   9   2 47.3866 43.0759   2
  -1   9  -2 22.8378 56.7565   5
  -2  -9  -2-1.24772 38.7777   4
  -2   9  -2-22.4736 30.1199   4
  -2  -9  -2-38.8237 69.9001   3
   2  -9   2 20.6401 24.6847   4
  -2   9  -2-28.7464 53.2788   3
  -2   9  -2-5.08754 55.6060   2
  -2   9  -2-23.5488 52.0624   5
   2  -9   2-6.73031 45.4189   3
  -3  -9  -2 59.3189 71.5033   3
  -3  -9  -2 59.8927 44.1522   4
   3   9   2 93.6797 55.5368   5
   3  -9   2 96.4211 26.0816   4
  -3   9  -2 136.017 65.8774   2
   3   9   2 93.6333 60.7901   4
   3  -9   2 135.454 53.8309   3
  -3   9  -2 119.647 48.8537   3
  -4   9  -2 1027.34 134.644   2
   4   9   2 811.883 107.630   5
  -4   9  -2 767.673 111.621   3
  -4  -9  -2 766.544 130.561   3
   4   9   2 891.692 113.865   4
   4  -9   2 883.178 53.8023   4
   4  -9   2 874.859 102.144   3
  -4  -9  -2 974.984 99.7481   4
  -5  -9  -2 550.233 83.0762   4
  -5   9  -2 441.864 90.6978   3
   5  -9   2 451.370 32.8056   4
  -5  -9  -2 431.094 118.536   3
   5   9   2 435.905 80.8551   5
   5   9   2 463.764 91.9202   4
   5  -9   2 500.520 80.8745   3
  -6  -9  -2 1705.06 198.861   3
   6   9   2 1786.35 152.556   5
  -6   9  -2 1690.13 160.217   3
   6   9   2 1794.66 161.407   4
  -7   9  -2 1591.89 161.201   3
   7   9   2 1761.13 150.065   5
   7   9   2 1592.10 156.680   4
  -7  -9  -2 1661.00 198.549   3
   8  -9   2 843.927 146.714   2
   8   9   2 753.831 103.269   5
  -8  -9  -2 702.637 143.871   3
  -8   9  -2 620.041 107.901   3
   8   9   2 848.629 124.556   4
   9  -9   2 1079.45 166.417   2
  -9  -9  -2 708.004 153.951   3
   9   9   2 883.954 113.404   5
   9   9   2 717.441 116.537   4
  -9   9  -2 889.280 131.708   3
  10  -9   2 508.346 131.769   2
  10   9   2 511.692 91.4436   5
  10   9   2 529.883 109.038   4
  11  -9   2-86.5609 96.3630   2
  11   9   2 7.03426 47.1816   1
  11   9   2 16.1534 64.7306   4
  11   9   2 74.7677 57.9181   5
  12  -9   2 108.635 91.5303   2
  12   9   2 211.339 83.0613   4
  12   9   2 172.175 70.3245   5
  12   9   2 231.911 62.5995   1
  13   9   2 293.778 69.5191   1
  13   9   2 147.266 76.0325   4
  13  -9   2 197.579 109.424   2
  14   9   2 15.6330 67.6851   4
  14   9   2 53.2819 34.5374   1
  14  -9   2-10.6104 96.4415   2
  15  -9   2 115.412 91.5019   2
  15   9   2 93.9204 78.5989   4
  16  -9   2 64.1803 92.3323   2
  16   9   2 40.5152 82.9098   4
  17  -9   2-8.85849 109.626   2
  17   9   2 50.0914 73.7104   4
  17 -10  -2 121.468 110.682   2
  16  10  -2-40.9670 75.0060   4
  16 -10  -2-48.6635 85.2018   2
  15  10  -2-111.239 77.6866   4
  15 -10  -2-146.553 90.0747   2
  14 -10  -2 20.3325 79.9433   2
  14  10  -2 116.217 73.0528   4
  13  10  -2 104.894 68.2362   4
  13 -10  -2 97.6164 38.9355   4
  13 -10  -2 267.534 110.851   2
  13  10  -2 131.486 85.9555   5
  12  10  -2 1077.46 136.702   4
  12 -10  -2 998.485 97.2088   4
  12  10  -2 1029.39 151.609   5
  12 -10  -2 1075.72 166.898   2
  11 -10  -2 1360.19 112.365   4
  11  10  -2 1492.72 175.644   5
  11 -10  -2 1334.57 175.602   2
  11  10  -2 1307.03 146.473   4
  10 -10  -2 41.6363 41.9914   4
  10  10  -2 143.295 80.3131   5
  10 -10  -2 112.224 85.8860   2
  10  10  -2 24.3889 56.4199   4
   9  10  -2 392.231 83.3416   4
   9 -10  -2 362.113 110.028   2
   9  10  -2 293.194 84.6032   5
   8 -10  -2 1446.24 174.446   3
   8  10  -2 1552.67 173.300   5
   8  10  -2 1733.82 151.325   4
  -8 -10   2 1683.29 194.628   3
   8 -10  -2 1674.82 184.822   2
   7  10  -2 148.271 60.3162   4
   7 -10  -2 56.5246 74.2435   3
   7  10  -2 170.584 85.8847   5
  -7 -10   2 224.921 89.8901   3
   7 -10  -2 224.401 91.8052   2
   6  10  -2 125.575 56.5832   4
   6  10  -2 185.834 79.5686   5
  -6 -10   2 138.009 83.9105   3
  -6  10   2 250.314 74.0906   2
   6 -10  -2 234.841 102.661   3
   5 -10  -2 13594.4 491.550   3
  -5 -10   2 13567.0 464.728   3
   5  10  -2 15024.3 484.101   5
  -5 -10   2 14177.0 382.287   4
  -5  10   2 13930.1 425.859   2
   5  10  -2 13590.2 377.507   4
  -4  10   2 910.268 117.505   2
  -4 -10   2 938.295 100.842   4
  -4 -10   2 808.059 126.350   3
   4 -10  -2 863.526 143.460   3
   4 -10  -2 903.331 100.923   4
   4  10  -2 1101.91 147.412   5
   4  10  -2 875.083 108.167   4
   3 -10  -2 3916.43 268.151   3
   3 -10  -2 3823.10 186.475   4
   3  10  -2 3938.38 196.665   4
   3  10  -2 3820.16 249.196   5
  -3 -10   2 3412.25 223.282   3
  -3 -10   2 3829.63 184.741   4
  -3  10   2 3804.36 222.292   2
   2 -10  -2 667.068 85.4331   4
  -2  10   2 665.602 99.9222   2
  -2 -10   2 679.273 107.247   3
  -2  10   2 806.742 138.889   3
   2  10  -2 768.082 125.233   5
  -2 -10   2 698.673 81.5937   4
   2  10  -2 620.032 80.3522   4
   2 -10  -2 725.365 132.605   3
  -1 -10   2 645.543 100.507   3
  -1  10   2 490.449 117.767   3
   1  10  -2 625.617 116.648   5
   1  10  -2 532.841 75.9423   4
   1 -10  -2 534.606 75.5050   4
  -1  10   2 466.950 87.6948   2
   1 -10  -2 522.580 117.636   3
   0  10   2 3675.35 276.477   3
   0  10  -2 3902.32 249.503   5
   0 -10  -2 3820.18 192.837   4
   0  10   2 3546.43 215.470   2
   0 -10  -2 3893.76 273.005   3
   0 -10   2 3630.84 218.422   3
   0  10  -2 4278.72 185.865   4
  -1  10  -2 1902.47 181.043   5
   1 -10   2 1613.99 100.748   4
  -1  10  -2 1645.07 157.859   3
   1  10   2 1602.89 152.042   2
   1 -10   2 1710.98 152.168   3
  -1  10  -2 1589.61 112.401   4
  -1 -10  -2 1650.88 189.334   3
  -1 -10  -2 1628.16 129.175   4
  -2  10  -2 3528.86 226.853   3
   2 -10   2 3480.33 137.759   4
   2  10   2 3790.12 235.350   5
  -2  10  -2 3959.94 256.940   5
   2 -10   2 3884.45 214.440   3
  -2  10  -2 3625.48 160.370   4
  -2 -10  -2 3554.78 266.925   3
  -2 -10  -2 3673.36 191.491   4
   2  10   2 3605.32 222.056   2
  -3 -10  -2 9490.16 436.642   3
  -3  10  -2 8643.00 358.971   3
   3 -10   2 8923.97 199.553   4
   3 -10   2 9696.57 336.029   3
   3  10   2 9251.79 356.487   4
   3  10   2 9299.39 362.232   5
  -3 -10  -2 9720.84 313.532   4
   4 -10   2 13020.3 388.148   3
   4  10   2 12913.4 417.601   5
   4  10   2 13295.2 428.298   4
   4 -10   2 12937.4 218.708   4
  -4 -10  -2 13780.0 529.392   3
  -4  10  -2 12705.8 433.431   3
  -5  10  -2-7.71025 49.9899   3
  -5 -10  -2 59.9996 95.0484   3
   5  10   2 74.7346 67.6341   4
   5 -10   2-14.5312 55.3467   3
   5 -10   2 1.16073 14.9570   4
   5  10   2-19.7738 64.1249   5
  -6 -10  -2 1686.17 209.851   3
   6  10   2 1682.95 168.484   4
   6  10   2 1561.54 151.484   5
  -6  10  -2 1746.18 178.228   3
  -7  10  -2 437.370 101.353   3
  -7 -10  -2 685.030 150.972   3
   7  10   2 636.777 109.480   5
   7  10   2 651.570 117.197   4
  -8 -10  -2 100.074 89.5259   3
  -8  10  -2 304.304 93.0077   3
   8  10   2 61.1989 60.1450   4
   8  10   2 166.906 67.1855   5
   9  10   2 834.735 116.686   5
  -9 -10  -2 1019.23 187.611   3
   9  10   2 880.779 128.688   4
  10  10   2 1103.82 135.045   5
  10 -10   2 1310.15 186.023   2
 -10 -10  -2 1079.64 185.619   3
  10  10   2 1160.67 157.660   4
  11 -10   2 128.545 108.597   2
 -11 -10  -2-10.4735 102.713   3
  11  10   2 71.1178 75.8148   4
  11  10   2 49.2286 59.0479   5
  12  10   2 148.897 59.8696   1
  12 -10   2 222.451 108.507   2
  12  10   2 194.242 81.1842   4
  12  10   2 146.370 61.7062   5
  13 -10   2 1068.80 180.306   2
  13  10   2 674.023 114.857   5
  13  10   2 851.271 103.763   1
  13  10   2 899.306 147.208   4
  14 -10   2 147.832 110.266   2
  14  10   2 128.603 86.3397   4
  15  10   2 316.246 118.033   4
  15 -10   2 379.359 139.480   2
  16 -10   2 131.800 112.262   2
  16  10   2-55.0706 85.5084   4
  16 -11  -2-17.8748 76.1032   2
  15  11  -2 110.967 78.0419   4
  15 -11  -2 66.2195 73.0109   2
  14  11  -2-101.889 84.5906   4
  14 -11  -2 54.7904 80.3728   2
  13 -11  -2 71.6824 85.7832   2
  13  11  -2 94.5711 82.4366   5
  13  11  -2 131.569 80.4606   4
  12  11  -2 35.0792 65.5894   4
  12 -11  -2 6.12974 33.3490   4
  12 -11  -2-66.9213 92.3261   2
  12  11  -2 34.7431 81.1014   5
 -11 -11   2 57.6287 91.2817   3
  11 -11  -2 21.8097 41.1565   4
  11  11  -2 83.0369 79.2622   5
  11 -11  -2 29.9475 74.0224   2
  11  11  -2 116.234 74.2583   4
  10  11  -2 84.5787 65.6965   4
 -10 -11   2-5.41372 78.2849   3
  10 -11  -2 73.3906 45.6762   4
  10 -11  -2 89.5184 83.2960   2
  10  11  -2-26.6215 76.7886   5
  -9 -11   2 1222.71 181.960   3
   9 -11  -2 1085.43 159.778   2
   9  11  -2 1308.47 168.040   5
   9 -11  -2 1297.76 172.894   3
   9  11  -2 1125.74 142.412   4
   8  11  -2 84.3801 73.9046   5
  -8 -11   2 173.622 81.6050   3
   8  11  -2 183.120 73.2786   4
   8 -11  -2 299.452 100.757   3
   7 -11  -2 90.8287 40.8798   4
   7 -11  -2 116.895 87.3443   3
  -7 -11   2 80.6394 80.8658   3
   7  11  -2 11.8668 70.7533   5
   7  11  -2 37.6147 49.8956   4
  -6 -11   2 528.167 117.552   3
   6  11  -2 537.694 117.683   5
   6 -11  -2 592.385 118.193   3
   6  11  -2 368.408 75.1291   4
   6 -11  -2 480.764 74.2938   4
  -5 -11   2 229.119 111.477   3
  -5  11   2 194.645 66.7977   2
   5  11  -2 343.313 99.8288   5
   5 -11  -2 42.5854 76.1303   3
   5 -11  -2 119.293 51.7397   4
   5  11  -2 196.362 62.2182   4
   4  11  -2 5498.66 312.316   5
   4 -11  -2 4870.97 214.153   4
  -4 -11   2 4794.30 285.360   3
  -4  11   2 4743.26 261.929   2
   4 -11  -2 5032.38 317.401   3
  -4 -11   2 5234.95 238.240   4
   4  11  -2 5041.30 243.381   4
   3  11  -2 10047.5 419.630   5
  -3 -11   2 9631.77 307.507   4
   3 -11  -2 9401.75 430.936   3
   3 -11  -2 9665.20 302.086   4
  -3 -11   2 9642.72 394.962   3
   3  11  -2 9933.23 327.842   4
  -3  11   2 9942.40 375.329   2
   2  11  -2 1859.81 191.476   5
  -2 -11   2 1912.71 137.896   4
  -2 -11   2 1652.87 173.007   3
  -2  11   2 1794.60 165.341   2
   2  11  -2 1878.81 144.528   4
   2 -11  -2 1738.44 134.004   4
   2 -11  -2 1672.90 192.309   3
   1 -11  -2 578.270 89.6344   4
  -1 -11   2 582.589 78.9641   4
   1  11  -2 478.046 83.2316   4
   1  11  -2 738.672 130.735   5
  -1 -11   2 610.472 109.079   3
   1 -11  -2 602.422 130.123   3
  -1  11   2 499.086 99.2569   2
   0 -11  -2 294.819 96.5563   3
   0  11  -2 488.270 108.906   5
   0  11  -2 449.131 76.0643   4
   0 -11  -2 364.611 68.2431   4
   0  11   2 459.122 98.0740   2
   0 -11   2 369.462 94.1207   3
  -1 -11  -2 4641.34 316.745   3
  -1  11  -2 4691.45 293.780   5
   1  11   2 4541.76 261.556   2
  -1  11  -2 4502.65 198.496   4
   1 -11   2 4308.70 247.708   3
  -1 -11  -2 4472.67 217.379   4
   2 -11   2 1249.10 136.278   3
  -2 -11  -2 1266.70 173.894   3
   2  11   2 1284.81 148.856   2
   2 -11   2 1283.92 90.7249   4
  -2  11  -2 1382.43 156.963   3
  -2  11  -2 1262.37 165.328   5
   2  11   2 1358.26 155.184   5
   3  11   2 37.4236 66.3105   5
  -3 -11  -2 56.9788 85.6238   3
   3 -11   2 95.5698 31.4298   4
  -3  11  -2 16.9101 53.0839   3
   3 -11   2 53.1584 57.7662   3
  -3  11  -2 16.1240 70.7733   5
   4 -11   2 482.206 48.8327   4
  -4 -11  -2 581.042 141.554   3
   4  11   2 342.923 89.6912   5
   4  11   2 405.187 98.7404   4
  -4  11  -2 338.167 84.9710   3
   4 -11   2 533.225 95.7252   3
  -5 -11  -2 441.641 116.933   3
   5 -11   2 344.391 83.7474   3
   5 -11   2 413.512 40.3976   4
   5  11   2 409.703 97.0907   5
  -5  11  -2 356.808 91.9161   3
   5  11   2 474.926 101.586   4
   6 -11   2 954.749 43.0914   4
  -6 -11  -2 1200.23 183.541   3
  -6  11  -2 941.024 140.113   3
   6  11   2 1106.86 137.755   5
   6  11   2 1310.92 154.360   4
  -7  11  -2-27.5235 62.3855   3
  -7 -11  -2-18.7080 98.3409   3
   7  11   2 55.6218 70.8205   4
   7  11   2 86.5575 64.6627   5
  -8 -11  -2 64.1507 107.275   3
   8  11   2 45.8619 62.4906   4
   8  11   2 57.7052 63.9650   5
   9  11   2 1256.90 147.417   5
  -9 -11  -2 1034.20 189.505   3
   9  11   2 1179.51 149.315   4
  10  11   2-25.8927 66.9882   4
  10  11   2 85.4598 71.8046   5
 -10 -11  -2-92.7055 104.054   3
  11 -11   2 198.957 95.9877   2
  11  11   2 189.478 77.5948   5
  11  11   2 257.226 98.8363   4
 -11 -11  -2 200.943 122.513   3
  12  11   2 35.4254 64.0662   4
  12 -11   2-17.7582 101.444   2
 -12 -11  -2 130.612 111.820   3
  12  11   2 102.240 57.7907   1
  12  11   2 103.903 75.9643   5
  13  11   2 84.8291 66.0807   5
 -13 -11  -2 265.559 130.605   3
  13 -11   2-52.5745 94.4336   2
  13  11   2 67.5834 85.7612   4
  14  11   2 46.6596 82.1809   4
  14 -11   2 9.87099 86.0778   2
 -14 -11  -2 46.2630 124.955   3
  15 -11   2 158.101 114.968   2
  15  11   2 42.6615 82.5403   4
  15 -12  -2-60.8108 88.6762   2
  14 -12  -2-5.95637 85.6945   2
  14  12  -2-80.9133 84.7141   5
  14  12  -2 10.6014 80.8071   4
 -13 -12   2-153.080 122.654   3
  13  12  -2-172.594 92.9586   5
  13 -12  -2-72.8457 103.478   2
  13  12  -2 30.3991 75.0305   4
 -12 -12   2 444.058 132.652   3
  12 -12  -2 357.248 126.834   2
  12  12  -2 589.616 115.407   4
  12  12  -2 670.641 142.817   5
 -11 -12   2 277.594 102.117   3
  11  12  -2 320.801 101.320   5
  11 -12  -2 329.045 120.688   2
  11  12  -2 526.352 112.562   4
 -10 -12   2 19.0483 78.7678   3
  10  12  -2 114.107 82.1283   5
  10 -12  -2-13.3334 42.9032   4
  10  12  -2-89.4085 76.7022   4
  -9 -12   2 411.500 112.479   3
   9  12  -2 149.441 74.8885   4
   9 -12  -2 194.730 84.9431   3
   9  12  -2 212.342 92.5062   5
   8 -12  -2 147.795 98.9104   3
   8  12  -2 119.579 81.7123   5
  -8 -12   2-16.5706 78.1571   3
   8 -12  -2 82.5854 41.8738   4
   8  12  -2-22.8839 63.9290   4
   7 -12  -2 1097.16 167.636   3
  -7 -12   2 941.424 154.125   3
   7 -12  -2 953.297 101.699   4
   7  12  -2 927.232 156.269   5
   7  12  -2 788.474 121.296   4
   6  12  -2 271.087 91.8258   5
  -6 -12   2 96.0352 70.2143   3
   6  12  -2 219.842 76.0279   4
   6 -12  -2 221.799 93.6928   3
   6 -12  -2 211.606 59.6644   4
   5 -12  -2-52.2850 80.2893   3
  -5 -12   2-29.4883 87.2058   3
   5 -12  -2 58.7187 52.0842   4
   5  12  -2 3.12648 77.6683   5
   5  12  -2 78.5207 69.4550   4
   4  12  -2 1132.61 161.698   5
   4  12  -2 1012.12 121.247   4
   4 -12  -2 860.115 155.910   3
   4 -12  -2 959.762 102.689   4
  -4 -12   2 1072.60 156.173   3
   3  12  -2 6414.64 356.739   5
  -3 -12   2 6077.08 257.503   4
  -3 -12   2 6464.16 341.210   3
   3 -12  -2 5710.93 244.036   4
   3 -12  -2 6265.71 369.685   3
   3  12  -2 6552.69 286.349   4
  -2  12   2 5030.90 285.248   2
   2  12  -2 5598.68 331.129   5
   2 -12  -2 5509.81 346.660   3
   2  12  -2 5870.64 260.805   4
  -2 -12   2 5633.38 312.485   3
   2 -12  -2 5430.07 238.948   4
  -2 -12   2 5484.64 235.598   4
  -1  12   2 818.792 126.812   2
   1 -12  -2 461.609 78.2641   4
   1  12  -2 726.266 100.463   4
  -1 -12   2 476.821 77.2431   4
   1 -12  -2 562.220 133.213   3
   1  12  -2 598.631 134.238   5
  -1 -12   2 665.326 121.276   3
   0 -12   2 4815.06 202.560   4
   0  12  -2 4383.52 297.782   5
   0  12  -2 5381.93 239.222   4
   0 -12   2 4503.70 270.924   3
   0  12   2 4586.57 273.283   2
   0 -12  -2 4702.32 336.733   3
  -1  12  -2 1292.65 171.965   5
   1 -12   2 1099.28 142.342   3
   1  12   2 1153.68 155.499   5
  -1  12  -2 1230.08 116.652   4
  -1 -12  -2 1105.11 173.536   3
   1  12   2 895.552 126.940   2
  -2 -12  -2 46.0808 93.3669   3
   2  12   2 20.4007 53.7643   2
  -2  12  -2-34.6070 60.6644   3
  -2  12  -2-35.3487 72.4526   5
   2 -12   2-26.7275 55.6161   3
   2  12   2-76.1621 77.5450   5
  -3 -12  -2 296.006 114.327   3
   3 -12   2 268.855 81.3057   3
   3  12   2 202.849 83.6771   2
   3 -12   2 251.712 44.3721   4
   3  12   2 268.508 88.0903   5
  -3  12  -2 225.043 96.6340   5
  -3  12  -2 414.858 103.727   3
   4 -12   2 543.044 56.8319   4
  -4 -12  -2 584.645 139.012   3
   4 -12   2 626.054 108.973   3
  -4  12  -2 627.529 136.910   3
   4  12   2 573.125 120.083   5
   5 -12   2 49.4825 62.8141   3
  -5 -12  -2 214.274 108.510   3
   5 -12   2 144.850 28.9220   4
   5  12   2 69.7469 67.0461   5
   5  12   2 47.0294 59.5903   4
   6 -12   2 138.146 20.9808   4
  -6 -12  -2 101.527 87.7440   3
   6  12   2 71.0804 69.2692   4
   6  12   2 113.337 69.4824   5
  -7 -12  -2 2066.36 251.629   3
   7  12   2 2017.53 195.622   5
   7  12   2 1932.17 198.079   4
   8  12   2 109.047 71.9964   5
  -8 -12  -2 174.665 110.908   3
   8  12   2 204.018 93.3798   4
   9  12   2 35.3412 66.6199   5
  -9 -12  -2 43.3843 101.512   3
   9  12   2-43.7902 61.5734   4
 -10 -12  -2 314.073 131.087   3
  10  12   2 258.097 85.8248   5
  10  12   2 523.496 130.151   4
  11  12   2-53.0403 69.8576   5
  11  12   2 104.895 94.1444   4
  12  12   2 615.292 119.792   5
 -12 -12  -2 344.891 145.829   3
  12  12   2 438.961 114.693   4
  13  12   2 296.340 106.296   4
  13  12   2 239.285 80.4536   5
 -13 -12  -2 379.900 157.641   3
  14 -12   2 182.386 120.770   2
  14  12   2 34.8048 72.6406   5
 -14 -12  -2-122.064 126.690   3
 -15 -13   2 128.545 99.0528   3
  14  13  -2 166.513 101.406   5
  14 -13  -2 210.342 122.969   2
 -14 -13   2 205.600 133.263   3
  13 -13  -2 21.3258 92.3294   2
 -13 -13   2-227.715 141.137   3
  13  13  -2-183.945 99.1434   5
  13  13  -2-74.1694 72.5627   4
 -12 -13   2 96.1968 93.4913   3
  12  13  -2 178.018 112.174   5
  12  13  -2 210.781 92.8627   4
 -11 -13   2 496.181 154.030   3
  11  13  -2 332.102 114.368   5
  11  13  -2 313.707 105.272   4
  10  13  -2 130.423 73.2950   4
 -10 -13   2-34.9639 102.856   3
  10  13  -2 46.8563 91.3934   5
  -9 -13   2 1529.84 215.380   3
   9 -13  -2 1195.62 175.340   3
   9  13  -2 1361.51 168.255   4
   9  13  -2 1450.46 191.817   5
  -8 -13   2 128.145 91.0985   3
   8  13  -2 94.2795 82.7516   5
   8 -13  -2 278.788 112.232   3
   8  13  -2 14.4997 71.3991   4
   7 -13  -2 6345.62 384.398   3
   7  13  -2 5759.75 357.560   5
   7  13  -2 6064.38 313.960   4
  -7 -13   2 6464.47 391.654   3
   6 -13  -2 163.370 58.0500   4
   6  13  -2 85.8762 86.5677   5
  -6 -13   2 95.3295 89.5588   3
   6 -13  -2-66.3492 85.1612   3
   6  13  -2 185.343 88.2188   4
   5 -13  -2 81.6167 95.4075   3
   5 -13  -2 14.9166 40.4973   4
  -5 -13   2-65.4667 79.8866   3
   5  13  -2-100.558 90.5415   5
   5  13  -2-64.7566 65.8978   4
  -4 -13   2 1467.30 183.941   3
   4  13  -2 1292.48 144.773   4
   4  13  -2 1410.97 184.093   5
   4 -13  -2 1430.97 192.034   3
   4 -13  -2 1487.59 129.273   4
   3  13  -2 1957.58 167.649   4
   3 -13  -2 2207.45 235.868   3
   3  13  -2 2204.56 226.712   5
  -3 -13   2 2029.05 207.258   3
   3 -13  -2 2060.17 152.720   4
   2 -13  -2 666.172 147.537   3
   2  13  -2 442.609 123.690   5
  -2 -13   2 494.928 114.595   3
   2  13  -2 563.915 98.5075   4
  -1 -13   2 145.754 77.7102   3
   1  13  -2 62.8941 56.5497   4
  -1 -13   2 26.9943 39.7122   4
   1 -13  -2 6.47973 96.9038   3
   1  13  -2 77.6419 68.0706   5
   0  13  -2 219.067 63.9958   4
   0 -13   2 157.458 73.7526   3
   0  13  -2 359.922 109.688   5
   0 -13   2 202.990 55.6447   4
   0 -13  -2 114.928 79.3050   3
  -1 -13  -2 227.359 98.8016   3
   1 -13   2 334.281 60.4168   4
  -1  13  -2 397.111 117.258   5
   1  13   2 450.251 113.910   5
   1 -13   2 293.577 89.0566   3
   2  13   2 8.67082 73.7179   5
  -2 -13  -2-18.3757 89.2273   3
   2 -13   2 90.2962 71.8801   3
  -2  13  -2 87.6767 86.4329   5
  -3 -13  -2 2001.11 238.300   3
   3 -13   2 1890.34 187.660   3
   3  13   2 1948.37 203.185   5
  -3  13  -2 2182.91 233.062   5
   4 -13   2 992.305 137.271   3
   4  13   2 866.201 140.244   5
  -4 -13  -2 1089.49 187.227   3
  -4  13  -2 1000.13 167.681   5
   5 -13   2 15.7520 58.6715   3
  -5 -13  -2 27.3206 84.7586   3
   5  13   2-26.8915 71.6299   5
  -6 -13  -2 1481.21 216.839   3
   6  13   2 1262.78 170.042   4
   6  13   2 1292.02 166.226   5
  -7 -13  -2-41.3308 108.623   3
   7  13   2 57.8222 64.7478   5
   7  13   2-119.182 89.2559   4
  -8 -13  -2 494.203 161.068   3
   8  13   2 229.902 90.5441   4
   8  13   2 210.222 79.0929   5
   9  13   2 330.892 98.1544   5
  -9 -13  -2 354.366 127.749   3
   9  13   2 312.269 100.687   4
  10  13   2 273.281 91.8575   5
 -10 -13  -2 211.437 126.297   3
  10  13   2 150.734 82.7433   4
  11  13   2 1536.95 183.851   5
  11  13   2 1518.33 199.656   4
 -11 -13  -2 1373.19 236.479   3
  12  13   2 496.088 131.925   4
 -12 -13  -2 309.466 132.045   3
  12  13   2 59.5358 73.6611   5
 -13 -13  -2 65.8971 113.799   3
  13  13   2 97.1935 76.8548   5
  14  13   2-75.8912 81.5279   5
 -14 -14   2 205.795 133.482   3
 -13 -14   2-59.8601 94.7859   3
  12  14  -2 34.8009 83.4425   5
 -12 -14   2 203.438 105.515   3
  12  14  -2 56.8590 71.5443   4
 -11 -14   2 155.688 111.281   3
  11  14  -2-6.45743 94.9893   5
  11  14  -2-36.6709 75.2794   4
 -10 -14   2 478.626 130.329   3
  10  14  -2 634.600 127.018   4
  10  14  -2 824.082 166.763   5
  -9 -14   2-85.9723 95.1983   3
   9  14  -2-88.3825 104.778   5
   9 -14  -2 95.1081 88.7995   3
   9  14  -2 112.079 81.9677   4
   8  14  -2 305.806 100.216   4
  -8 -14   2 86.6559 97.5581   3
   8 -14  -2 110.702 91.7560   3
   8  14  -2 30.4373 88.1070   5
   7  14  -2 963.721 147.513   4
  -7 -14   2 1017.87 174.189   3
   7  14  -2 903.362 159.805   5
   7 -14  -2 937.727 170.165   3
   6  14  -2 120.781 92.1508   5
  -6 -14   2 246.514 107.634   3
   6  14  -2 314.143 90.8333   4
   6 -14  -2 160.055 96.6354   3
   5  14  -2 49.8979 82.9040   5
   5 -14  -2-43.8667 79.7300   3
  -5 -14   2-111.540 97.8964   3
   5  14  -2-44.4448 64.6754   4
   4 -14  -2 331.215 106.834   3
   4  14  -2 267.785 84.3072   4
   4  14  -2 451.019 133.968   5
  -4 -14   2 490.655 126.263   3
  -3 -14   2 946.557 151.172   3
   3  14  -2 977.317 167.637   5
   3  14  -2 793.263 120.522   4
   3 -14  -2 784.794 163.167   3
   2 -14  -2 518.404 123.843   3
   2  14  -2 554.148 132.137   5
   2  14  -2 462.490 92.7131   4
  -2 -14   2 653.852 134.082   3
   1  14  -2-5.24809 53.6009   4
   1  14  -2-46.6590 71.5632   5
   1 -14  -2-61.2109 83.5360   3
  -1 -14   2-77.8320 74.9300   3
   0  14   2 1013.09 163.516   5
   0  14  -2 928.787 159.102   5
   0 -14   2 979.926 143.039   3
   0 -14  -2 1170.76 184.785   3
  -1  14  -2 108.776 72.2322   5
   1 -14   2 118.754 77.8181   3
   1  14   2 50.4100 66.9302   5
  -1 -14  -2-10.0702 82.8679   3
  -2 -14  -2 154.014 78.5115   3
   2  14   2 160.083 87.4887   5
  -2  14  -2-54.7804 104.361   5
   2 -14   2 287.330 92.1666   3
  -3 -14  -2 106.001 90.8751   3
   3 -14   2-28.6532 73.6023   3
  -3  14  -2 150.709 89.1294   5
   3  14   2 7.41140 79.4515   5
  -4 -14  -2 23.8527 96.3174   3
   4  14   2 77.8147 79.3096   5
  -4  14  -2 190.718 93.9089   5
   4 -14   2 137.500 74.6654   3
  -5 -14  -2-3.02597 92.6830   3
   5 -14   2-16.6345 64.5879   3
   5  14   2-24.0346 67.1693   5
  -5  14  -2-98.6062 110.255   5
  -6 -14  -2-19.0426 103.791   3
   6  14   2 39.3042 65.0572   5
   7  14   2 276.631 97.7554   5
  -7 -14  -2-50.4694 92.5795   3
   7  14   2 157.515 92.3241   4
  -8 -14  -2 99.1296 101.406   3
   8  14   2 118.349 77.2910   4
   8  14   2 6.48703 67.8967   5
   9  14   2-23.8869 83.7739   5
   9  14   2 136.282 96.9649   4
  -9 -14  -2-195.628 135.768   3
  10  14   2 27.9466 77.2474   5
  10  14   2 12.7915 92.2632   4
 -10 -14  -2 280.055 149.502   3
 -11 -14  -2 115.353 130.025   3
  11  14   2 174.330 95.9305   5
  11  14   2 12.0818 79.9444   4
  12  14   2 177.367 84.6334   5
  13  14   2 28.5909 72.7653   5
 -13 -15   2 381.279 165.629   3
 -12 -15   2 395.689 159.986   3
 -11 -15   2 157.582 100.418   3
 -10 -15   2 258.546 112.960   3
  10  15  -2 372.980 127.980   5
  10  15  -2 308.585 102.611   4
   9  15  -2 430.616 113.956   4
   9  15  -2 374.451 116.728   5
  -9 -15   2 305.243 116.721   3
   9 -15  -2 532.493 136.564   3
   8  15  -2 47.5070 99.3514   5
  -8 -15   2-17.8632 102.603   3
   8 -15  -2-146.318 85.3146   3
   8  15  -2 28.6842 68.4953   4
  -7 -15   2 1032.42 183.926   3
   7 -15  -2 862.894 168.933   3
   7  15  -2 979.823 173.392   5
   7  15  -2 1050.19 158.855   4
  -6 -15   2 113.520 104.933   3
   6  15  -2 27.5851 69.7882   4
   6 -15  -2-137.587 106.987   3
   6  15  -2 154.162 95.4590   5
  -5 -15   2 128.731 93.7498   3
   5  15  -2-52.0619 103.262   5
   5  15  -2 25.7241 65.5473   4
   5 -15  -2 50.0047 103.474   3
   4 -15  -2 856.184 159.970   3
   4  15  -2 802.764 165.386   5
   4  15  -2 1069.67 149.991   4
  -4 -15   2 984.086 162.251   3
   3  15  -2 643.494 146.636   5
   3 -15  -2 602.541 143.365   3
   3  15  -2 578.790 117.678   4
  -3 -15   2 793.191 145.241   3
   2  15  -2 196.655 105.264   5
  -2 -15   2 338.100 109.768   3
   2 -15  -2 150.001 102.212   3
   2  15  -2 243.634 77.7532   4
   1  15  -2 1511.33 208.226   5
  -1  15   2 1539.98 209.746   5
   1 -15  -2 1361.54 203.183   3
   1  15  -2 1328.84 146.671   4
  -1 -15   2 1304.28 175.827   3
   0 -15  -2 112.274 100.824   3
   0 -15   2 148.886 78.1128   3
   0  15   2 146.459 98.5037   5
   0  15  -2 78.6397 83.1893   5
   1 -15   2-12.2697 69.6607   3
   1  15   2 106.412 94.9054   5
  -1  15  -2 23.0394 92.8804   5
  -1 -15  -2 137.456 103.570   3
  -2 -15  -2 250.289 122.095   3
   2 -15   2 88.6941 76.6986   3
   2  15   2 234.192 111.986   5
  -2  15  -2 199.155 107.003   5
  -3 -15  -2 512.023 140.143   3
  -3  15  -2 601.059 141.245   5
   3 -15   2 517.346 114.963   3
   3  15   2 806.504 157.962   5
  -4 -15  -2 225.319 107.704   3
  -4  15  -2 187.377 95.9834   5
   4  15   2-38.8058 77.1899   5
   4 -15   2 122.892 75.6886   3
  -5 -15  -2 206.155 104.062   3
   5 -15   2 95.5652 66.3598   3
   5  15   2 128.285 86.8615   5
  -5  15  -2-30.7917 100.347   5
  -6  15  -2-92.8390 109.162   5
  -6 -15  -2 49.6221 105.911   3
   6  15   2-53.6057 71.8307   5
  -7 -15  -2 860.037 202.535   3
   7  15   2 504.938 130.131   5
  -8 -15  -2 128.726 106.868   3
   8  15   2 282.057 108.367   5
   8  15   2 141.589 85.3506   4
   9  15   2 775.643 149.627   5
   9  15   2 701.925 154.031   4
  -9 -15  -2 378.555 138.227   3
  10  15   2 11.0105 89.8413   5
  11  15   2 14.5661 90.2205   5
  12  15   2-108.148 103.685   5
 -10 -16   2 54.7734 89.2560   3
   9  16  -2 157.319 87.7584   4
  -9 -16   2 45.7296 97.4361   3
   8  16  -2-33.0563 75.1006   4
  -8 -16   2-26.5625 103.210   3
   8 -16  -2 33.5563 85.5118   3
  -7 -16   2-74.6342 87.8869   3
   7 -16  -2 87.8770 76.3643   3
   7  16  -2 193.236 81.0746   4
  -6 -16   2 112.021 101.000   3
   6 -16  -2-63.5762 98.0700   3
   6  16  -2-141.019 91.0107   4
  -5 -16   2 76.6181 79.5835   3
   5 -16  -2 306.679 122.485   3
   5  16  -2-9.38051 104.687   5
   5  16  -2 135.211 69.0638   4
   4  16  -2 168.614 112.454   5
  -4 -16   2 36.7137 83.2771   3
   4  16  -2-74.5311 66.7438   4
   3  16  -2-73.5021 84.1702   5
   3 -16  -2-61.8978 103.038   3
  -3 -16   2 43.6070 90.4380   3
   3  16  -2 63.0907 59.1707   4
  -2 -16   2 325.362 111.511   3
   2  16  -2 448.121 147.433   5
  -2  16   2 264.087 101.024   5
   2  16  -2 124.943 67.9455   4
   2 -16  -2 164.113 93.0918   3
  -1  16   2 227.411 107.683   5
   1  16  -2 415.572 143.820   5
  -1 -16   2 565.827 140.960   3
   1 -16  -2 507.446 142.712   3
   0  16   2-129.673 108.598   5
   0  16  -2-67.8786 87.3977   5
   0 -16  -2 86.5223 99.8934   3
   0 -16   2 78.1675 68.5899   3
   1 -16   2-15.4782 62.0971   3
  -1  16  -2-1.32532 76.2630   5
  -1 -16  -2-10.9381 82.1852   3
   2 -16   2 210.996 91.1956   3
  -2  16  -2 160.005 115.383   5
   2  16   2 317.196 121.788   5
  -2 -16  -2 40.8010 115.493   3
  -3  16  -2 215.809 115.664   5
   3  16   2 311.525 115.964   5
  -3 -16  -2 204.439 108.948   3
   3 -16   2 408.313 106.989   3
   4 -16   2-8.93327 66.6843   3
   4  16   2-53.8502 88.7764   5
   5 -16   2 51.4767 68.8299   3
  -5 -16  -2 259.329 145.035   3
   5  16   2 294.578 118.157   5
  -6 -16  -2-149.083 129.127   3
   6  16   2 10.5039 79.8110   5
  -7 -16  -2 174.738 112.889   3
   7  16   2 131.725 98.0238   5
   8  16   2-277.977 110.677   5
   9  16   2-315.034 115.188   5
  10  16   2 221.205 113.286   5
  11  16   2 232.764 107.446   5
   7  17  -2 152.858 96.6663   4
   6  17  -2-167.888 94.7666   4
   5  17  -2-115.596 88.5562   4
   4 -17  -2-284.860 119.146   3
   3 -17  -2-176.448 101.078   3
   2 -17  -2 90.1289 98.7987   3
   1 -17  -2 554.827 157.110   3
   0 -17  -2 317.493 145.845   3
  -1 -17  -2 43.6955 90.6789   3
  -2 -17  -2-80.3666 85.2593   3
  -3 -17  -2-36.3099 106.270   3
  23   0  -3 9.95719 61.5238   4
  22   0  -3 15.0693 59.4939   4
  21   0  -3 177.530 82.7631   4
  20   0  -3 42.3977 54.5832   4
  19   0  -3-72.7974 59.4995   4
  18   0  -3-62.5053 62.8489   4
  17   0  -3 13.9811 51.8304   4
 -16   0   3-19.3931 33.0598   1
  16   0  -3 18.8000 59.3009   4
 -15   0   3-4.00127 28.1220   1
  15   0  -3 107.201 62.7569   4
  14   0  -3 60.6259 52.9335   4
  13   0  -3-24.9436 47.2193   4
 -13   0   3 124.212 70.5071   4
  12   0  -3 62.8403 53.7022   4
 -12   0   3-26.3022 56.0416   4
  11   0  -3 62.0800 50.8193   4
 -11   0   3-45.4218 52.2828   4
  10   0  -3-13.6093 43.5221   4
 -10   0   3 0.89252 42.1473   4
   9   0  -3-18.0349 42.7415   4
  -9   0   3-1.76922 42.5441   4
   8   0  -3-8.14603 44.0037   4
  -8   0   3 29.1750 52.3778   4
   7   0  -3-24.4368 49.8352   4
  -7   0   3 63.3171 53.4390   4
   6   0  -3-3.66242 41.9107   4
   5   0  -3-26.6035 45.9312   4
  -5   0   3 14.0227 31.7465   3
   4   0  -3-32.4334 48.6467   4
  -4   0   3-31.4440 35.9068   3
   3   0  -3 25.7814 44.2108   4
  -3   0   3 7.92829 30.6731   3
   2   0  -3 2.41471 27.0186   3
  -2   0   3-10.3664 27.0165   3
  -1   0   3 26.5917 28.0351   3
   1   0  -3 21.3901 29.9802   3
   0   0  -3-1.90057 31.1049   3
   0   0   3-0.34109 21.3519   5
   0   0   3 19.3145 29.9782   3
   0   0   3 7.76154 42.5108   1
  -1   0  -3 18.7890 32.7642   3
   1   0   3 21.6893 19.0565   5
   1   0   3-11.0099 47.2590   1
  -1   0  -3-9.09355 23.4537   2
  -2   0  -3 8.84439 23.6997   2
   2   0   3 14.6286 11.5738   5
   2   0   3-6.96596 43.7447   1
   2   0   3 24.6333 28.6500   2
   3   0   3 13.9600 39.7457   1
   3   0   3-9.23064 30.2875   2
  -3   0  -3-19.7439 30.0854   4
   4   0   3-63.0316 52.0630   1
   4   0   3-9.14658 34.2321   2
  -4   0  -3-22.9520 30.0298   4
  -4   0  -3 48.7965 46.4149   1
  -5   0  -3 3.62700 27.0906   4
  -5   0  -3 41.5076 45.2625   1
   5   0   3-13.0262 36.7818   2
   5   0   3 28.0550 42.9109   1
  -6   0  -3-3.06271 25.2464   4
   6   0   3 14.9660 37.4327   2
   6   0   3 9.41362 38.2091   1
  -6   0  -3 5.96766 39.3676   1
   6   0   3-10.0553 37.0727   4
  -7   0  -3-10.3387 48.7131   1
   7   0   3-1.30926 40.7938   1
   7   0   3 39.5289 37.2154   4
   7   0   3 39.0197 41.9560   2
  -7   0  -3-8.48322 22.5268   4
  -8   0  -3 4.52506 40.7339   1
  -8   0  -3-1.00568 28.2434   4
   8   0   3 8.97019 39.0951   1
   8   0   3 2.19981 44.0559   2
   8   0   3-91.4757 42.0777   4
  -9   0  -3 14.9774 24.0579   4
   9   0   3-13.9047 36.4825   1
  -9   0  -3 80.7122 52.9424   1
   9   0   3 20.4966 39.0036   4
 -10   0  -3-22.8137 42.2622   1
 -10   0  -3 19.7035 28.2621   4
  10   0   3-22.5915 43.5446   4
 -11   0  -3-9.04696 44.4385   1
 -11   0  -3 16.2164 28.4478   4
  11   0   3-1.40376 41.3691   4
 -12   0  -3-40.6058 35.2449   4
 -12   0  -3 48.2986 59.3195   1
  12   0   3-48.1682 46.2286   4
 -13   0  -3 11.3938 34.5907   4
 -13   0  -3-25.1295 51.7815   1
  13   0   3 19.3876 48.4909   4
 -14   0  -3-8.52823 36.1240   4
  14   0   3 25.5833 44.2678   4
 -14   0  -3-27.4472 53.6419   1
 -15   0  -3 39.2193 48.3315   4
  15   0   3-25.1715 61.6393   2
 -15   0  -3 1.17342 37.4064   5
 -15   0  -3-68.9577 71.9469   1
  15   0   3-20.7115 49.6614   4
 -16   0  -3-10.9422 48.9988   4
  16   0   3 95.1154 79.3283   2
 -16   0  -3-86.8635 49.1469   5
  16   0   3-4.02638 55.6816   4
  17   0   3 22.0473 68.6983   2
  17   0   3-34.7839 60.7975   4
  18   0   3-93.1451 88.4851   2
  18   0   3-24.7695 49.8850   4
  19   0   3 29.2790 59.9620   4
  19   0   3 81.4569 86.5648   2
  20   0   3 38.4975 67.5951   2
  20   0   3 88.1358 61.5681   4
  21   0   3 80.7060 82.2607   2
  23  -1  -3 40.8342 66.6257   4
  22  -1  -3 47.2221 57.3758   4
  22   1  -3 0.19923 60.9120   4
  21   1  -3 67.2883 61.9065   4
  21  -1  -3-94.4953 66.1498   4
  20   1  -3 56.6324 55.1890   4
  20  -1  -3-115.090 67.0849   4
  19  -1  -3 1158.09 136.049   4
  19   1  -3 1048.28 131.115   4
  18   1  -3-48.9706 59.6249   4
  18  -1  -3-62.2350 56.5598   4
  17  -1  -3 158.422 55.2189   4
  17   1  -3 408.173 92.9253   4
 -16  -1   3 319.620 42.5801   1
  16   1  -3 191.998 69.5145   4
  16  -1  -3 453.321 84.8195   4
 -16   1   3 441.563 68.0041   1
 -15  -1   3 400.259 45.9858   1
  15   1  -3 465.687 86.0729   4
  15  -1  -3 410.298 81.3274   4
  14  -1  -3 16.4991 47.0647   4
 -14  -1   3-5.94241 20.1784   1
  14   1  -3 16.1411 50.1716   4
  13   1  -3 189.669 63.5129   4
  13  -1  -3 243.068 64.0644   4
 -13   1   3 345.587 89.7420   4
 -13  -1   3 261.265 35.4168   1
  12  -1  -3 4346.48 203.766   4
 -12  -1   3 4391.74 243.331   4
 -12   1   3 4176.08 237.033   4
  12   1  -3 3989.48 195.108   4
 -12  -1   3 4409.19 250.874   5
  11   1  -3 1529.58 122.292   4
  11  -1  -3 1474.60 118.302   4
 -11  -1   3 1428.23 140.255   4
 -11  -1   3 1736.86 152.825   5
 -11   1   3 1515.33 143.326   4
  10  -1  -3 3.82581 41.3326   4
 -10  -1   3 48.9475 45.5580   5
  10   1  -3 55.0864 43.1084   4
 -10   1   3 34.4630 43.9801   4
 -10  -1   3 130.594 56.0872   4
   9  -1  -3 10450.7 286.783   4
  -9  -1   3 10720.2 331.558   4
  -9   1   3 10610.3 331.751   4
  -9   1   3 10633.8 339.890   3
   9   1  -3 10131.4 285.760   4
   8  -1  -3 3494.19 167.683   4
   8   1  -3 3444.62 162.384   4
  -7   1   3 33.9070 40.0713   3
   7   1  -3 10.8510 46.0786   4
   7  -1  -3 14.2638 46.3964   4
  -7  -1   3-1.07545 43.1402   5
   6   1  -3 27547.9 422.066   4
   6  -1  -3 28049.3 441.553   4
  -6  -1   3 27277.2 458.847   5
  -6   1   3 27903.3 471.149   3
  -5  -1   3 19773.8 369.689   5
   5  -1  -3 20047.4 368.127   4
   5   1  -3 19934.8 349.244   4
  -5   1   3 19882.2 377.825   3
   4   1  -3 26391.2 387.303   4
  -4   1   3 25525.1 405.763   3
   4  -1  -3 25802.0 410.560   4
  -4  -1   3 24891.5 389.618   5
  -3  -1   3 10887.5 197.705   3
  -3  -1   3 11450.2 214.683   1
   3  -1  -3 10625.9 239.683   3
  -3  -1   3 10742.3 240.063   5
  -3   1   3 10824.6 252.693   3
   3   1  -3 10719.0 245.223   4
   2   1  -3 10423.2 231.869   4
  -2  -1   3 10370.0 218.652   5
   2  -1  -3 9970.07 226.918   3
  -2   1   3 10213.9 240.909   3
  -2  -1   3 10218.2 171.630   3
  -2  -1   3 10352.0 203.996   1
  -1   1   3 80311.9 650.702   3
   1  -1  -3 82379.8 637.472   3
  -1  -1   3 80574.3 565.563   5
   1   1  -3 82072.7 397.171   3
  -1  -1   3 82111.8 439.820   3
   1   1  -3 82331.2 562.767   5
  -1  -1   3 82705.0 583.916   1
   1   1  -3 82150.4 624.870   4
   0  -1   3 33490.2 263.664   3
   0   1  -3 35073.5 338.933   5
   0   1  -3 33360.6 410.839   1
   0   1  -3 34494.3 259.636   3
   0  -1   3 34737.3 392.018   1
   0  -1   3 34610.6 338.446   5
   0  -1  -3 34531.9 419.011   3
   0   1   3 34856.9 426.198   3
  -1  -1  -3 4252.35 155.843   3
  -1   1  -3 4168.57 103.344   3
   1  -1   3 4111.22 110.382   5
  -1  -1  -3 4242.81 73.5137   2
  -1   1  -3 4451.61 113.545   5
  -1   1  -3 4250.04 136.458   2
   1  -1   3 4292.70 147.108   1
  -1   1  -3 4236.44 151.812   1
  -2  -1  -3 26394.0 398.201   3
  -2   1  -3 26481.0 341.953   2
   2  -1   3 26773.7 359.383   2
   2  -1   3 26181.6 369.547   1
   2   1   3 27298.3 240.311   2
  -2   1  -3 26563.7 256.398   5
   2   1   3 26834.6 414.402   1
  -3   1  -3 40527.4 430.450   2
  -3   1  -3 41899.9 311.724   5
  -3  -1  -3 42762.1 454.903   4
   3  -1   3 42147.5 475.715   1
   3  -1   3 41732.7 465.243   2
   3   1   3 41706.7 345.667   2
   3   1   3 41801.3 514.164   1
   4   1   3 14678.6 304.783   1
  -4   1  -3 14566.2 311.873   1
  -4   1  -3 14309.6 272.842   2
  -4   1  -3 14755.4 226.081   4
  -4  -1  -3 14739.7 270.757   4
   4   1   3 15573.9 242.277   2
   4  -1   3 14275.7 290.203   2
   4  -1   3 14625.9 293.690   1
   5   1   3 9016.10 233.999   4
  -5   1  -3 8577.29 249.401   1
   5  -1   3 8678.29 237.626   2
   5   1   3 9009.58 242.179   1
  -5  -1  -3 8952.05 211.723   4
   5  -1   3 8637.79 232.161   1
  -5   1  -3 8734.86 173.579   4
  -6   1  -3 17858.1 250.888   4
   6   1   3 17846.8 345.194   1
  -6   1  -3 17751.0 375.803   1
   6  -1   3 18306.3 365.382   2
   6  -1   3 17868.3 340.081   1
  -6  -1  -3 16761.4 172.671   5
   6   1   3 18299.6 338.438   4
  -6  -1  -3 17512.6 300.084   4
   7  -1   3 4357.79 193.230   2
  -7   1  -3 4233.44 189.763   1
   7  -1   3 4423.57 176.889   1
  -7  -1  -3 3792.98 189.527   1
   7   1   3 4465.43 178.292   1
  -7  -1  -3 4414.44 106.735   5
   7  -1   3 4479.55 152.463   4
   7   1   3 4523.27 175.195   4
  -7  -1  -3 4417.07 155.836   4
  -7   1  -3 4553.99 132.036   4
   8  -1   3 8524.73 217.471   4
  -8  -1  -3 8040.63 162.411   5
   8   1   3 8058.67 241.569   1
  -8  -1  -3 8094.01 213.319   4
   8  -1   3 7880.88 270.908   2
  -8   1  -3 8476.92 277.208   1
  -8   1  -3 7972.38 179.526   4
   8   1   3 8054.36 242.547   4
  -8  -1  -3 7297.85 266.720   1
   9  -1   3 1840.01 140.933   2
   9   1   3 1866.56 125.897   4
   9  -1   3 2007.88 111.898   4
  -9   1  -3 1802.19 93.5020   4
  -9  -1  -3 1582.76 132.338   1
   9   1   3 1689.94 117.353   1
  -9   1  -3 2014.53 147.146   1
  -9  -1  -3 1911.99 91.0958   5
  -9  -1  -3 1891.60 108.437   4
 -10  -1  -3 2009.57 116.947   4
 -10   1  -3 1968.31 102.783   4
 -10  -1  -3 1941.57 99.8274   5
 -10   1  -3 1984.39 149.638   1
  10   1   3 2104.28 131.641   1
 -10  -1  -3 2006.38 151.242   1
  10  -1   3 2287.63 163.066   2
  10  -1   3 1955.11 116.200   4
  10   1   3 1922.11 134.304   4
 -11  -1  -3 2215.19 130.606   4
 -11   1  -3 2001.17 110.209   4
  11  -1   3 2151.85 168.970   2
  11   1   3 2286.09 139.435   1
 -11  -1  -3 2191.48 163.000   1
  11   1   3 1958.39 137.727   4
 -11  -1  -3 2067.31 114.029   5
 -11   1  -3 1964.60 151.532   1
  11  -1   3 2167.29 128.998   4
 -12  -1  -3 39.4945 32.4738   5
 -12  -1  -3 7.21890 31.8742   4
 -12   1  -3 73.3301 38.1361   4
 -12  -1  -3 40.4542 63.1525   1
  12  -1   3 32.0776 63.1445   2
 -12   1  -3 17.8345 46.3369   1
  12  -1   3 68.3912 39.6941   4
  12   1   3 47.9694 49.1145   4
  13   1   3 306.631 72.5084   4
  13  -1   3 326.639 65.1581   4
 -13  -1  -3 340.408 64.1167   4
 -13   1  -3 279.317 55.1432   4
 -13   1  -3 382.753 83.1889   1
  13  -1   3 329.842 93.8712   2
 -13  -1  -3 293.288 58.5578   5
 -13  -1  -3 157.429 67.0569   1
  14   1   3 1790.93 151.452   4
 -14   1  -3 1903.23 132.487   4
 -14  -1  -3 1815.82 137.399   4
  14  -1   3 1861.23 180.879   2
 -14  -1  -3 1780.01 127.631   5
 -14   1  -3 2029.34 176.095   1
  14  -1   3 1962.91 141.260   4
 -14  -1  -3 1762.35 167.108   1
  15  -1   3-9.70176 64.5920   2
 -15   1  -3-20.1120 36.4391   4
 -15  -1  -3 4.73531 42.7229   4
 -15  -1  -3-21.9849 39.1839   5
  15  -1   3 21.5021 46.5097   4
  15   1   3 14.2897 48.8253   4
  16  -1   3 85.2104 74.3831   2
 -16   1  -3-18.0754 40.1078   4
  16   1   3 0.90411 49.9292   4
  16  -1   3 75.0484 50.8377   4
 -16  -1  -3 49.4243 48.8049   5
  17  -1   3 807.463 139.049   2
  17   1   3 1057.04 129.190   4
  17  -1   3 1068.08 120.511   4
  18  -1   3 525.377 93.5410   4
  18   1   3 732.014 121.408   4
  18  -1   3 428.385 121.212   2
  19  -1   3 87.9988 82.3631   2
  19   1   3-145.886 114.482   2
  19  -1   3 3.77156 53.3931   4
  19   1   3-4.06573 57.1750   4
  20  -1   3-28.8612 64.8122   4
  20  -1   3-20.8642 79.9250   2
  20   1   3 83.2534 93.2491   2
  20   1   3 27.4266 61.1279   4
  21   1   3 159.349 101.798   2
  21   1   3-27.0368 71.8461   4
  22  -2  -3 65.0381 54.4471   4
  22   2  -3 73.0076 80.2512   4
  21   2  -3 128.307 81.3917   4
  21  -2  -3 239.688 75.5309   4
  20   2  -3-58.9680 64.7655   4
  20  -2  -3-95.1597 55.0539   4
  19   2  -3 77.4729 62.3015   4
  19  -2  -3 43.6615 50.3441   4
  18  -2  -3 76.1916 56.0305   4
  18   2  -3 8.37403 54.5018   4
  17   2  -3 104.244 62.4528   4
  17  -2  -3 173.701 67.8655   4
  16   2  -3 821.788 115.159   4
  16  -2  -3 798.471 103.341   4
  15  -2  -3 761.065 99.5957   4
  15   2  -3 706.820 101.304   4
  14   2  -3-33.1301 54.6377   4
  14  -2  -3 79.8074 59.1439   4
  13  -2  -3 826.327 96.4996   4
  13   2  -3 942.326 110.877   4
  12  -2  -3-21.3640 48.9015   4
  12   2  -3 101.689 54.5723   4
 -12  -2   3-4.58314 57.4743   4
 -12  -2   3 73.6585 56.4179   5
  11   2  -3 1893.09 134.997   4
 -11  -2   3 1768.36 152.308   4
 -11  -2   3 1911.37 159.331   5
  11  -2  -3 1786.55 129.693   4
 -11   2   3 1872.53 168.149   3
  10   2  -3 4578.93 200.719   4
 -10   2   3 5063.76 257.036   3
  10  -2  -3 4625.43 198.223   4
 -10  -2   3 5012.40 244.666   5
 -10  -2   3 5057.33 242.796   4
   9   2  -3 10534.6 289.155   4
  -9   2   3 10385.2 353.263   3
  -9  -2   3 10555.6 339.478   5
   9  -2  -3 10715.3 295.618   4
   8   2  -3 64526.6 687.172   4
   8  -2  -3 64695.8 707.886   4
  -8  -2   3 68339.5 333.070   1
  -8  -2   3 63728.5 798.414   5
   7   2  -3 296.357 64.9807   4
  -7  -2   3 285.990 64.9462   5
   7  -2  -3 257.230 63.3368   4
  -7  -2   3 291.932 25.6446   1
   6   2  -3 534.555 70.1652   4
  -6   2   3 614.478 82.8831   3
   6  -2  -3 748.394 85.6273   4
  -6  -2   3 708.450 40.1737   1
  -6  -2   3 518.694 73.9203   5
  -5  -2   3 203.933 28.2631   1
   5  -2  -3 169.906 50.4131   3
  -5  -2   3 272.232 57.0782   5
   5   2  -3 199.341 51.9983   4
   5  -2  -3 248.839 58.0343   4
  -5   2   3 223.679 56.1230   3
   4   2  -3 3462.38 142.824   4
  -4  -2   3 3486.62 154.518   4
  -4  -2   3 3374.10 151.503   5
   4  -2  -3 3623.50 161.599   3
  -4   2   3 3409.52 166.295   3
  -4  -2   3 3629.88 98.7843   1
   3   2  -3 4660.76 156.749   4
  -3  -2   3 4346.61 164.211   4
   3  -2  -3 4329.72 172.962   3
   3   2  -3 4287.19 162.959   5
  -3  -2   3 4470.89 165.854   5
  -3  -2   3 4623.16 118.647   1
  -3   2   3 4284.71 178.771   3
  -2  -2   3 8088.38 208.457   5
  -2   2   3 7793.30 234.950   3
   2  -2  -3 8126.04 228.850   3
  -2  -2   3 7890.43 209.381   4
   2   2  -3 8038.57 209.404   5
  -2  -2   3 8069.35 167.023   1
   2   2  -3 8187.36 196.830   4
   2   2  -3 7884.09 181.850   1
  -1   2   3 443.461 65.2625   3
   1   2  -3 491.103 57.6433   4
   1   2  -3 430.939 53.3902   5
  -1  -2   3 497.576 55.1112   5
   1  -2  -3 453.139 66.0565   3
   1   2  -3 433.891 52.3141   1
  -1  -2   3 495.150 51.3500   1
   0   2   3 8757.67 247.604   3
   0   2  -3 8874.34 196.672   5
   0   2  -3 9323.06 193.749   4
   0  -2   3 8896.77 197.613   5
   0  -2   3 9172.87 197.116   1
   0   2  -3 9101.43 209.232   1
   0  -2  -3 9296.37 250.269   3
  -1  -2  -3 10530.4 272.632   3
   1   2   3 10186.4 268.588   3
  -1   2  -3 10636.5 247.562   2
   1  -2   3 10492.2 221.266   1
  -1   2  -3 10545.4 206.252   5
   1  -2   3 10557.5 204.737   5
  -1   2  -3 10229.9 230.464   1
  -2   2  -3 6560.59 158.310   5
  -2  -2  -3 6799.75 227.286   3
   2  -2   3 6534.14 181.575   1
   2   2   3 6614.84 94.9795   2
  -2  -2  -3 6517.06 193.314   4
  -2   2  -3 6215.87 190.796   2
   3   2   3 10.9683 10.6610   5
   3  -2   3 18.5261 40.3347   2
   3  -2   3 0.61278 41.3019   1
  -3   2  -3 13.3268 25.1837   5
  -3   2  -3 48.3232 34.6717   2
  -3  -2  -3-11.9854 35.0719   4
  -4   2  -3 1414.53 65.1010   4
   4  -2   3 1485.79 112.554   2
   4  -2   3 1405.13 97.5842   1
  -4   2  -3 1489.70 100.038   2
   4   2   3 1474.25 116.160   1
  -4  -2  -3 1491.87 96.3381   4
   5   2   3 1239.12 102.186   4
  -5  -2  -3 1215.88 88.0231   4
  -5   2  -3 1246.95 96.4224   2
   5  -2   3 1160.98 94.9140   1
   5  -2   3 1316.73 111.675   2
  -5   2  -3 1183.52 58.3531   4
   5   2   3 1306.15 107.215   1
   6   2   3 31088.9 475.381   1
  -6  -2  -3 29946.6 253.324   5
   6  -2   3 31434.7 511.568   2
  -6  -2  -3 30901.0 428.738   4
   6   2   3 31355.3 472.400   4
  -6   2  -3 30961.9 284.532   4
   7   2   3 33756.4 495.395   1
  -7  -2  -3 33302.2 303.906   5
  -7   2  -3 33666.6 537.822   1
   7  -2   3 33501.9 557.038   2
   7   2   3 33665.5 506.029   4
  -7  -2  -3 33834.6 455.432   4
  -7   2  -3 34221.7 311.099   4
  -8   2  -3 1027.58 61.1131   4
   8  -2   3 1070.09 111.382   2
   8   2   3 978.010 92.9839   1
  -8   2  -3 1109.20 109.007   1
  -8  -2  -3 911.350 59.4053   5
  -8  -2  -3 844.790 78.9219   4
   8  -2   3 982.515 71.8850   4
   8   2   3 931.803 95.6211   4
  -9  -2  -3 49.9969 30.3790   4
   9   2   3-11.4191 44.3390   1
  -9   2  -3 47.9986 25.6664   4
   9  -2   3-1.26329 60.6121   2
  -9  -2  -3 12.4905 22.1881   5
   9   2   3 89.1134 51.8827   4
  -9   2  -3 48.2974 41.9134   1
   9  -2   3-9.78264 27.5578   4
 -10  -2  -3 13.3976 31.5132   4
 -10   2  -3 17.4114 24.8651   4
  10  -2   3 23.4002 46.6038   2
  10   2   3-4.55440 40.2888   1
 -10  -2  -3-3.78616 24.8818   5
 -10   2  -3-5.79751 45.7851   1
  10  -2   3-17.0884 35.3326   4
  10   2   3-25.9081 46.6618   4
 -11  -2  -3 320.567 57.9651   4
 -11   2  -3 246.890 69.0401   1
  11  -2   3 298.156 83.6831   2
 -11   2  -3 379.014 49.2604   4
  11   2   3 449.680 67.5273   1
 -11  -2  -3 399.696 55.1961   5
  11  -2   3 314.246 52.4987   4
  11   2   3 505.280 81.2958   4
 -12   2  -3 46.5519 43.0274   1
  12   2   3 112.833 48.6015   1
 -12   2  -3 47.5468 32.7289   4
  12  -2   3 37.9942 63.6035   2
 -12  -2  -3 33.1714 34.1539   5
  12   2   3-44.7224 60.6124   4
  12  -2   3 55.6557 35.6634   4
 -12  -2  -3-23.6105 40.2182   4
 -13  -2  -3 1199.16 113.087   4
 -13   2  -3 1123.50 93.9082   4
  13  -2   3 1152.12 141.085   2
 -13   2  -3 1216.79 134.529   1
 -13  -2  -3 1214.34 102.793   5
  13  -2   3 1317.72 104.877   4
  13   2   3 1196.89 126.146   4
  14  -2   3 661.726 79.4924   4
  14  -2   3 552.907 114.709   2
 -14   2  -3 638.245 77.0933   4
 -14  -2  -3 591.653 79.0095   5
  14   2   3 706.487 105.195   4
 -15   2  -3 150.670 56.4630   4
  15  -2   3 253.223 84.9271   2
 -15  -2  -3 248.628 59.0765   5
  15  -2   3 318.448 64.8438   4
  15   2   3 241.093 77.2990   4
  16  -2   3 45.6763 47.3580   4
 -16   2  -3-58.2101 50.1970   4
 -16  -2  -3 45.6454 45.0355   5
  16  -2   3-34.9793 74.9316   2
  16   2   3-8.97130 57.1394   4
  17  -2   3 908.456 162.153   2
  17   2   3 893.482 125.287   4
  17  -2   3 939.698 111.111   4
  18  -2   3 233.568 97.9688   2
  18   2   3 292.732 90.6469   4
  18  -2   3 129.338 58.7841   4
  19  -2   3 790.999 107.475   4
  19  -2   3 698.552 156.797   2
  19   2   3 815.250 136.324   4
  20  -2   3 100.118 85.6857   2
  20   2   3-15.7157 60.1216   4
  21   2   3 136.173 78.0386   4
  22   2   3 7.41119 74.6408   4
  22  -3  -3 14.7983 56.3285   4
  21   3  -3 472.117 112.056   4
  21  -3  -3 195.331 73.0673   4
  20   3  -3-48.7716 70.2396   4
  20  -3  -3 115.651 61.3926   4
  19  -3  -3 328.131 79.0589   4
  19   3  -3 441.356 102.719   4
  18   3  -3 5.71691 52.9688   4
  18  -3  -3-17.5476 44.7062   4
  17   3  -3 634.983 109.445   4
  17  -3  -3 664.423 95.7045   4
  16   3  -3 246.459 79.5178   4
  16  -3  -3 256.594 69.6847   4
  15   3  -3 104.136 73.0566   4
  15  -3  -3 53.3451 52.1592   4
  14   3  -3 646.701 101.883   4
  14  -3  -3 541.282 87.4753   4
  13   3  -3-33.7818 70.3660   4
  13  -3  -3-8.48237 51.2077   4
  12   3  -3 9524.68 3149.39   4
  12  -3  -3 10459.7 3156.63   4
 -11  -3   3 25.1139 51.6829   5
  11   3  -3-6.98061 58.1810   4
  11  -3  -3 6.89970 44.9960   4
 -11  -3   3-62.8485 69.2425   4
 -11   3   3 14.0028 56.2113   3
  10   3  -3 3652.84 181.796   4
 -10   3   3 3832.66 236.268   3
 -10  -3   3 3742.08 210.740   4
  10  -3  -3 3425.28 173.926   4
 -10  -3   3 3639.14 213.968   5
   9   3  -3 8644.42 266.148   4
  -9  -3   3 8844.74 316.911   5
   9  -3  -3 8689.83 272.996   4
   8   3  -3 3010.97 155.113   4
  -8  -3   3 3218.01 186.257   5
   8  -3  -3 3280.80 169.446   4
   7   3  -3 5100.58 190.811   4
   7  -3  -3 5334.52 207.207   4
  -7  -3   3 5509.70 230.773   5
   6   3  -3 8245.76 234.564   4
   6  -3  -3 9102.15 271.794   4
  -6  -3   3 7920.98 265.467   5
   5   3  -3 544.534 69.8761   4
   5  -3  -3 704.370 89.1818   3
  -5  -3   3 588.358 76.5150   5
   4   3  -3 8869.52 221.971   4
  -4  -3   3 9183.21 247.197   4
   4   3  -3 9233.97 174.150   1
  -4  -3   3 9356.38 261.930   5
   4  -3  -3 9228.03 276.010   3
   3   3  -3 3012.87 128.264   4
  -3  -3   3 2974.38 138.639   4
  -3  -3   3 3014.58 147.052   5
   3  -3  -3 3334.58 170.031   3
  -3   3   3 3198.81 173.577   3
   3   3  -3 3180.39 153.188   5
   3  -3  -3 3181.92 110.486   2
   3   3  -3 3127.25 110.804   1
   2  -3  -3 38698.4 554.747   3
   2   3  -3 39001.0 393.195   1
  -2  -3   3 39032.7 460.307   4
  -2  -3   3 39216.6 363.844   1
   2  -3  -3 38983.1 326.541   2
  -2   3   3 39002.4 574.080   3
   2   3  -3 39709.4 496.430   5
   2   3  -3 39433.6 421.348   4
  -2  -3   3 39293.4 497.721   5
   1   3  -3 2270.00 99.1154   4
  -1  -3   3 2376.84 121.690   5
   1   3  -3 2217.66 100.626   1
   1  -3  -3 2363.55 69.6536   2
  -1  -3   3 2510.15 112.328   4
  -1  -3   3 2538.75 101.165   1
   1   3  -3 2284.80 121.471   5
  -1   3   3 2362.67 146.185   3
   1  -3  -3 2342.86 142.299   3
   0   3  -3 41188.8 471.515   5
   0   3  -3 41448.1 383.537   4
   0  -3   3 40720.0 476.795   5
   0   3   3 42191.0 592.978   3
   0   3  -3 39988.4 443.456   1
   0  -3  -3 41709.1 586.880   3
   1   3   3 8.34690 37.1379   3
  -1   3  -3 10.3126 24.3836   4
  -1   3  -3 10.7904 27.3372   1
  -1  -3  -3 43.3019 46.8968   3
  -1   3  -3 27.8794 30.1251   5
  -1   3  -3 21.9006 38.2215   2
  -2   3  -3 613.004 43.6919   4
  -2  -3  -3 607.537 84.0185   3
  -2   3  -3 532.502 62.7198   1
  -2   3  -3 523.889 60.1525   5
  -2   3  -3 610.065 37.0972   3
  -2   3  -3 519.941 72.4425   2
   3  -3   3 92.4081 48.8586   2
  -3   3  -3 139.401 27.4884   4
  -3   3  -3 129.921 52.6908   2
  -3  -3  -3 109.853 70.1018   3
   4   3   3 4627.87 109.658   5
  -4   3  -3 4728.32 191.649   2
   4  -3   3 4839.22 204.919   2
   4   3   3 4870.15 192.304   4
  -4   3  -3 4632.71 97.1865   4
  -5   3  -3 24791.1 442.926   2
   5   3   3 25960.9 258.778   5
   5  -3   3 25226.4 479.797   2
   5   3   3 25762.8 442.046   4
  -5  -3  -3 25570.8 409.302   4
  -5   3  -3 24758.4 204.994   4
   6  -3   3 11592.6 336.838   2
   6   3   3 11055.1 177.464   5
   6   3   3 11287.7 302.061   4
  -6  -3  -3 10963.0 271.694   4
   6   3   3 10529.3 294.069   1
  -6   3  -3 10819.2 135.726   4
  -7   3  -3 1625.49 58.6720   4
  -7  -3  -3 1508.48 75.2056   5
  -7   3  -3 1700.17 130.391   1
   7  -3   3 1606.80 140.280   2
   7   3   3 1543.01 121.245   4
   7   3   3 1623.62 122.763   1
  -7  -3  -3 1638.29 110.487   4
  -8   3  -3 7955.44 140.796   4
   8  -3   3 7857.64 302.778   2
  -8  -3  -3 8183.09 244.420   4
  -8   3  -3 7765.43 274.589   1
  -8  -3  -3 7603.16 178.275   5
   8   3   3 7928.24 267.518   4
   8   3   3 7851.72 252.086   1
   9   3   3 22.8350 41.4359   1
  -9  -3  -3 49.7961 35.8956   4
   9  -3   3 62.0591 62.9230   2
  -9   3  -3 24.2879 21.1905   4
  -9  -3  -3 22.9404 24.7194   5
  -9   3  -3 3.91442 42.5230   1
   9   3   3 96.5591 53.6499   4
 -10  -3  -3 399.672 63.9872   4
 -10   3  -3 487.413 46.4029   4
  10  -3   3 560.128 94.9087   2
  10   3   3 444.173 69.9013   1
 -10  -3  -3 489.640 55.5163   5
 -10   3  -3 526.255 87.9289   1
  10  -3   3 523.334 55.7317   4
  10   3   3 439.219 82.8369   4
  11   3   3 197.784 70.1060   4
  11  -3   3 113.779 74.7149   2
 -11   3  -3 149.870 34.3817   4
  11   3   3 104.160 47.1528   1
 -11  -3  -3 168.558 46.7223   4
 -11   3  -3 144.166 54.8305   1
  11  -3   3 185.927 40.5531   4
 -11  -3  -3 174.310 41.0057   5
 -12  -3  -3 2035.74 145.646   4
  12  -3   3 1776.62 173.292   2
  12   3   3 2027.17 134.271   1
 -12   3  -3 1825.16 160.112   1
 -12  -3  -3 1829.58 117.235   5
  12  -3   3 2175.39 115.786   4
  12   3   3 1953.95 157.810   4
 -12   3  -3 1861.98 102.909   4
  13   3   3 196.502 58.9675   1
 -13  -3  -3 168.659 49.2232   5
  13  -3   3 176.242 87.0589   2
  13  -3   3 144.424 46.0449   4
  13   3   3 168.378 70.5843   4
 -13   3  -3 128.138 37.3031   4
  14  -3   3 651.874 74.8659   4
 -14   3  -3 666.007 73.1526   4
  14  -3   3 650.459 128.843   2
 -14  -3  -3 577.902 80.5945   5
  14   3   3 631.041 108.699   4
  15  -3   3 1006.07 151.167   2
 -15   3  -3 788.060 89.4403   4
 -15  -3  -3 793.896 94.7246   5
  15  -3   3 835.523 88.9223   4
  15   3   3 913.550 124.121   4
  16  -3   3 518.341 125.385   2
  16  -3   3 481.280 72.0649   4
  16   3   3 472.555 108.216   4
  17  -3   3-3.29743 39.6112   4
  17  -3   3 16.7729 71.0927   2
  17   3   3 38.9659 65.7244   4
  18  -3   3 247.818 111.498   2
  18  -3   3 171.687 53.1995   4
  18   3   3 224.856 80.9491   4
  19  -3   3 164.529 104.819   2
  19   3   3 2.99218 65.8828   4
  20  -3   3-27.0911 87.7544   2
  20   3   3-195.208 106.968   4
  21   3   3 3.62451 74.5571   4
  22   3   3 193.620 102.055   4
  21   4  -3-132.062 86.2165   4
  21  -4  -3 5.38536 45.5479   4
  20   4  -3 53.5089 71.3923   4
  20  -4  -3-182.800 70.7814   4
  20  -4  -3-171.784 92.9773   2
  19   4  -3 64.5295 67.3534   4
  19  -4  -3 81.8006 55.2158   4
  19  -4  -3 170.277 105.231   2
  18  -4  -3 910.409 114.631   4
  18   4  -3 1041.90 138.597   4
  18  -4  -3 949.496 154.461   2
  17   4  -3 96.8430 73.0494   4
  17  -4  -3 166.428 64.3213   4
  16  -4  -3 973.045 109.616   4
  16   4  -3 958.621 126.914   4
  15   4  -3 969.700 122.823   4
  15  -4  -3 997.448 110.367   4
  14   4  -3-38.9273 59.1077   4
  14  -4  -3-9.46380 48.7392   4
  13   4  -3 1209.12 127.652   4
  13  -4  -3 1105.06 111.628   4
  12   4  -3 42257.6 657.550   4
  12  -4  -3 39685.3 607.194   4
  11   4  -3 1124.77 112.897   4
  11  -4  -3 999.564 104.435   4
 -11  -4   3 901.016 122.515   5
  10   4  -3 5529.03 227.735   4
 -10  -4   3 5739.88 261.325   4
  10  -4  -3 5608.19 226.317   4
 -10  -4   3 5864.95 274.094   5
 -10   4   3 5771.61 299.435   3
   9   4  -3 5981.93 229.036   4
   9  -4  -3 5899.60 229.200   4
  -9   4   3 6258.18 303.608   3
  -9  -4   3 6454.90 279.088   5
   8   4  -3 2854.40 153.545   4
   8  -4  -3 2984.27 163.035   4
  -8  -4   3 2845.27 183.481   5
   7   4  -3 110.178 52.9641   4
   7  -4  -3 92.2617 52.5859   4
   7  -4  -3 116.020 49.9254   2
  -7  -4   3 125.260 52.3246   5
   6   4  -3 7547.74 226.718   4
  -6  -4   3 7826.22 273.018   5
   6  -4  -3 7166.38 227.275   2
   6  -4  -3 7303.53 272.404   3
   5  -4  -3 726.191 99.2665   3
   5   4  -3 741.869 78.3635   4
   5  -4  -3 726.113 73.0325   2
  -5  -4   3 688.029 76.8069   4
  -5  -4   3 704.028 88.1495   5
   5   4  -3 737.392 48.6918   1
   4   4  -3 23509.0 358.198   4
   4  -4  -3 23265.5 473.508   3
  -4  -4   3 23357.9 400.997   4
   4   4  -3 22174.9 275.530   1
  -4  -4   3 24138.1 446.844   5
   4  -4  -3 23889.7 353.508   2
   3   4  -3 653.966 65.0100   4
  -3  -4   3 750.832 73.2613   4
   3  -4  -3 562.659 85.6135   3
   3   4  -3 689.817 55.7990   1
  -3  -4   3 662.145 77.1788   5
   3  -4  -3 702.209 62.1506   2
   2   4  -3 5239.20 153.551   4
   2   4  -3 5101.13 149.682   1
   2  -4  -3 5161.81 228.770   3
  -2  -4   3 5306.55 174.151   4
  -2  -4   3 5284.65 200.175   5
   2  -4  -3 5280.65 143.327   2
   1  -4  -3 3559.45 189.886   3
   1   4  -3 3737.01 122.262   4
   1   4  -3 3533.26 161.234   5
  -1  -4   3 3624.10 134.880   4
   1   4  -3 3464.03 130.147   1
  -1  -4   3 3454.81 159.831   5
  -1  -4   3 3495.94 94.7527   3
   0   4  -3 41616.1 527.832   5
   0   4   3 40666.2 301.254   2
   0   4  -3 40415.9 371.049   4
   0  -4   3 41284.8 262.432   3
   0  -4   3 40734.2 421.457   4
   0   4  -3 41975.6 467.842   1
   0  -4  -3 40708.1 628.301   3
  -1   4  -3 21083.8 219.855   3
  -1   4  -3 22097.0 245.366   4
   1  -4   3 20967.3 281.846   4
  -1   4  -3 21419.0 436.825   2
   1   4   3 21585.1 231.328   2
  -1   4  -3 21708.0 353.970   1
  -1   4  -3 21626.3 376.089   5
  -1  -4  -3 21447.1 465.430   3
  -2  -4  -3 34112.8 600.788   3
  -2   4  -3 33919.2 271.960   4
  -2   4  -3 34276.2 474.951   5
  -2   4  -3 33060.2 541.512   2
  -2   4  -3 33485.3 462.953   1
  -2   4  -3 34155.5 320.042   3
  -3  -4  -3 30494.5 580.150   3
  -3   4  -3 29626.6 218.485   4
  -3   4  -3 28937.3 333.903   3
  -3   4  -3 29557.2 511.569   2
   4   4   3 8114.83 179.468   5
  -4  -4  -3 8794.60 325.915   3
   4  -4   3 7875.64 282.921   2
  -4   4  -3 8356.21 195.538   3
  -4   4  -3 7675.65 91.2161   4
   4   4   3 8374.53 268.497   4
  -4   4  -3 7533.65 98.9272   4
  -5   4  -3 65.2981 29.8585   3
   5   4   3 121.171 31.4091   5
   5  -4   3 89.0229 62.4768   2
   5   4   3 109.851 49.8136   4
   6   4   3 3914.48 125.876   5
   6   4   3 3912.14 191.922   4
   6  -4   3 3857.21 209.652   2
   7   4   3 15763.3 375.385   1
   7  -4   3 15536.5 429.055   2
  -7   4  -3 16587.9 414.040   2
   7   4   3 15611.6 385.840   4
  -7  -4  -3 16340.7 352.534   4
   7   4   3 15682.3 258.246   5
  -8   4  -3 1211.37 45.0587   4
  -8   4  -3 1210.21 122.841   1
  -8  -4  -3 1307.21 82.8877   5
   8  -4   3 1330.66 137.265   2
   8   4   3 1334.13 122.374   4
   8   4   3 1272.81 111.940   1
  -8  -4  -3 1413.88 109.942   4
  -9  -4  -3 6019.44 186.039   5
  -9   4  -3 6149.30 260.657   1
  -9   4  -3 5840.45 117.278   4
   9  -4   3 6392.37 302.111   2
   9   4   3 6452.46 235.490   1
   9   4   3 6246.37 258.856   4
  -9  -4  -3 6479.60 232.823   4
 -10   4  -3 23001.8 262.262   4
 -10   4  -3 24208.8 529.955   1
 -10  -4  -3 22773.9 379.573   5
  10  -4   3 23311.9 586.184   2
  10   4   3 22936.3 440.890   1
 -10  -4  -3 23740.2 460.418   4
  10   4   3 23063.8 510.290   4
  11  -4   3 413.655 102.969   2
  11   4   3 668.442 84.0768   1
 -11  -4  -3 527.745 74.3060   4
 -11   4  -3 490.733 48.1049   4
 -11   4  -3 642.820 97.9932   1
  11   4   3 618.352 101.887   4
 -11  -4  -3 601.076 71.3653   5
  12  -4   3 798.370 133.212   2
 -12   4  -3 918.434 69.0282   4
 -12  -4  -3 817.442 85.3087   5
  12  -4   3 853.976 67.4648   4
  12   4   3 868.631 116.981   4
  12   4   3 920.719 98.3696   1
  13  -4   3 427.932 53.3112   4
  13  -4   3 461.676 116.915   2
 -13  -4  -3 464.741 72.3861   5
 -13   4  -3 344.557 51.4230   4
  13   4   3 315.699 63.2101   1
  13   4   3 531.318 103.349   4
  14  -4   3 72.9733 77.0917   2
  14   4   3 93.3043 47.4020   1
  14  -4   3 167.605 42.5078   4
 -14   4  -3 203.643 45.0162   4
 -14  -4  -3 133.205 46.7571   5
  14   4   3 140.487 69.2418   4
  15  -4   3 1113.09 169.728   2
  15   4   3 1093.88 141.652   4
 -15   4  -3 1017.23 89.7129   4
 -15  -4  -3 901.501 102.543   5
  15  -4   3 1063.68 89.9846   4
  16  -4   3 91.4961 80.5283   2
  16  -4   3 107.891 35.1855   4
  16   4   3 111.360 75.4838   4
  17  -4   3 59.8295 84.6547   2
  17   4   3 100.199 75.7744   4
  17  -4   3 152.706 48.3243   4
  18  -4   3 125.538 91.0229   2
  18   4   3-45.2043 74.9654   4
  19  -4   3-62.9028 91.9538   2
  19   4   3 47.5107 65.2872   4
  20   4   3 158.550 79.8084   4
  20  -4   3 419.652 127.634   2
  21   4   3 98.3954 87.9932   4
  20  -5  -3-84.2558 67.4759   4
  20  -5  -3 68.0959 76.1715   2
  20   5  -3 140.564 86.4633   4
  19   5  -3 22.0455 59.4540   4
  19  -5  -3-15.5836 49.2918   4
  18  -5  -3 463.059 86.0041   4
  18  -5  -3 433.466 122.858   2
  18   5  -3 590.906 116.875   4
  17   5  -3 1219.44 143.609   4
  17  -5  -3 845.279 105.078   4
  17  -5  -3 1213.65 173.911   2
  16  -5  -3 230.072 62.4654   4
  16  -5  -3 301.797 102.552   2
  16   5  -3 356.254 95.2445   4
  15   5  -3 55.7536 54.0163   4
  15  -5  -3-5.07951 72.9554   2
  15  -5  -3-32.3930 56.0330   4
  14   5  -3 1336.63 140.756   4
  14  -5  -3 1016.64 107.017   4
  14  -5  -3 897.163 137.947   2
  13   5  -3 5439.07 256.169   4
  13  -5  -3 5394.66 227.379   4
  13  -5  -3 4996.19 283.791   2
  12   5  -3 1160.69 122.216   4
  12  -5  -3 1078.04 142.748   2
  12  -5  -3 1064.25 109.538   4
  11   5  -3 358.632 87.0551   4
  11  -5  -3 391.812 86.4954   2
  11  -5  -3 320.434 73.5620   4
  10  -5  -3 4045.70 223.624   2
  10   5  -3 4298.42 204.502   4
 -10  -5   3 4131.97 227.919   4
  10  -5  -3 4115.75 198.346   4
 -10   5   3 4149.98 266.470   3
 -10  -5   3 4141.51 239.260   5
  -9  -5   3 17.0140 36.2999   4
  -9  -5   3 10.9000 48.6898   5
   9   5  -3 18.4849 40.8924   4
   9  -5  -3 81.5561 67.0986   2
   9  -5  -3 54.1269 48.3638   4
  -9   5   3 105.061 60.3198   3
   8   5  -3-27.7484 45.5916   4
   8  -5  -3-4.77874 48.6580   2
   8   5  -3 51.3372 65.5841   5
   8  -5  -3-11.5868 49.4778   4
  -8  -5   3-44.0994 52.6942   4
  -8  -5   3 44.2054 49.4041   5
   7   5  -3 2040.11 127.574   4
  -7  -5   3 2063.41 142.878   4
   7  -5  -3 2074.46 161.963   3
  -7  -5   3 1957.46 152.271   5
   7  -5  -3 2008.16 138.374   2
   6   5  -3 4220.99 173.146   4
   6  -5  -3 4319.59 225.393   3
   6  -5  -3 4052.86 183.952   2
  -6  -5   3 4028.09 209.916   5
   6   5  -3 4119.30 104.371   1
   5   5  -3 875.908 81.0858   4
  -5  -5   3 1026.13 108.403   5
   5   5  -3 871.885 56.6184   1
   5  -5  -3 837.377 107.126   3
   5  -5  -3 847.958 87.3360   2
  -4  -5   3 928.937 100.592   5
   4   5  -3 865.601 79.2242   4
   4  -5  -3 926.387 112.725   3
   4  -5  -3 858.550 82.1627   2
  -4  -5   3 931.346 85.8471   4
   4   5  -3 882.499 62.2905   1
   3  -5  -3 5834.48 184.763   2
   3   5  -3 5458.26 169.643   4
  -3  -5   3 5560.21 189.580   4
   3   5  -3 5485.61 154.671   1
  -3  -5   3 5225.54 220.817   5
   3  -5  -3 5858.87 257.279   3
  -2  -5   3 7559.55 211.402   4
   2  -5  -3 7373.94 197.169   2
   2   5  -3 7392.02 189.511   1
  -2  -5   3 7517.45 257.672   5
   2  -5  -3 7533.28 292.992   3
  -2   5   3 7578.81 179.560   2
  -2  -5   3 7440.70 189.125   3
   2   5  -3 7290.93 185.433   4
  -1  -5   3 31958.6 408.951   4
   1  -5  -3 32633.3 599.642   3
   1   5  -3 31979.3 413.589   1
   1   5  -3 33047.4 362.682   4
  -1  -5   3 32385.5 517.378   5
  -1   5   3 31599.3 343.331   2
  -1  -5   3 33225.6 356.045   3
   0  -5  -3 3424.78 202.639   3
   0  -5   3 3683.77 132.034   4
   0   5  -3 3681.89 148.379   1
   0  -5   3 3872.29 111.527   3
   0   5  -3 3709.02 177.808   5
   0  -5  -3 3697.49 170.833   4
   0   5  -3 3831.38 116.040   4
   0   5   3 3628.41 117.104   2
  -1   5  -3 27290.7 317.663   3
  -1   5  -3 27145.1 277.771   4
   1  -5   3 27653.0 326.361   4
  -1   5  -3 27595.9 417.564   1
   1   5   3 26891.8 326.756   2
   1  -5   3 28093.5 288.496   3
  -1   5  -3 27881.7 469.524   5
  -1  -5  -3 27689.2 564.786   3
  -2   5  -3 1483.74 58.0593   4
  -2  -5  -3 1334.76 142.729   3
  -2   5  -3 1363.66 101.290   1
  -2   5  -3 1559.64 116.067   5
  -2   5  -3 1475.32 82.8253   3
  -3   5  -3 601.805 30.7289   4
  -3  -5  -3 549.723 107.494   3
  -3   5  -3 559.443 57.9620   3
   4   5   3 1861.04 104.078   5
  -4   5  -3 1893.94 104.997   3
  -4  -5  -3 1953.11 173.255   3
   4   5   3 1793.07 137.543   4
  -5  -5  -3 1114.50 143.195   3
   5  -5   3 1194.90 128.860   2
   5   5   3 1153.18 82.1916   5
  -5   5  -3 1166.03 90.3033   3
   5   5   3 1235.69 118.404   4
   6   5   3 584.448 61.9504   5
   6   5   3 737.315 95.7440   4
  -6   5  -3 631.997 73.9706   3
   6  -5   3 622.585 102.654   2
   7   5   3 5286.68 237.511   4
  -7   5  -3 5238.58 211.789   3
  -7   5  -3 5454.01 233.920   1
   7  -5   3 5254.81 273.875   2
   7   5   3 5348.77 174.849   5
  -7  -5  -3 5270.46 213.773   4
  -7   5  -3 5248.36 248.533   2
   8   5   3 2250.97 163.615   4
   8  -5   3 2217.74 187.433   2
  -8  -5  -3 2239.36 142.494   4
  -8   5  -3 2272.30 157.636   1
  -8   5  -3 2301.34 150.446   3
   8   5   3 2129.52 113.853   5
   8   5   3 2273.26 154.807   1
  -8   5  -3 2079.22 167.357   2
   9   5   3 39.1264 56.8429   4
  -9   5  -3-10.1854 45.3503   1
   9   5   3-4.92079 54.1081   1
  -9   5  -3-15.3990 43.2510   3
  -9  -5  -3 59.8709 40.2191   4
   9  -5   3-58.2746 68.8241   2
  10  -5   3 55.5429 77.4317   2
 -10   5  -3 65.4412 48.3217   1
  10   5   3 73.2220 56.2007   1
 -10  -5  -3 132.900 44.3215   5
 -10   5  -3 49.2715 47.2838   3
 -10  -5  -3 92.0364 44.3340   4
  10   5   3 149.330 64.8389   4
  11   5   3 13.5782 56.6206   4
  11   5   3 9.61713 44.3628   1
 -11   5  -3 17.7654 56.8939   3
 -11  -5  -3 31.2946 33.1239   5
  11  -5   3-0.78372 71.0703   2
 -12  -5  -3 4951.11 206.778   5
  12   5   3 4854.19 211.706   1
  12  -5   3 5072.66 311.943   2
  12   5   3 5205.68 277.938   4
  13  -5   3 1836.13 202.609   2
  13   5   3 1534.61 121.444   1
 -13  -5  -3 1584.66 125.065   5
  13   5   3 1617.29 160.857   4
  14  -5   3 347.674 96.0404   2
  14   5   3 224.379 57.2966   1
 -14  -5  -3 211.000 53.1492   5
  14   5   3 336.843 88.4811   4
  15  -5   3 1099.39 168.921   2
  15   5   3 1119.31 104.915   1
  15   5   3 1127.58 149.578   4
  16  -5   3-5.38932 68.5211   2
  16   5   3-22.4128 66.5235   4
  17  -5   3-87.6112 88.6621   2
  17   5   3-77.1649 71.1060   4
  18  -5   3 20.8048 80.7094   2
  18   5   3 49.2124 69.6383   4
  19  -5   3 209.086 124.305   2
  19   5   3-129.423 86.5478   4
  20   5   3 13.5296 82.4969   4
  21   5   3 22.6228 81.0924   4
  19  -6  -3-27.0635 46.1356   4
  19  -6  -3-45.5241 89.8583   2
  19   6  -3-2.95150 59.4988   4
  18   6  -3 177.290 90.2211   4
  18  -6  -3 150.913 63.0861   4
  18  -6  -3 175.938 89.8412   2
  17   6  -3-85.7845 70.1257   4
  17  -6  -3 60.6368 46.7105   4
  17  -6  -3-43.5171 85.0562   2
  16   6  -3 814.802 125.130   4
  16  -6  -3 690.988 96.0877   4
  16  -6  -3 494.251 117.147   2
  15  -6  -3 3136.85 179.959   4
  15  -6  -3 2483.24 230.014   2
  15   6  -3 3167.07 217.720   4
  14   6  -3 61.5898 70.5016   4
  14  -6  -3-102.615 84.5555   2
  14  -6  -3-58.6863 57.9290   4
  13  -6  -3 1924.08 144.221   4
  13   6  -3 1919.20 161.649   4
  13  -6  -3 1653.89 175.383   2
  12   6  -3 25580.8 545.368   4
  12  -6  -3 25567.1 494.595   4
  12  -6  -3 23888.5 597.681   2
  11   6  -3 35.3981 57.9367   4
  11  -6  -3 23.2605 63.2187   2
  11  -6  -3 58.2041 52.3102   4
  10   6  -3 23.7663 48.2838   4
  10  -6  -3 59.0690 57.1367   2
  10  -6  -3 14.1949 47.2268   4
   9   6  -3 10491.3 315.903   4
   9   6  -3 10358.6 367.090   5
  -9  -6   3 9961.52 341.898   4
   9  -6  -3 9800.58 305.628   4
  -9   6   3 9916.85 433.187   3
  -9  -6   3 10578.7 381.473   5
   9  -6  -3 10123.5 349.806   2
   8   6  -3 780.795 92.9188   4
   8  -6  -3 787.407 100.857   2
  -8  -6   3 753.673 106.185   5
  -8  -6   3 782.481 96.7322   4
   8  -6  -3 668.750 87.9547   4
   8   6  -3 646.599 105.431   5
  -8   6   3 799.995 125.304   3
   7   6  -3 535.858 39.6691   1
   7  -6  -3 652.670 90.5033   2
  -7   6   3 606.255 106.037   3
  -7  -6   3 675.307 90.2978   4
   7   6  -3 663.696 81.6888   4
   7   6  -3 560.022 99.2358   5
   7  -6  -3 633.504 104.553   3
  -7  -6   3 495.885 88.6715   5
   6   6  -3 16.0137 38.5610   4
   6  -6  -3 36.9028 65.3575   3
  -6  -6   3-11.0765 35.6270   4
   6   6  -3 1.13955 18.7906   1
  -6  -6   3 6.46403 41.6828   5
   6  -6  -3 63.0344 49.0531   2
   5   6  -3 6156.43 155.961   1
   5  -6  -3 6110.82 280.799   3
   5  -6  -3 6375.58 235.109   2
  -5  -6   3 6508.11 270.670   5
   5   6  -3 6306.71 211.029   4
   4   6  -3 822.420 80.7739   4
   4   6  -3 1087.47 72.5659   1
  -4  -6   3 988.468 108.654   5
   4  -6  -3 1059.13 97.3851   2
   4  -6  -3 1004.65 127.868   3
   3   6  -3 990.738 90.5357   4
  -3  -6   3 2086.01 134.696   3
  -3  -6   3 868.318 85.6694   4
   3  -6  -3 2093.17 188.130   3
  -3  -6   3 1357.60 130.909   5
   3   6  -3 905.208 74.3000   1
   3  -6  -3 2094.82 133.752   2
  -2  -6   3 698.542 70.6391   3
   2   6  -3 721.084 67.6860   4
  -2  -6   3 702.439 69.8439   4
  -2   6   3 637.199 62.0784   2
  -2  -6   3 739.759 92.3267   5
   2  -6  -3 784.904 115.471   3
  -1   6   3 19283.2 314.900   2
   1   6  -3 20537.0 300.142   4
  -1  -6   3 20447.4 335.381   4
  -1  -6   3 20091.6 325.268   3
   1  -6  -3 19829.2 500.581   3
   0   6  -3 12230.0 213.318   4
   0  -6  -3 12135.1 401.449   3
   0  -6   3 12010.1 241.714   4
   0  -6   3 12901.2 245.343   3
   0   6   3 11654.2 246.190   2
  -1   6  -3 5916.46 177.550   3
   1  -6   3 5665.65 156.561   4
   1   6   3 6136.53 184.712   2
   1  -6   3 6198.85 165.880   3
  -1   6  -3 5930.80 237.659   5
  -1   6  -3 6302.92 139.219   4
  -1  -6  -3 5987.25 287.006   3
   2  -6   3 28807.5 349.451   3
   2  -6   3 27864.3 309.928   4
  -2   6  -3 27370.5 512.151   5
  -2   6  -3 28132.2 395.058   3
  -2   6  -3 28132.6 263.876   4
  -2  -6  -3 29405.2 628.495   3
  -3  -6  -3 53542.7 875.901   3
  -3   6  -3 50390.1 307.497   4
  -3   6  -3 52593.4 576.542   3
  -4   6  -3 4547.70 180.481   3
   4   6   3 4815.15 185.573   5
  -4  -6  -3 4443.53 262.697   3
   4   6   3 4679.74 222.891   4
   5   6   3 862.635 81.5118   5
  -5  -6  -3 856.462 132.122   3
  -5   6  -3 845.532 84.4037   3
   5   6   3 990.023 112.705   4
   6   6   3 3594.35 157.106   5
  -6  -6  -3 3911.43 261.478   3
  -6   6  -3 3637.41 213.575   2
   6  -6   3 3629.02 232.067   2
  -6   6  -3 3524.87 176.894   3
   6   6   3 3533.98 203.307   4
  -7   6  -3 7535.98 268.837   3
   7   6   3 7342.96 292.450   4
  -7   6  -3 7603.06 281.113   1
   7  -6   3 6986.32 324.458   2
   7   6   3 7620.01 228.520   5
  -7   6  -3 7639.47 316.773   2
  -7  -6  -3 7503.14 263.652   4
  -8   6  -3-23.6283 38.9670   1
  -8  -6  -3 10.7420 35.1356   4
  -8   6  -3-59.1747 49.4760   3
   8   6   3 16.7256 60.5303   4
   8   6   3-13.6336 37.8052   5
  -8   6  -3 12.6464 42.6845   2
   8  -6   3-59.3768 63.0312   2
   9   6   3 1878.21 150.559   1
  -9   6  -3 1663.78 145.757   3
   9  -6   3 1840.04 193.236   2
   9   6   3 1956.71 124.917   5
   9   6   3 2017.01 170.305   4
 -10   6  -3 11425.8 384.361   3
  10   6   3 12725.8 411.780   4
  10  -6   3 12172.7 465.684   2
  10   6   3 11973.5 349.374   1
 -11   6  -3 258.092 72.3267   3
  11   6   3 207.494 62.2424   1
  11   6   3 334.930 90.2576   4
  11  -6   3 267.440 98.2124   2
  12   6   3 223.945 65.8903   1
  12   6   3 321.717 100.784   4
 -12  -6  -3 221.154 60.2551   5
 -12   6  -3 224.409 71.9353   3
  12  -6   3 250.793 108.783   2
  13   6   3 1079.93 139.411   4
 -13  -6  -3 1002.09 109.711   5
  13   6   3 936.109 102.468   1
  13  -6   3 846.105 153.501   2
  14  -6   3 43.1393 98.3746   2
  14   6   3 135.175 66.2752   4
  14   6   3 253.075 62.4541   1
 -14  -6  -3 202.425 57.9295   5
  15  -6   3 280.857 110.813   2
  15   6   3 268.417 60.4000   1
  15   6   3 363.147 102.406   4
  16   6   3 77.3965 44.5072   1
  16   6   3 90.9607 76.9533   4
  16  -6   3 157.226 102.330   2
  17  -6   3-176.582 118.658   2
  17   6   3 140.574 85.0684   4
  18  -6   3 263.744 108.263   2
  18   6   3 9.64255 77.5253   4
  19  -6   3-27.9938 95.1364   2
  19   6   3-122.320 106.259   4
  20   6   3-105.850 93.3538   4
  19  -7  -3 206.214 102.895   2
  18   7  -3 90.9096 72.5106   4
  18  -7  -3 59.1433 47.9880   4
  17  -7  -3 118.731 78.7176   2
  17  -7  -3 285.117 68.2038   4
  17   7  -3 144.055 83.0132   4
  16   7  -3 401.057 103.780   4
  16  -7  -3 168.668 86.5102   2
  16  -7  -3 214.038 63.6036   4
  15   7  -3 216.026 82.8006   4
  15  -7  -3 262.079 94.8683   2
  15  -7  -3 272.678 64.6908   4
  14  -7  -3 108.089 84.1838   2
  14  -7  -3 54.5935 53.8583   4
  14   7  -3 129.838 76.3739   4
  13  -7  -3 826.706 134.803   2
  13  -7  -3 849.831 100.465   4
  13   7  -3 878.225 122.295   4
  12   7  -3 73.8934 67.4017   4
  12  -7  -3 37.1240 70.6063   2
  12  -7  -3 111.126 54.7587   4
  11   7  -3 1612.59 147.095   4
  11  -7  -3 1672.48 136.207   4
  11  -7  -3 1910.72 177.474   2
  10  -7  -3 829.182 125.192   2
  10   7  -3 621.962 97.1110   4
  10  -7  -3 730.602 97.1447   4
  10   7  -3 800.153 129.421   5
   9  -7  -3 1744.72 163.177   2
   9  -7  -3 2042.62 149.056   4
   9   7  -3 1813.85 172.837   5
   9   7  -3 1961.10 143.125   4
   8  -7  -3 374.785 88.9150   2
   8  -7  -3 402.345 93.7246   3
  -8   7   3 403.442 99.8117   3
  -8  -7   3 342.637 72.3999   4
   8   7  -3 298.587 85.9915   5
   8   7  -3 357.269 70.6881   4
   8   7  -3 333.363 31.9887   1
  -8  -7   3 479.325 91.6519   5
  -7   7   3 867.081 128.888   3
   7   7  -3 803.539 92.4183   4
  -7  -7   3 921.661 102.719   4
   7   7  -3 765.522 53.4215   1
   7  -7  -3 763.861 115.573   3
   7   7  -3 736.354 109.711   5
  -7  -7   3 867.465 116.558   5
   7  -7  -3 867.448 112.203   2
   6   7  -3 1687.88 121.681   4
   6  -7  -3 1801.19 146.857   2
  -6  -7   3 1880.57 138.105   4
   6   7  -3 1517.26 81.1987   1
  -6  -7   3 1843.14 159.269   5
   6   7  -3 1687.08 153.538   5
  -6   7   3 1627.71 171.638   3
   6  -7  -3 1916.84 175.472   3
  -5   7   3 918.856 129.814   3
  -5  -7   3 898.107 94.7992   4
  -5  -7   3 1048.56 121.184   5
   5   7  -3 905.975 118.657   5
   5   7  -3 802.878 66.4624   1
   5  -7  -3 692.893 90.4266   2
   5  -7  -3 730.479 117.056   3
   5   7  -3 839.954 87.0015   4
  -4  -7   3 2027.85 142.672   3
  -4   7   3 2014.65 182.570   3
  -4  -7   3 2118.81 165.927   5
   4  -7  -3 1857.01 134.636   2
   4  -7  -3 1985.10 177.492   3
   4   7  -3 1953.61 118.867   4
   3   7  -3 4119.15 160.167   4
  -3  -7   3 4141.63 188.068   3
  -3   7   3 4206.43 172.009   2
  -3  -7   3 4477.75 232.367   5
   3  -7  -3 4272.74 250.458   3
   2   7  -3 691.210 66.8399   4
  -2  -7   3 735.436 73.2044   4
  -2  -7   3 751.165 82.3345   3
  -2   7   3 741.692 75.8203   2
   2  -7  -3 791.436 119.683   3
   1   7  -3 31896.2 395.618   4
  -1  -7   3 31722.3 436.506   4
   1  -7  -3 32631.5 678.617   3
  -1  -7   3 32046.9 469.778   3
  -1   7   3 30765.4 445.108   2
   0  -7   3 6050.04 178.918   4
   0  -7  -3 5970.26 300.228   3
   0   7   3 5875.39 198.069   2
   0   7  -3 6014.89 258.462   5
   0   7  -3 5966.63 160.678   4
   0  -7   3 5596.78 191.430   3
  -1   7  -3 10574.3 267.101   3
   1  -7   3 10248.6 220.141   4
  -1   7  -3 10626.8 341.213   5
   1   7   3 10824.6 272.244   2
   1  -7   3 10904.6 251.989   3
  -1   7  -3 10916.4 202.728   4
  -1  -7  -3 10838.8 310.304   4
  -1  -7  -3 10876.9 405.955   3
  -2   7  -3 8821.04 255.701   3
   2  -7   3 9058.52 227.615   3
   2  -7   3 8914.34 184.917   4
  -2   7  -3 8756.63 166.830   4
  -2   7  -3 8755.07 314.931   5
  -2  -7  -3 9294.01 287.193   4
  -2  -7  -3 8703.33 367.327   3
  -3  -7  -3 7125.81 340.825   3
   3  -7   3 7066.98 146.242   4
  -3  -7  -3 7393.44 260.406   4
  -3   7  -3 7199.12 134.416   4
  -3   7  -3 6763.94 228.845   3
   4   7   3 26.6396 41.0124   5
  -4  -7  -3 52.6615 75.0376   3
  -4   7  -3 58.7105 41.1627   3
  -4  -7  -3 61.1248 49.3765   4
   4   7   3 46.3396 55.7896   4
  -5  -7  -3 1151.54 153.749   3
  -5   7  -3 1263.87 136.580   2
   5   7   3 1140.38 101.662   5
  -5   7  -3 1145.33 106.250   3
   5   7   3 1061.00 121.841   4
  -5  -7  -3 1021.49 102.593   4
  -6  -7  -3 1166.14 113.664   4
  -6   7  -3 1160.98 131.266   2
  -6  -7  -3 1141.43 161.937   3
   6   7   3 1128.77 101.872   5
  -6   7  -3 1082.21 109.515   3
   6   7   3 1313.40 133.499   4
  -7  -7  -3 395.645 69.1654   4
  -7   7  -3 410.467 85.0605   2
  -7   7  -3 341.873 73.2206   3
  -7  -7  -3 266.032 114.361   3
   7   7   3 426.245 89.1847   4
   7   7   3 411.328 67.6870   5
   7  -7   3 417.236 101.290   2
   8  -7   3 344.619 92.2998   2
   8   7   3 266.326 79.3392   4
  -8   7  -3 230.999 65.2126   3
  -9   7  -3 858.741 113.549   3
   9  -7   3 994.622 155.870   2
   9   7   3 971.063 127.173   4
  10   7   3 356.854 86.1344   1
  10  -7   3 259.709 106.011   2
 -10   7  -3 325.519 81.0646   3
  10   7   3 561.261 108.136   4
  11   7   3 11.7648 52.1392   1
 -11   7  -3 55.3194 51.7434   3
  11  -7   3 108.205 102.209   2
  11   7   3 77.7250 85.1033   4
  12   7   3 22.2487 46.4514   1
  12   7   3 104.709 84.2303   4
  12  -7   3 151.041 106.312   2
  13   7   3 483.610 117.906   4
  13  -7   3 445.556 124.619   2
  13   7   3 505.955 80.9325   1
  14   7   3 248.181 61.4962   1
  14   7   3 418.391 105.416   4
  14  -7   3 322.221 114.297   2
  15  -7   3 13.6586 90.4686   2
  15   7   3-3.30136 40.5379   1
  15   7   3 66.3214 74.5535   4
  16   7   3 317.939 59.7527   1
  16   7   3 618.545 133.966   4
  16  -7   3 695.812 146.250   2
  17   7   3 8.96898 76.1892   4
  17  -7   3 58.7060 104.403   2
  18  -7   3 315.600 142.218   2
  18   7   3 474.795 130.975   4
  19   7   3-162.555 103.519   4
  18  -8  -3-38.6220 81.5751   2
  18   8  -3 218.251 94.6211   4
  17   8  -3 63.5682 68.8270   4
  17  -8  -3 124.516 79.6861   2
  16   8  -3 4.32999 66.5486   4
  16  -8  -3 42.3807 47.3089   4
  16  -8  -3-52.7538 83.5476   2
  15   8  -3 1177.91 152.036   4
  15  -8  -3 913.685 154.018   2
  15  -8  -3 768.652 96.2416   4
  14   8  -3 290.914 86.0833   4
  14  -8  -3 340.300 94.7923   2
  14  -8  -3 316.692 70.1460   4
  13  -8  -3 2298.92 156.831   4
  13   8  -3 2406.18 192.396   4
  13  -8  -3 2309.20 216.984   2
  12  -8  -3 278.465 94.3171   2
  12   8  -3 251.458 77.5404   4
  12  -8  -3 266.730 66.6975   4
  11  -8  -3 191.700 82.3839   2
  11   8  -3 381.093 85.8268   4
  11   8  -3 381.205 101.646   5
  11  -8  -3 233.291 65.9641   4
  10  -8  -3 91.8337 68.9361   2
  10   8  -3 24.9821 58.5654   4
  10  -8  -3 25.2966 49.9408   4
  10   8  -3 194.230 96.5469   5
   9  -8  -3 13777.5 457.709   2
   9  -8  -3 13432.4 376.273   4
   9   8  -3 14370.4 471.380   5
   9   8  -3 14125.9 393.671   4
   8   8  -3 1941.88 84.3749   1
   8   8  -3 2051.42 189.562   5
   8  -8  -3 2254.90 196.231   3
   8  -8  -3 1826.38 167.720   2
   8   8  -3 2143.60 152.559   4
   7   8  -3 16.0499 23.9018   1
  -7  -8   3-14.5249 43.2019   4
   7  -8  -3 49.3675 63.5433   3
   7   8  -3 11.4239 45.8613   4
   7   8  -3 96.4701 73.0593   5
   7  -8  -3 53.4662 62.2608   2
  -6   8   3 965.034 143.413   3
   6  -8  -3 1378.81 138.791   2
  -6  -8   3 1328.53 123.937   4
   6   8  -3 1191.73 109.234   4
   6   8  -3 1242.87 83.0723   1
  -6  -8   3 1140.93 139.581   5
   6   8  -3 1211.60 136.848   5
   6  -8  -3 1186.19 146.765   3
  -5  -8   3 5980.95 265.980   3
  -5  -8   3 6559.98 248.647   4
   5  -8  -3 6124.20 269.663   2
  -5   8   3 6363.83 345.375   3
   5  -8  -3 6341.22 315.480   3
   5   8  -3 6190.14 223.960   4
   5   8  -3 5895.79 285.097   5
  -5  -8   3 6057.94 293.298   5
   4   8  -3 42.0747 41.8545   4
  -4  -8   3 48.4560 53.9711   3
   4   8  -3 106.978 70.6917   5
  -4  -8   3 94.8825 38.1037   4
  -4   8   3 103.615 47.2584   2
   4  -8  -3 73.8755 72.7676   3
  -4   8   3 2.87810 56.5521   3
  -3  -8   3 5468.02 230.989   3
   3   8  -3 5329.34 265.895   5
   3  -8  -3 5245.30 288.818   3
  -3   8   3 4956.49 204.361   2
  -3   8   3 5518.26 315.754   3
   3   8  -3 5158.13 190.049   4
  -2  -8   3 746.674 89.4731   3
   2   8  -3 649.940 101.614   5
  -2   8   3 804.259 130.407   3
   2  -8  -3 664.478 88.1146   4
  -2   8   3 712.854 81.0409   2
   2   8  -3 772.863 74.7215   4
   2  -8  -3 804.310 130.384   3
   1  -8  -3 294.423 84.9274   3
  -1   8   3 247.634 50.7517   2
   1   8  -3 293.327 49.9601   4
  -1  -8   3 264.504 45.9821   4
  -1   8   3 249.935 74.7850   3
   1   8  -3 249.544 72.5796   5
  -1  -8   3 330.621 64.2713   3
   1  -8  -3 263.806 59.5199   4
   0  -8   3 7980.28 215.438   4
   0   8  -3 8040.47 318.762   5
   0   8   3 8554.43 382.569   3
   0   8   3 7765.63 251.051   2
   0  -8   3 8562.47 258.744   3
   0  -8  -3 8286.98 280.566   4
   0  -8  -3 7863.35 360.196   3
   0   8  -3 8003.95 203.227   4
  -1  -8  -3 996.327 145.222   3
  -1   8  -3 988.749 95.3073   3
   1  -8   3 1033.40 75.4672   4
  -1   8  -3 1125.21 127.071   5
   1  -8   3 1145.07 95.6149   3
   1   8   3 1052.84 147.788   3
  -1   8  -3 1257.88 145.713   2
   1   8   3 1010.94 96.9114   2
  -1  -8  -3 1069.94 105.808   4
  -1   8  -3 1004.74 71.5468   4
  -2   8  -3 105.809 45.8743   2
  -2  -8  -3 185.914 79.4735   3
  -2   8  -3 119.038 38.1523   3
   2  -8   3 200.420 49.1187   3
   2  -8   3 180.083 35.9843   4
  -2   8  -3 135.335 66.4997   5
  -2  -8  -3 131.799 49.8543   4
  -2   8  -3 200.150 33.4444   4
  -3   8  -3 837.137 120.095   2
  -3   8  -3 621.419 82.7536   3
  -3  -8  -3 601.722 112.043   3
   3  -8   3 619.918 49.9716   4
  -3   8  -3 595.836 93.4914   5
   3  -8   3 698.328 75.6603   3
  -3   8  -3 727.711 50.4548   4
  -3  -8  -3 653.106 84.6398   4
  -4  -8  -3 2614.68 225.998   3
   4  -8   3 2280.81 74.9839   4
  -4   8  -3 2734.32 208.608   2
  -4  -8  -3 2614.50 166.711   4
   4   8   3 2914.97 195.854   4
  -4   8  -3 2492.82 160.718   3
  -5   8  -3 202.048 60.2749   3
  -5   8  -3 194.093 75.5093   2
  -5  -8  -3 162.125 83.2503   3
   5   8   3 66.5342 53.3274   4
  -5  -8  -3 184.320 52.7873   4
  -6  -8  -3 1802.47 204.106   3
  -6   8  -3 1485.44 135.830   3
   6   8   3 1415.22 146.953   4
  -7  -8  -3 6432.80 373.947   3
   7   8   3 5479.31 282.144   4
  -7   8  -3 5640.78 265.417   3
   8   8   3 296.876 86.5248   4
  -8  -8  -3 262.881 103.465   3
   8  -8   3 275.089 99.0331   2
  -8   8  -3 238.498 71.5082   3
  -9   8  -3 267.493 81.5939   3
  -9  -8  -3 198.569 108.208   3
   9   8   3 140.980 80.1106   4
   9  -8   3 262.058 110.410   2
  10  -8   3 215.432 105.172   2
 -10   8  -3 238.797 71.7469   3
  10   8   3 342.958 96.5580   4
  10   8   3 262.514 72.3834   5
 -11   8  -3 2057.18 191.037   3
  11  -8   3 2479.07 250.341   2
  11   8   3 2384.58 165.225   5
  11   8   3 2303.61 175.803   1
  11   8   3 2338.19 208.376   4
  12  -8   3 186.172 96.4011   2
  12   8   3 176.769 84.3421   4
  12   8   3 248.116 68.1809   1
  13   8   3 1142.70 160.944   4
  13   8   3 894.650 104.749   1
  13  -8   3 1230.58 190.086   2
  14   8   3 342.295 70.9544   1
  14  -8   3 585.043 138.499   2
  14   8   3 410.866 117.087   4
  15   8   3-63.2083 42.5463   1
  15   8   3-63.7248 87.7101   4
  15  -8   3 30.8621 88.5040   2
  16   8   3 348.571 109.832   4
  16  -8   3 399.420 139.895   2
  17   8   3 4.53778 85.3642   4
  17  -8   3 187.783 99.8413   2
  18   8   3 132.791 91.1000   4
  18  -9  -3-56.7635 84.0951   2
  17  -9  -3 117.574 98.9098   2
  17   9  -3 141.931 78.5572   4
  16   9  -3-85.3677 63.9162   4
  16  -9  -3-83.9399 91.5337   2
  15  -9  -3 235.207 93.7076   2
  15   9  -3 280.268 93.6923   4
  15  -9  -3 251.259 61.1320   4
  14  -9  -3 123.139 70.0740   2
  14   9  -3 164.600 79.5709   4
  14  -9  -3 16.9375 44.1336   4
  13   9  -3 154.553 76.9866   4
  13  -9  -3 348.278 71.6083   4
  13  -9  -3 215.174 87.9716   2
  12  -9  -3 1331.24 1275.62   4
  12   9  -3 1441.61 1772.50   5
  12  -9  -3 1575.35 1895.93   2
  12   9  -3 1168.54 1428.02   4
  11   9  -3 489.831 99.4955   4
  11  -9  -3 489.058 80.9404   4
  11   9  -3 434.475 104.045   5
  11  -9  -3 499.183 120.657   2
  10   9  -3 56.6031 57.9561   4
  10  -9  -3 20.7779 69.4091   2
  10  -9  -3 76.5526 54.0814   4
  10   9  -3-29.5960 80.6659   5
   9  -9  -3 7064.89 346.656   2
   9  -9  -3 7077.03 358.804   3
   9   9  -3 6632.87 151.647   1
   9   9  -3 7159.84 350.402   5
   9   9  -3 7037.37 291.683   4
   8   9  -3 23.5424 57.3898   4
   8   9  -3 9.18933 27.1741   1
   8  -9  -3-64.7783 77.3620   2
   8  -9  -3-39.1673 77.1667   3
   8   9  -3 48.3978 85.9376   5
  -7  -9   3 8017.81 354.558   3
   7   9  -3 7875.87 356.219   5
   7   9  -3 7768.76 202.118   1
   7  -9  -3 8017.73 346.449   2
   7  -9  -3 7716.57 371.194   3
   7   9  -3 8137.17 294.782   4
   6  -9  -3 1001.93 148.112   3
   6   9  -3 1143.96 115.530   4
   6  -9  -3 978.659 106.422   4
  -6  -9   3 1283.88 152.848   3
   6  -9  -3 1315.83 146.034   2
   6   9  -3 1159.22 147.436   5
  -6  -9   3 1076.98 115.565   4
   5   9  -3 756.225 122.145   5
  -5  -9   3 897.321 100.999   4
  -5  -9   3 744.099 108.636   3
   5  -9  -3 846.398 100.388   4
   5  -9  -3 843.479 135.372   3
   5   9  -3 937.058 98.6927   4
  -4  -9   3 6900.88 293.676   3
   4   9  -3 6681.54 238.991   4
  -4  -9   3 6845.81 254.256   4
   4  -9  -3 6946.78 347.838   3
  -4   9   3 6881.08 262.495   2
   4   9  -3 6620.95 316.261   5
   4  -9  -3 6243.82 251.013   4
  -3   9   3 827.280 96.2950   2
   3  -9  -3 1424.52 179.392   3
  -3   9   3 903.225 146.268   3
   3   9  -3 1309.69 149.415   5
   3  -9  -3 749.894 95.8872   4
  -3  -9   3 1415.62 139.703   3
   3   9  -3 910.078 95.2722   4
  -2  -9   3 666.606 92.5343   3
  -2   9   3 593.643 80.7810   2
  -2   9   3 650.515 118.744   3
   2  -9  -3 625.152 84.4129   4
   2   9  -3 731.994 114.771   5
   2   9  -3 687.254 78.2569   4
   2  -9  -3 609.104 118.329   3
  -1   9   3 14337.9 524.865   3
   1  -9  -3 13374.2 489.306   3
   1  -9  -3 13657.2 372.963   4
  -1   9   3 13652.3 359.372   2
   1   9  -3 14781.5 456.908   5
  -1  -9   3 14531.7 377.491   3
   1   9  -3 14666.4 311.637   4
   0   9  -3 4726.16 171.988   4
   0   9   3 4637.98 302.381   3
   0   9  -3 4377.57 251.535   5
   0  -9  -3 4536.94 215.040   4
   0   9  -3 4975.44 295.443   2
   0   9   3 4443.29 207.891   2
   0  -9  -3 4636.08 293.912   3
   0  -9   3 4634.50 174.113   4
   0  -9   3 4812.65 212.522   3
  -1  -9  -3 785.254 137.255   3
   1  -9   3 759.721 71.0288   4
  -1   9  -3 906.063 126.976   5
  -1   9  -3 729.763 67.7273   4
  -1   9  -3 788.321 122.833   2
   1  -9   3 689.055 87.3016   3
   1   9   3 750.680 91.1783   2
  -1  -9  -3 812.272 96.5608   4
  -2   9  -3 3373.78 190.948   3
  -2   9  -3 3502.81 229.369   5
   2  -9   3 3400.46 131.232   4
   2   9   3 3415.99 191.665   2
  -2   9  -3 3234.56 235.810   2
   2  -9   3 3400.16 172.778   3
  -2   9  -3 3451.83 132.532   4
  -2  -9  -3 3246.04 256.781   3
  -2  -9  -3 2980.87 179.335   4
  -3   9  -3 7299.80 283.120   3
   3  -9   3 7573.03 175.140   4
   3   9   3 6952.50 288.186   5
   3  -9   3 7135.75 249.146   3
  -3   9  -3 7395.96 178.994   4
  -3  -9  -3 7399.61 381.533   3
  -3  -9  -3 7260.13 280.139   4
  -3   9  -3 7485.30 335.249   5
  -4  -9  -3 17.8723 37.0350   4
   4   9   3-6.12826 53.2405   5
  -4   9  -3 25.9179 40.9432   3
  -4  -9  -3 74.2165 88.7215   3
   4  -9   3 17.4972 16.6114   4
  -5  -9  -3 248.096 107.133   3
  -5   9  -3 254.299 64.1411   3
   5   9   3 497.389 87.0352   5
   5   9   3 392.961 91.3646   4
  -6   9  -3 43.4409 50.7827   3
   6   9   3-61.2852 60.1780   4
  -6  -9  -3-62.2587 78.3573   3
   6   9   3 6.62383 47.2716   5
  -7   9  -3 19.6158 48.6012   3
  -7  -9  -3 117.391 91.9588   3
   7   9   3 179.219 84.9262   4
   7   9   3 48.6334 48.4768   5
  -8  -9  -3 157.892 103.943   3
   8   9   3 184.733 64.0434   5
   8   9   3 63.8551 63.1648   4
  -8   9  -3 194.374 76.4140   3
   9   9   3 1835.42 153.918   5
  -9   9  -3 1808.31 176.888   3
  -9  -9  -3 1612.33 212.464   3
   9  -9   3 1913.48 215.283   2
   9   9   3 1696.16 178.928   4
 -10   9  -3 82.8718 54.9529   3
 -10  -9  -3-97.3506 96.1575   3
  10  -9   3-51.4535 81.7891   2
  10   9   3-63.1031 74.3797   4
  10   9   3-4.74873 51.7582   5
  11   9   3 1192.86 134.289   1
  11   9   3 1243.09 129.079   5
  11  -9   3 1005.87 168.283   2
  11   9   3 1003.73 140.104   4
  12   9   3 480.732 99.2875   1
  12   9   3 406.245 106.597   4
  12   9   3 341.151 81.7245   5
  12  -9   3 421.576 130.998   2
  13   9   3 248.899 65.9976   1
  13  -9   3 392.081 139.966   2
  13   9   3 301.933 97.7153   4
  14   9   3 255.845 66.1082   1
  14   9   3 267.764 103.038   4
  14  -9   3 200.285 119.240   2
  15   9   3 301.792 114.581   4
  15  -9   3 441.761 144.963   2
  16  -9   3 157.489 107.865   2
  16   9   3-44.1449 91.4654   4
  17   9   3 144.868 94.1891   4
  17 -10  -3-139.384 105.127   2
  16  10  -3-13.3287 76.3711   4
  16 -10  -3 132.101 104.370   2
  15  10  -3 115.585 81.1903   4
  15 -10  -3 301.301 121.691   2
  14  10  -3 25.2692 57.8819   4
  14 -10  -3 107.011 55.2045   4
  13  10  -3 271.623 84.2874   4
  13 -10  -3 290.643 70.4103   4
  13 -10  -3 217.615 97.9051   2
  12 -10  -3 109.722 52.3639   4
  12  10  -3 61.4377 66.1339   4
  12  10  -3-61.2870 74.4447   5
  12 -10  -3 79.8413 75.4528   2
  11  10  -3 86.5431 70.1924   4
  11 -10  -3-11.3012 41.1738   4
  11  10  -3-4.65882 75.6815   5
  11 -10  -3-72.1761 81.9887   2
  10  10  -3 109.404 57.6755   4
  10  10  -3 19.5609 14.0249   1
  10 -10  -3-20.4867 71.3042   2
  10 -10  -3-8.52707 48.1853   4
  10  10  -3 102.678 83.9360   5
   9  10  -3 105.228 63.4283   4
   9  10  -3 77.1300 28.9587   1
   9  10  -3 36.1589 70.1778   5
   9 -10  -3 27.6573 73.7870   3
   9 -10  -3 19.8031 75.4738   2
   8  10  -3 326.420 47.1581   1
   8  10  -3 389.340 86.4439   4
   8 -10  -3 264.667 92.4183   2
  -8 -10   3 255.073 89.6766   3
   8 -10  -3 442.512 115.256   3
   8  10  -3 225.739 85.9515   5
   8 -10  -3 275.232 66.5244   4
   7  10  -3 95.5613 59.4682   4
  -7 -10   3 235.557 91.0165   3
   7 -10  -3 129.054 92.2859   3
   7  10  -3 199.424 92.4771   5
   7 -10  -3 109.298 67.6036   2
   7 -10  -3 116.578 55.0126   4
   6 -10  -3 721.885 137.837   3
  -6 -10   3 604.316 110.291   3
   6  10  -3 724.397 127.023   5
   6 -10  -3 563.126 85.9536   4
   6  10  -3 806.824 102.576   4
  -5 -10   3 2711.08 204.862   3
  -5 -10   3 2690.86 175.610   4
   5  10  -3 2700.94 218.759   5
  -5  10   3 2478.97 178.250   2
   5 -10  -3 2572.52 166.971   4
   5 -10  -3 2824.35 241.238   3
   5  10  -3 3131.28 181.956   4
   4  10  -3-31.8187 69.8642   5
   4  10  -3 71.8187 53.1233   4
  -4 -10   3 14.7641 60.9295   3
  -4 -10   3 36.0758 41.3043   4
  -4  10   3-58.0572 49.8461   2
   4 -10  -3 30.3226 72.4864   3
   4 -10  -3-30.7293 47.8559   4
   3  10  -3 240.234 58.0205   4
  -3 -10   3 280.950 83.1337   3
   3  10  -3 481.144 112.342   5
  -3  10   3 251.059 60.7060   2
  -3 -10   3 206.779 59.1142   4
   3 -10  -3 256.043 60.1280   4
   3 -10  -3 395.729 113.483   3
   2  10  -3 19.7086 37.7245   4
  -2  10   3-75.1384 47.6238   2
  -2 -10   3-11.8518 35.1169   4
  -2 -10   3-7.86734 58.1810   3
   2  10  -3 51.2628 66.3873   5
   2 -10  -3 38.4168 75.8203   3
   2 -10  -3 9.55433 41.8820   4
   1  10  -3 1070.45 144.978   5
  -1  10   3 882.439 106.098   2
  -1 -10   3 967.874 113.236   3
   1 -10  -3 861.775 105.469   4
   1  10  -3 980.393 92.3421   4
   1 -10  -3 941.887 147.549   3
   0 -10  -3 1178.51 166.405   3
   0  10  -3 1092.17 137.798   5
   0  10   3 1235.21 122.247   2
   0 -10   3 1239.91 120.697   3
   0 -10  -3 1337.79 124.274   4
   0  10  -3 1256.15 98.4578   4
  -1 -10  -3 62.5593 83.3996   3
   1  10   3 16.2163 43.7786   2
   1 -10   3 42.7742 31.0428   4
  -1  10  -3-0.92472 61.0508   5
   1 -10   3-47.9114 52.6502   3
  -1  10  -3-6.88734 35.5488   4
  -1 -10  -3 51.2273 49.5732   4
  -2 -10  -3 111.727 86.2053   3
  -2  10  -3 63.6680 69.3133   5
   2 -10   3 75.2603 30.4258   4
  -2  10  -3 58.3911 51.5464   3
   2 -10   3 79.2666 45.6723   3
   2  10   3 88.4696 45.7166   2
  -2  10  -3 117.064 38.6232   4
  -3  10  -3 350.188 90.1852   5
  -3  10  -3 357.660 80.2502   3
  -3 -10  -3 345.305 124.059   3
   3 -10   3 328.172 43.3511   4
   3  10   3 446.549 93.3548   5
   3 -10   3 351.148 70.6623   3
  -3  10  -3 320.171 45.2143   4
  -4  10  -3 1728.28 158.386   3
   4 -10   3 1750.65 81.4668   4
  -4  10  -3 1941.29 191.075   5
   4  10   3 1827.82 162.760   5
   4 -10   3 1784.89 137.084   3
  -4 -10  -3 1832.86 214.481   3
   5  10   3 3866.40 227.011   5
   5  10   3 4028.80 257.460   4
  -5  10  -3 3792.46 233.649   3
  -5 -10  -3 4301.36 322.552   3
  -6  10  -3 4.37553 53.9305   3
  -6 -10  -3 43.6275 93.8171   3
   6  10   3 63.0149 63.2230   5
   6  10   3 17.3801 70.5899   4
  -7 -10  -3 4713.14 348.595   3
   7  10   3 4604.60 245.370   5
   7  10   3 4798.46 286.757   4
  -7  10  -3 4572.33 269.095   3
  -8  10  -3 293.252 70.9247   3
  -8 -10  -3 487.340 138.158   3
   8  10   3 314.463 77.8583   5
   8  10   3 153.062 73.0651   4
  -9  10  -3 273.014 87.9043   3
  -9 -10  -3 549.025 159.287   3
   9  10   3 536.463 99.4806   5
   9  10   3 444.658 109.531   4
  10  10   3 102.961 63.6561   5
 -10 -10  -3 67.9410 108.013   3
  10  10   3-71.0038 74.7861   4
 -11 -10  -3 122.178 125.248   3
  11 -10   3 51.1860 87.6574   2
  11  10   3 83.0994 54.2420   5
  11  10   3 60.6238 79.2550   4
  12  10   3 51.0263 54.2928   1
  12  10   3 64.8843 53.7639   5
 -12 -10  -3-86.1368 106.588   3
  12 -10   3-49.9684 82.9967   2
  12  10   3 18.9102 66.7549   4
  13 -10   3 74.2531 91.3904   2
  13  10   3 162.160 93.7252   4
 -13 -10  -3 97.5363 121.583   3
  13  10   3 77.7268 47.0282   1
  14 -10   3-71.5697 93.2840   2
  14  10   3 41.7256 71.2416   4
  15  10   3-101.243 98.9428   4
  15 -10   3 38.0182 98.3626   2
  16  10   3 73.9382 89.7908   4
  16 -11  -3 402.030 129.336   2
  15  11  -3 25.2305 63.7782   4
  15 -11  -3-30.6983 83.2290   2
  14  11  -3 161.029 68.0247   4
  14 -11  -3 102.942 70.5003   2
  13  11  -3 148.321 86.8723   5
  13  11  -3 155.791 81.3931   4
  13 -11  -3 214.914 89.4708   2
  12  11  -3 40.3720 74.7428   5
  12 -11  -3 9.00332 45.5670   4
  12 -11  -3 129.342 98.3948   2
  12  11  -3 91.7559 66.0957   4
  11 -11  -3 126.891 60.5269   4
  11  11  -3 48.6401 77.7960   5
  11 -11  -3 209.792 97.1092   2
  11  11  -3 199.523 81.9841   4
  10  11  -3 91.4998 59.3100   4
  10 -11  -3 87.0100 73.9250   2
  10 -11  -3 86.2549 57.1291   4
 -10 -11   3 168.808 100.451   3
  10 -11  -3 145.995 53.0996   4
  10  11  -3 199.734 89.6108   5
   9  11  -3-20.2939 62.7836   4
  -9 -11   3 183.105 99.0788   3
   9  11  -3 38.3963 76.0204   5
   9 -11  -3 61.9366 76.5205   3
   9 -11  -3 28.0587 76.6374   2
   9 -11  -3-55.5283 44.6575   4
   8  11  -3 458.779 117.765   5
  -8 -11   3 720.094 136.677   3
   8 -11  -3 543.334 85.5098   4
   8 -11  -3 414.328 111.492   3
   8  11  -3 451.340 91.3237   4
   8  11  -3 414.448 59.3682   1
   7  11  -3 115.946 55.5120   4
  -7 -11   3 98.4772 70.9043   3
   7  11  -3 16.5789 79.0725   5
   7 -11  -3 265.769 112.995   3
   7 -11  -3 114.606 56.4662   4
  -6 -11   3 1373.99 162.116   3
   6  11  -3 1699.70 185.662   5
   6 -11  -3 1154.03 119.114   4
   6  11  -3 1476.29 139.753   4
   6 -11  -3 1303.77 179.010   3
  -5 -11   3 148.101 73.8785   3
  -5  11   3 51.0420 55.5342   2
   5  11  -3 19.8297 59.8420   4
   5  11  -3 75.7447 83.1991   5
   5 -11  -3 45.2601 44.7602   4
   5 -11  -3 71.8691 86.4292   3
  -4 -11   3 7458.53 290.123   4
  -4  11   3 7171.83 307.037   2
   4  11  -3 7540.95 285.427   4
   4  11  -3 8125.35 387.538   5
   4 -11  -3 8114.39 411.045   3
   4 -11  -3 6934.67 279.613   4
  -4 -11   3 7555.85 340.027   3
  -3  11   3 2300.34 175.042   2
   3 -11  -3 2429.46 234.013   3
  -3 -11   3 2557.31 199.586   3
  -3 -11   3 2384.66 162.436   4
   3  11  -3 2345.53 157.141   4
   3  11  -3 2312.86 215.715   5
   3 -11  -3 2223.37 161.372   4
   2  11  -3 1897.28 193.848   5
   2  11  -3 1954.66 141.793   4
  -2  11   3 1826.85 155.509   2
  -2 -11   3 1858.80 137.196   4
   2 -11  -3 1826.74 206.671   3
   2 -11  -3 1819.88 146.607   4
  -2 -11   3 2042.41 174.401   3
  -1  11   3 944.070 116.672   2
  -1 -11   3 1112.85 129.035   3
  -1 -11   3 1125.42 105.109   4
   1  11  -3 1096.93 151.471   5
   1  11  -3 1118.31 108.123   4
   1 -11  -3 1149.06 120.216   4
   1 -11  -3 1184.63 180.605   3
   0 -11  -3 1464.43 197.326   3
   0  11   3 1401.54 137.024   2
   0 -11   3 1433.65 136.106   3
   0  11  -3 1445.20 166.632   5
   0  11  -3 1572.82 121.007   4
  -1 -11  -3 178.812 87.1149   3
  -1  11  -3 157.548 72.8148   5
   1 -11   3 233.021 73.2332   3
   1  11   3 198.596 69.2466   2
  -1  11  -3 217.647 53.3838   4
  -2  11  -3 2101.75 174.671   3
   2 -11   3 2067.05 157.466   3
   2 -11   3 2102.13 118.780   4
   2  11   3 1996.12 168.390   2
  -2  11  -3 1832.87 190.698   5
   2  11   3 2426.31 199.018   5
  -2  11  -3 2135.21 125.597   4
  -2 -11  -3 1959.80 233.053   3
  -3 -11  -3 18.7625 87.9241   3
  -3  11  -3 43.2812 77.9426   5
  -3  11  -3 177.504 68.1619   3
   3 -11   3 135.791 34.1238   4
   3  11   3 167.705 80.3858   5
   3 -11   3 69.9859 51.6292   3
   3  11   3 204.729 80.0180   2
  -4 -11  -3 474.118 133.524   3
   4 -11   3 398.347 76.7494   3
  -4  11  -3 373.108 84.4522   3
   4 -11   3 386.183 43.2881   4
   4  11   3 425.997 97.2286   5
  -4  11  -3 334.663 105.834   5
   5  11   3 14.9501 57.5535   5
  -5 -11  -3-46.6578 111.622   3
  -5  11  -3 36.6787 59.2290   3
   6  11   3 1715.30 165.015   5
  -6 -11  -3 1502.49 211.958   3
   6  11   3 1770.94 189.499   4
  -6  11  -3 1678.08 171.362   3
  -7  11  -3-143.870 81.3656   3
  -7 -11  -3 74.9136 113.344   3
   7  11   3-10.5723 68.4592   5
   7  11   3-130.299 90.5965   4
  -8  11  -3 368.999 95.4869   3
  -8 -11  -3 333.663 119.075   3
   8  11   3 359.429 87.0679   5
   8  11   3 322.649 93.3776   4
  -9 -11  -3 365.213 142.420   3
   9  11   3 431.717 94.9036   5
   9  11   3 546.376 119.455   4
 -10 -11  -3-23.7839 87.7585   3
  10  11   3-36.4139 66.3027   5
  10  11   3 58.7280 85.3364   4
 -11 -11  -3 927.796 188.902   3
  11  11   3 1013.03 136.011   5
  11  11   3 639.305 128.095   4
 -12 -11  -3 116.589 105.190   3
  12  11   3-78.2031 61.5512   5
  12  11   3 15.8976 82.5464   4
  12  11   3 124.641 76.0980   1
  13 -11   3 221.464 115.262   2
  13  11   3-52.0984 59.3356   1
 -13 -11  -3-58.2022 104.959   3
  13  11   3 25.5583 50.1067   5
  13  11   3 104.217 84.7528   4
 -14 -11  -3 566.627 172.546   3
  14 -11   3 444.590 142.508   2
  14  11   3 441.333 122.073   4
  15 -12  -3 221.606 121.666   2
  14  12  -3 221.053 87.8778   4
  14 -12  -3-188.861 107.589   2
  13  12  -3 54.5516 72.2121   4
 -13 -12   3 53.2116 98.6151   3
  13  12  -3 49.8651 91.7015   5
  13 -12  -3 76.3524 102.610   2
  12  12  -3 338.947 104.269   4
 -12 -12   3 225.448 108.643   3
  12  12  -3 188.388 91.3351   5
  12 -12  -3 218.127 103.419   2
  11  12  -3 102.687 70.2888   4
  11  12  -3 342.488 113.924   5
 -11 -12   3 239.796 119.720   3
  11 -12  -3 122.664 56.2697   4
  11 -12  -3 148.183 89.6135   2
  10  12  -3 70.6602 62.5347   4
  10  12  -3 235.248 97.3916   5
 -10 -12   3 201.547 95.4706   3
  10 -12  -3 198.767 72.2479   4
   9 -12  -3 65.6981 90.5041   3
  -9 -12   3 72.0481 80.6978   3
   9  12  -3 27.2894 53.9101   4
   9  12  -3 135.529 90.3445   5
   8  12  -3 1012.20 132.924   4
   8  12  -3 978.782 163.045   5
  -8 -12   3 1042.83 171.113   3
   8 -12  -3 1009.56 165.393   3
   8 -12  -3 876.593 107.411   4
   7  12  -3 776.690 121.330   4
   7 -12  -3 779.082 151.717   3
   7 -12  -3 794.991 101.884   4
  -7 -12   3 1019.14 154.801   3
   7  12  -3 950.261 156.468   5
   6  12  -3 533.858 126.433   5
  -6 -12   3 661.772 128.160   3
   6 -12  -3 502.263 135.082   3
   6 -12  -3 492.040 86.8523   4
   6  12  -3 546.297 99.1289   4
  -5 -12   3 2.83378 69.8043   3
   5  12  -3 8.48214 64.3124   4
   5  12  -3 125.699 88.9882   5
   5 -12  -3-0.51144 79.3890   3
   5 -12  -3 78.2534 44.4297   4
  -4 -12   3-53.5436 74.1534   3
  -4  12   3 34.0245 54.3756   2
   4  12  -3-58.3339 81.1137   5
   4 -12  -3 24.1014 70.4941   3
   4 -12  -3 66.2485 45.3431   4
   4  12  -3 9.82831 47.9573   4
  -3 -12   3 1111.03 118.545   4
  -3  12   3 835.128 115.741   2
   3 -12  -3 1161.02 177.253   3
  -3 -12   3 964.124 134.969   3
   3  12  -3 1206.19 161.132   5
   3  12  -3 909.706 109.801   4
  -2  12   3 344.552 85.9970   2
  -2 -12   3 292.766 64.0085   4
   2  12  -3 198.539 101.148   5
  -2 -12   3 119.770 52.8663   3
   2 -12  -3 182.827 103.224   3
   2  12  -3 231.007 66.5108   4
  -1  12   3 36.3499 51.6723   2
  -1 -12   3 6.38055 38.8592   4
   1  12  -3 0.35152 41.5239   4
   1  12  -3-4.98322 74.9869   5
  -1 -12   3-38.5211 61.3086   3
   1 -12  -3-45.1982 83.9715   3
   0  12   3 1154.40 139.610   2
   0  12  -3 1522.49 126.812   4
   0 -12   3 849.475 91.0053   4
   0 -12  -3 1662.21 208.739   3
   0 -12   3 1500.52 153.388   3
   0  12  -3 1527.12 188.496   5
  -1 -12  -3 716.094 152.462   3
  -1  12  -3 670.670 131.775   5
   1 -12   3 594.447 101.057   3
  -1  12  -3 648.301 85.3559   4
   1  12   3 536.298 98.6646   2
  -2 -12  -3 2268.44 249.448   3
   2 -12   3 2251.05 129.333   4
   2  12   3 2298.54 206.802   5
   2  12   3 2235.39 185.745   2
  -2  12  -3 2779.55 247.914   5
  -2  12  -3 2229.57 139.931   4
   2 -12   3 2237.09 172.573   3
  -3 -12  -3 225.899 106.832   3
   3  12   3 51.3102 60.8478   2
   3 -12   3 41.6106 27.5111   4
  -3  12  -3 194.493 78.6043   3
  -3  12  -3 44.3088 76.2070   5
   3  12   3-15.4897 68.4692   5
   3 -12   3 28.1170 57.1507   3
   4  12   3 764.368 120.506   2
  -4 -12  -3 588.171 139.839   3
   4 -12   3 961.583 69.3219   4
  -4  12  -3 835.314 126.111   3
   4 -12   3 891.885 113.512   3
  -4  12  -3 1112.70 173.357   5
   4  12   3 923.220 139.819   5
  -5 -12  -3 203.636 109.786   3
  -5  12  -3 155.252 72.7688   3
   5  12   3 193.417 84.9953   5
  -5  12  -3 204.713 108.409   5
   6  12   3 1469.88 165.346   5
  -6 -12  -3 2069.96 255.842   3
  -6  12  -3 1531.90 171.925   3
  -7 -12  -3 1042.88 187.026   3
   7  12   3 985.416 137.166   5
   7  12   3 1198.01 166.854   4
   8  12   3 335.194 107.864   4
  -8 -12  -3 564.469 149.733   3
   8  12   3 448.900 101.997   5
  -9 -12  -3 402.642 152.366   3
   9  12   3 299.283 88.7267   5
   9  12   3 513.843 128.693   4
 -10 -12  -3 389.651 141.411   3
  10  12   3 433.283 99.2680   5
  10  12   3 318.218 109.647   4
 -11 -12  -3 254.111 127.803   3
  11  12   3 349.612 91.3004   5
  11  12   3 276.075 114.550   4
 -12 -12  -3 204.382 113.282   3
  12  12   3 299.255 94.2732   5
  12  12   3 78.8423 79.5977   4
 -13 -12  -3 298.184 151.563   3
  13  12   3 134.309 73.0221   5
 -15 -13   3-130.030 110.276   3
 -14 -13   3 107.890 102.867   3
  14 -13  -3 55.7930 98.4524   2
 -13 -13   3 21.9280 102.968   3
  13 -13  -3-31.4607 78.5915   2
  13  13  -3-10.9521 98.5229   5
  13  13  -3-248.925 109.878   4
  12  13  -3-31.6719 66.4447   4
 -12 -13   3 131.415 100.348   3
  12  13  -3 37.9694 82.8441   5
 -11 -13   3-165.580 117.474   3
  11  13  -3-12.4100 76.3501   5
  11  13  -3 44.5530 67.1036   4
  10  13  -3 11.0905 80.7459   5
 -10 -13   3 11.4268 84.9154   3
  10  13  -3 111.303 74.9577   4
   9 -13  -3 103.720 97.5303   3
  -9 -13   3-31.2697 79.9629   3
   9  13  -3-26.0330 88.6912   5
   9  13  -3-6.17735 60.8226   4
  -8 -13   3 701.507 141.508   3
   8 -13  -3 324.659 111.838   3
   8  13  -3 457.248 121.051   5
   8  13  -3 696.053 119.846   4
   7 -13  -3 239.805 105.693   3
  -7 -13   3 247.083 101.134   3
   7  13  -3 360.837 96.7625   4
   7  13  -3 282.223 114.807   5
   6 -13  -3 309.448 105.869   3
  -6 -13   3 106.951 82.8110   3
   6  13  -3 93.7978 92.5539   5
   6  13  -3 171.383 69.3777   4
   5 -13  -3 123.040 87.9899   3
  -5 -13   3-7.77193 74.5337   3
   5  13  -3-95.5618 86.2331   5
   5  13  -3 24.3948 59.2336   4
  -4 -13   3 59.2482 64.9248   3
   4  13  -3 146.048 92.4008   5
   4  13  -3 6.38869 55.6231   4
   4 -13  -3 39.2089 69.9994   3
  -3 -13   3 332.287 94.8269   3
   3  13  -3 360.608 100.100   5
   3 -13  -3 328.615 124.919   3
   3  13  -3 279.351 72.3999   4
  -2 -13   3 83.2475 53.6853   4
  -2 -13   3 88.7213 68.6485   3
   2  13  -3 108.678 84.0625   5
   2 -13  -3 39.0103 76.5799   3
   2  13  -3 13.2153 44.1245   4
  -1 -13   3 25.3053 40.6799   4
   1  13  -3 52.6138 81.2954   5
   1  13  -3 6.26072 48.6162   4
  -1 -13   3 47.3246 64.5685   3
   1 -13  -3 4.90778 86.0443   3
   0 -13   3 1199.64 110.296   4
   0  13  -3 1483.38 189.500   5
   0 -13   3 1392.17 154.073   3
   0  13  -3 1487.89 134.394   4
   0 -13  -3 1244.36 191.330   3
   1  13   3 221.691 81.0931   5
  -1 -13  -3 168.982 102.843   3
   1 -13   3 283.510 55.4703   4
   1 -13   3 419.766 89.6413   3
  -1  13  -3 152.810 80.8420   5
  -1  13  -3 287.964 60.9241   4
  -2  13  -3-5.91628 84.4038   5
   2  13   3-143.299 93.8985   5
   2 -13   3-49.4729 59.3057   3
  -2 -13  -3-86.1230 103.265   3
  -3 -13  -3 99.1602 99.1763   3
  -3  13  -3 11.8771 79.8135   5
   3  13   3-74.0635 86.2427   5
   3 -13   3 31.0970 54.7172   3
  -4  13  -3 361.237 113.506   5
  -4 -13  -3 508.604 144.884   3
   4 -13   3 329.122 80.9124   3
   4  13   3 340.131 105.216   5
  -5 -13  -3 93.9366 106.118   3
   5  13   3 126.716 72.5151   5
  -5  13  -3 122.139 87.2918   5
  -6  13  -3 13.1862 85.3708   5
  -6 -13  -3-26.5233 98.7143   3
   6  13   3-1.91358 69.9769   5
  -7 -13  -3-21.8330 90.7078   3
   7  13   3-18.9533 72.5715   5
  -8 -13  -3 127.652 115.670   3
   8  13   3 242.100 87.2368   5
   8  13   3 321.776 109.712   4
   9  13   3 169.196 93.4789   4
  -9 -13  -3 352.284 151.167   3
   9  13   3 250.841 95.1553   5
  10  13   3 122.514 71.2430   5
 -10 -13  -3 81.1839 111.398   3
  10  13   3 194.205 93.2871   4
 -11 -13  -3 420.504 154.951   3
  11  13   3 550.151 120.081   5
  11  13   3 406.154 126.883   4
 -12 -13  -3-113.941 115.288   3
  12  13   3-17.2264 55.4212   5
  13  13   3 32.3219 64.7597   5
 -14 -14   3 466.047 169.758   3
 -13 -14   3 70.0001 114.628   3
 -12 -14   3-439.376 143.162   3
 -11 -14   3 991.797 194.879   3
  11  14  -3 1086.06 188.489   5
  11  14  -3 1362.95 184.975   4
 -10 -14   3 27.5584 79.1890   3
  10  14  -3-68.5034 101.067   5
  10  14  -3 54.8966 63.6905   4
  -9 -14   3-159.054 112.640   3
   9  14  -3 10.0198 76.9877   5
   9  14  -3-110.901 69.4894   4
  -8 -14   3 120.589 85.6213   3
   8  14  -3 230.728 121.019   5
   8 -14  -3 221.837 105.510   3
   8  14  -3 184.274 77.9295   4
  -7 -14   3 1305.04 185.353   3
   7  14  -3 1516.74 208.561   5
   7 -14  -3 1321.32 196.060   3
   7  14  -3 1219.19 158.364   4
  -6 -14   3 203.185 103.920   3
   6 -14  -3 210.320 107.835   3
   6  14  -3 407.219 126.931   5
   6  14  -3 219.049 76.1310   4
   5  14  -3 1591.71 211.455   5
   5 -14  -3 1807.57 227.469   3
  -5 -14   3 1806.64 206.572   3
   5  14  -3 1353.52 158.901   4
  -4 -14   3-3.22228 71.0900   3
   4  14  -3-144.182 96.1911   5
   4 -14  -3 5.42023 80.3162   3
   4  14  -3 50.1849 74.1737   4
   3 -14  -3 36.1304 85.0390   3
   3  14  -3-40.4285 73.4208   5
   3  14  -3 31.0929 62.9925   4
  -3 -14   3-81.6365 70.6385   3
   2 -14  -3 106.024 81.0208   3
   2  14  -3 213.401 108.524   5
   2  14  -3 161.133 65.5191   4
  -2 -14   3 184.496 74.9232   3
   1  14  -3 199.806 80.2219   5
  -1 -14   3 441.180 109.161   3
   1  14  -3 279.892 72.9815   4
   1 -14  -3 353.836 134.797   3
   0  14   3 502.302 121.642   5
   0  14  -3 601.115 142.585   5
   0 -14   3 517.441 101.643   3
   0  14  -3 529.406 85.5894   4
   0 -14  -3 558.456 143.961   3
   1  14   3-58.4506 79.4775   5
  -1  14  -3 131.774 75.0169   5
   1 -14   3 100.266 70.7898   3
  -1 -14  -3 166.487 106.911   3
  -2 -14  -3 477.132 138.083   3
   2  14   3 638.651 135.313   5
  -2  14  -3 384.492 112.336   5
   2 -14   3 536.843 104.986   3
  -3 -14  -3 1385.37 218.608   3
   3 -14   3 1516.15 162.579   3
  -3  14  -3 1593.92 211.489   5
   3  14   3 1001.54 150.826   5
   4 -14   3 227.686 77.7042   3
  -4 -14  -3 710.015 181.052   3
  -4  14  -3 571.384 143.436   5
   4  14   3 217.096 90.1602   5
  -5  14  -3 1427.53 207.233   5
  -5 -14  -3 1231.76 209.707   3
   5  14   3 1355.08 181.247   5
  -6 -14  -3 665.982 163.142   3
   6  14   3 889.145 147.298   5
  -6  14  -3 938.450 184.854   5
  -7 -14  -3 723.811 179.572   3
  -7  14  -3 765.036 160.769   5
   7  14   3 772.482 143.885   5
  -8 -14  -3 129.092 120.592   3
   8  14   3-16.9343 72.0185   5
  -9 -14  -3-86.8719 141.597   3
   9  14   3 101.468 75.5437   5
 -10 -14  -3 317.486 148.498   3
  10  14   3 402.956 112.762   5
  10  14   3 384.705 128.262   4
  11  14   3 357.806 110.951   5
  12  14   3 128.240 86.8432   5
 -12 -15   3 139.885 121.672   3
 -11 -15   3 151.011 92.1868   3
 -10 -15   3 16.1426 89.5658   3
  10  15  -3 91.1385 83.0333   4
  -9 -15   3 11.5974 104.780   3
   9 -15  -3-125.451 99.1906   3
   9  15  -3 3.37801 71.3184   4
  -8 -15   3-29.5087 76.7104   3
   8  15  -3 62.3444 64.6699   4
   8  15  -3-45.7220 103.915   5
   8 -15  -3 242.221 128.220   3
  -7 -15   3 279.714 94.5740   3
   7  15  -3 454.796 139.423   5
   7 -15  -3 399.183 127.135   3
   7  15  -3 236.643 84.5727   4
  -6 -15   3-95.8049 97.1773   3
   6 -15  -3 53.7968 88.4051   3
   6  15  -3 151.080 102.575   5
   6  15  -3-31.9685 74.6740   4
  -5 -15   3-54.2633 72.2796   3
   5 -15  -3 79.5111 91.1818   3
   5  15  -3 201.067 110.450   5
   5  15  -3 105.713 75.5328   4
  -4 -15   3-34.6256 72.6098   3
   4  15  -3-80.9128 81.4718   4
   4  15  -3 35.7038 93.0520   5
   4 -15  -3 125.738 82.8551   3
   3  15  -3-139.649 111.164   5
   3 -15  -3 154.269 124.333   3
   3  15  -3 13.9771 61.3480   4
  -3 -15   3 173.392 89.4527   3
   2  15  -3 196.817 106.031   5
   2  15  -3 279.983 88.6380   4
   2 -15  -3 174.704 106.710   3
  -2 -15   3 196.045 72.8959   3
   1 -15  -3 699.788 170.720   3
  -1 -15   3 838.187 142.698   3
   1  15  -3 779.183 164.969   5
   1  15  -3 496.449 95.7011   4
   0 -15   3 1.05305 60.2623   3
   0  15  -3-50.6893 83.8954   5
   0  15   3-32.4183 81.4613   5
  -1  15  -3 155.358 107.274   5
   1  15   3 60.1787 83.2229   5
   1 -15   3 193.249 78.4428   3
  -1 -15  -3 263.575 120.859   3
  -2  15  -3 8.73655 91.8230   5
  -2 -15  -3 144.046 129.180   3
   2  15   3-4.39514 69.7256   5
   2 -15   3-50.1159 66.4098   3
   3 -15   3 174.245 66.5785   3
  -3 -15  -3 200.510 135.044   3
   3  15   3 22.5841 90.6925   5
  -3  15  -3 288.630 106.475   5
  -4 -15  -3 236.461 134.372   3
   4 -15   3 353.678 90.2508   3
   4  15   3 270.404 107.941   5
  -4  15  -3 318.821 131.329   5
  -5 -15  -3 206.286 138.324   3
   5  15   3 355.155 116.103   5
  -6 -15  -3 1013.63 197.534   3
  -6  15  -3 878.229 186.452   5
   6  15   3 756.313 147.719   5
  -7 -15  -3 393.400 152.071   3
  -7  15  -3 507.181 150.000   5
   7  15   3 215.372 99.5027   5
  -8 -15  -3 198.980 138.550   3
  -8  15  -3-142.180 110.490   5
   8  15   3 125.309 90.2607   5
   9  15   3-48.4830 88.9376   5
  10  15   3-17.2660 75.1572   5
  11  15   3 97.7012 71.6109   5
   9  16  -3-38.3839 80.0939   4
   8  16  -3 324.947 105.746   4
   7  16  -3 153.744 86.7698   4
   6 -16  -3 462.269 155.210   3
   6  16  -3 254.598 100.708   4
   5 -16  -3 637.253 164.614   3
   5  16  -3 499.603 114.603   4
   4  16  -3 538.705 114.686   4
   4 -16  -3 651.043 157.842   3
   3 -16  -3 80.7823 93.6206   3
   2  16  -3 289.093 131.513   5
   2 -16  -3 427.457 159.543   3
   1  16  -3 367.587 133.680   5
  -1  16   3 376.746 126.918   5
   1 -16  -3 658.504 175.783   3
   0  16  -3 83.0985 89.7466   5
   0  16   3 285.991 115.139   5
   0 -16  -3 143.833 107.603   3
  -1  16  -3 174.544 127.629   5
   1  16   3 65.7722 90.2765   5
  -1 -16  -3 41.5634 102.111   3
   2  16   3 53.8838 97.9577   5
  -2 -16  -3 50.7434 103.547   3
  -3 -16  -3 915.241 192.121   3
   3  16   3 709.281 150.989   5
  -4 -16  -3 94.9841 94.2275   3
   4  16   3 199.106 103.581   5
  -5 -16  -3 150.381 113.014   3
   5  16   3 543.579 138.864   5
   6  16   3-30.9997 79.1927   5
   7  16   3 301.217 111.082   5
   8  16   3 228.893 108.068   5
   9  16   3 92.3455 86.1309   5
  10  16   3 212.618 98.8353   5
   4  17   3 152.822 110.412   5
  22   0  -4 2.97235 53.8085   4
  21   0  -4 9.01873 57.4467   4
  20   0  -4-45.4146 56.4479   4
  19   0  -4-8.49009 55.2090   4
  18   0  -4 201.850 73.1299   4
  17   0  -4 150.546 66.7880   4
  16   0  -4 151.082 64.4405   4
  15   0  -4 773.644 108.677   4
  14   0  -4 708.440 98.8697   4
  13   0  -4 15.4961 52.3273   4
  12   0  -4 1864.51 146.274   4
 -12   0   4 2032.48 180.462   4
  11   0  -4 428.433 79.4558   4
 -11   0   4 352.223 87.8089   4
  10   0  -4 59.4779 44.7938   4
 -10   0   4 89.2224 48.2192   4
   9   0  -4 171.017 61.8244   4
  -9   0   4 181.512 65.1375   4
  -9   0   4 103.490 55.1354   3
   8   0  -4 3592.84 182.747   4
  -7   0   4 9343.04 287.198   3
   7   0  -4 9577.20 291.046   4
   6   0  -4 100159. 913.875   4
  -6   0   4 99345.3 884.263   3
  -5   0   4 53504.3 615.361   3
   5   0  -4 53825.8 654.598   4
   4   0  -4 1817.33 126.939   4
  -4   0   4 1814.95 112.339   3
  -3   0   4 22050.1 357.091   3
   3   0  -4 22706.7 411.212   4
   3   0  -4 22602.2 330.250   3
  -2   0   4-1.85405 36.0535   3
   2   0  -4-3.99535 30.7911   3
   1   0  -4 8591.67 197.035   3
  -1   0   4 7986.56 186.866   5
  -1   0   4 7782.01 199.273   3
   0   0   4 9693.90 219.433   3
   0   0   4 10302.4 270.664   1
   0   0  -4 9738.36 214.838   3
   0   0   4 10108.2 191.658   5
  -1   0  -4 1274.54 72.5074   2
   1   0   4 1350.71 65.6226   5
   1   0   4 1359.16 106.943   1
  -1   0  -4 1259.47 85.1823   3
  -2   0  -4 3379.14 142.673   3
  -2   0  -4 3489.34 115.246   2
   2   0   4 3301.11 160.891   1
   2   0   4 3408.48 88.0568   5
  -3   0  -4 531.629 50.6155   2
   3   0   4 539.258 77.7754   1
   3   0   4 530.784 62.0166   2
   4   0   4 13071.5 265.586   2
   4   0   4 12955.5 312.966   1
  -4   0  -4 12589.3 270.165   4
   5   0   4 2080.78 133.835   1
  -5   0  -4 1984.75 109.284   4
   5   0   4 1775.08 107.698   2
   6   0   4 622.352 74.3440   2
   6   0   4 595.137 83.0983   1
  -6   0  -4 582.519 89.2027   1
  -6   0  -4 554.382 61.7656   4
   7   0   4 8380.12 265.911   1
   7   0   4 8132.07 258.061   2
  -7   0  -4 8187.95 216.613   4
  -7   0  -4 7923.12 293.230   1
   8   0   4 788.188 90.7317   2
   8   0   4 754.447 90.0203   1
  -8   0  -4 633.674 64.7509   4
  -8   0  -4 695.258 96.9260   1
  -9   0  -4 376.453 53.5972   4
   9   0   4 371.099 69.5716   1
  -9   0  -4 356.095 77.2311   1
   9   0   4 392.797 75.8815   2
   9   0   4 251.171 58.8936   4
  10   0   4 4011.06 195.534   1
  10   0   4 3926.57 212.080   2
  10   0   4 4138.47 194.829   4
 -10   0  -4 3530.36 219.673   1
 -10   0  -4 3669.59 156.904   4
 -11   0  -4 1893.81 115.806   4
  11   0   4 1872.89 140.637   1
 -11   0  -4 2082.72 174.490   1
  11   0   4 1781.87 155.643   2
  11   0   4 2052.39 142.447   4
 -12   0  -4 615.156 105.274   1
 -12   0  -4 641.254 74.9193   4
  12   0   4 801.701 114.803   2
  12   0   4 700.508 93.3142   4
 -13   0  -4 4164.40 188.206   4
  13   0   4 3992.77 245.042   2
 -13   0  -4 4134.42 169.074   5
  13   0   4 3948.32 211.949   4
 -13   0  -4 3862.31 251.456   1
 -14   0  -4 1082.97 105.985   4
  14   0   4 941.040 111.328   4
  14   0   4 1204.90 153.277   2
 -14   0  -4 1008.30 91.4990   5
 -15   0  -4 740.893 92.8138   4
  15   0   4 731.706 122.890   2
 -15   0  -4 742.953 87.6363   5
  15   0   4 602.205 95.9787   4
  16   0   4 309.877 97.9876   2
  16   0   4 382.993 84.7523   4
  17   0   4 117.611 80.4371   2
  17   0   4 192.574 80.4599   4
  18   0   4-91.1096 77.4016   2
  18   0   4-88.3988 77.5583   4
  19   0   4-76.8211 86.0591   2
  19   0   4-64.4254 72.9579   4
  20   0   4-102.109 97.2373   2
  20   0   4 18.0688 57.1281   4
  22   1  -4 108.854 71.5910   4
  22  -1  -4 22.2494 59.8665   4
  21   1  -4-0.19353 72.1270   4
  21  -1  -4-64.1340 58.2186   4
  20   1  -4-4.41609 52.9356   4
  20  -1  -4 4.56635 63.6991   4
  19   1  -4 136.770 76.9252   4
  19  -1  -4 93.7975 60.3536   4
  18  -1  -4 155.561 64.4289   4
  18   1  -4 110.616 70.4495   4
  17   1  -4 31.3258 57.6225   4
  17  -1  -4 53.5071 50.9554   4
  16   1  -4 483.919 96.3150   4
  16  -1  -4 430.919 88.4839   4
  15   1  -4-2.22680 55.3704   4
 -15  -1   4 26.4135 19.5810   1
  15  -1  -4 46.6782 51.3112   4
  14   1  -4 292.109 74.1984   4
  14  -1  -4 300.208 77.4391   4
 -14  -1   4 289.749 36.7996   1
  13   1  -4 182.035 65.6939   4
  13  -1  -4 209.147 69.7073   4
  12   1  -4 479.984 82.5639   4
  12  -1  -4 534.263 88.6183   4
 -11   1   4 463.874 87.8246   3
  11   1  -4 330.313 72.1394   4
  11  -1  -4 377.888 76.7992   4
 -11  -1   4 413.018 88.9666   4
 -11  -1   4 450.739 89.9251   5
  10   1  -4 211.660 65.1977   4
  10  -1  -4 265.860 65.9332   4
 -10  -1   4 201.716 67.9580   4
 -10   1   4 195.151 69.0421   3
 -10  -1   4 247.235 69.4615   5
   9   1  -4 3935.23 195.398   4
   9  -1  -4 3953.92 196.881   4
  -9  -1   4 4021.82 223.816   4
  -9   1   4 3808.93 216.496   3
  -9  -1   4 3863.17 215.797   5
  -8  -1   4 10605.0 332.531   5
   8   1  -4 10134.1 296.582   4
   8  -1  -4 10379.8 308.238   4
   7   1  -4 828.859 96.0748   4
   7  -1  -4 886.972 96.7323   4
  -7  -1   4 859.787 100.021   5
   6   1  -4 5676.06 215.396   4
   6  -1  -4 5197.27 216.595   4
  -6  -1   4 5518.29 197.794   3
  -6   1   4 5477.47 223.670   3
  -6  -1   4 5193.91 215.162   5
   5   1  -4 136.760 54.5079   4
   5  -1  -4 94.7198 49.8344   4
  -5  -1   4 89.9913 40.0782   3
  -5  -1   4 125.760 50.9573   5
  -5   1   4 136.774 52.5256   3
  -4   1   4 6.81372 37.2778   3
   4   1  -4 11.0187 47.0274   4
   4  -1  -4-0.95739 37.2575   3
  -4  -1   4 16.7917 30.4253   3
  -4  -1   4 16.2068 38.6184   5
   3   1  -4 1595.78 112.119   4
   3  -1  -4 1488.72 103.470   3
  -3   1   4 1486.05 108.024   3
  -3  -1   4 1535.83 86.8407   3
  -3  -1   4 1740.05 103.960   1
  -3  -1   4 1654.30 103.806   5
  -2  -1   4 747.863 74.5965   1
   2   1  -4 619.779 77.4232   4
  -2   1   4 782.910 78.2678   3
  -2  -1   4 703.224 68.2241   5
   2  -1  -4 673.721 71.7058   3
  -2  -1   4 710.288 57.8703   3
  -1  -1   4 23031.6 335.671   5
   1  -1  -4 22694.1 373.483   3
   1   1  -4 22935.1 257.195   3
  -1  -1   4 22968.2 368.776   1
  -1  -1   4 22713.8 282.252   3
  -1   1   4 22223.4 382.870   3
   0   1   4 21406.3 374.422   3
   0  -1   4 21149.3 261.457   3
   0   1  -4 21661.0 255.341   3
   0  -1  -4 21374.1 364.271   3
   0  -1   4 21269.1 300.209   5
   0   1  -4 21663.9 299.534   5
   0  -1   4 21253.3 359.859   1
  -1   1  -4 4561.51 128.802   5
  -1   1  -4 4328.76 152.166   2
   1  -1   4 4468.74 129.138   5
  -1  -1  -4 4238.73 94.0358   2
   1  -1   4 4312.22 169.066   1
  -1   1  -4 4718.57 189.343   1
  -1   1  -4 4212.82 123.070   3
  -1  -1  -4 4687.51 177.197   3
   2  -1   4 47116.5 387.873   5
  -2  -1  -4 48898.0 587.585   3
  -2   1  -4 47513.7 451.376   3
   2  -1   4 48354.8 564.875   1
  -2   1  -4 46506.1 493.661   2
  -2   1  -4 47862.2 385.605   5
   2   1   4 47294.3 288.556   5
   2   1   4 49433.1 634.076   1
   3   1   4 18949.5 258.521   2
   3  -1   4 18101.7 335.900   2
  -3   1  -4 18951.4 318.064   2
  -3   1  -4 18984.7 226.861   5
   3   1   4 18697.4 388.929   1
   3  -1   4 19009.1 363.715   1
   4   1   4 10873.5 300.059   1
   4   1   4 10859.4 217.137   2
  -4   1  -4 10887.8 235.909   4
   4  -1   4 10709.9 265.950   2
  -4   1  -4 10515.2 163.330   5
   4  -1   4 10321.8 274.881   1
  -4   1  -4 10914.2 249.719   2
  -4  -1  -4 10807.0 264.142   4
   5  -1   4 23918.4 424.845   1
  -5   1  -4 24073.0 250.527   5
   5   1   4 24370.7 356.570   2
   5  -1   4 24235.7 421.076   2
   5   1   4 25060.1 451.437   1
  -5   1  -4 24029.9 343.504   4
  -5  -1  -4 24218.6 395.341   4
  -6   1  -4 1750.89 94.3937   4
   6  -1   4 1660.17 121.874   2
   6   1   4 1692.50 106.170   2
   6  -1   4 1541.90 117.398   1
   6   1   4 1673.25 124.381   1
  -6  -1  -4 1510.46 102.516   4
  -7   1  -4 1765.75 139.685   1
   7   1   4 1840.18 120.398   2
   7  -1   4 1610.95 126.019   2
   7  -1   4 1912.41 130.924   1
   7   1   4 1646.38 124.412   1
  -7  -1  -4 1649.53 105.732   4
  -7   1  -4 1662.68 91.7923   4
  -8   1  -4 2676.38 174.413   1
   8  -1   4 2664.49 167.667   2
  -8  -1  -4 2319.00 65.9219   5
   8  -1   4 2594.09 154.187   1
   8   1   4 2380.11 149.763   1
   8   1   4 2427.36 149.428   2
   8   1   4 2693.84 158.094   4
  -8  -1  -4 2415.72 130.479   4
  -8   1  -4 2654.78 116.416   4
   9  -1   4 2717.08 178.186   2
   9   1   4 2772.41 160.715   1
  -9  -1  -4 2797.06 88.8049   5
   9  -1   4 2981.61 168.298   1
   9   1   4 2806.21 167.513   2
  -9   1  -4 2823.98 185.323   1
   9   1   4 2858.54 167.145   4
  -9  -1  -4 2930.25 145.265   4
  -9   1  -4 2817.20 121.535   4
 -10  -1  -4 222.790 51.0976   4
 -10   1  -4 188.627 40.6939   4
  10  -1   4 212.216 66.4124   2
  10   1   4 187.115 57.9178   1
  10   1   4 84.4106 48.7216   2
  10  -1   4 206.562 55.2360   4
 -10  -1  -4 218.131 33.8532   5
 -10   1  -4 221.814 61.4838   1
  10   1   4 181.638 59.9715   4
 -11  -1  -4 206.881 50.6648   4
  11   1   4 216.265 64.0472   1
 -11   1  -4 140.600 39.4595   4
  11  -1   4 117.803 63.3044   2
  11   1   4 75.1381 59.8069   2
  11  -1   4 177.263 53.2583   4
 -11  -1  -4 131.839 32.8580   5
  11   1   4 177.877 65.2419   4
 -11   1  -4 168.813 58.9790   1
  12   1   4 136.444 59.9390   1
 -12  -1  -4 154.510 48.0221   4
 -12   1  -4 130.148 41.8240   4
  12  -1   4 91.7358 64.6889   2
  12   1   4 143.726 63.4650   2
  12   1   4 87.1787 54.2016   4
 -12  -1  -4 129.403 35.3061   5
  12  -1   4 48.8843 41.4367   4
 -12   1  -4 9.62744 57.6289   1
 -13  -1  -4 60.1255 42.9476   4
 -13   1  -4 20.8372 38.1100   4
  13  -1   4-38.5703 79.5850   2
  13   1   4-26.5814 62.4261   2
 -13  -1  -4 34.5082 34.4087   5
  13  -1   4 39.3947 48.3955   4
  13   1   4 64.9685 52.9230   4
 -14  -1  -4-39.8255 51.3042   4
 -14   1  -4-3.57031 44.5631   4
  14  -1   4 17.1692 70.0039   2
  14  -1   4 2.64391 44.9202   4
  14   1   4-60.3914 66.0984   2
  14   1   4-44.8774 61.2700   4
 -14  -1  -4-22.1813 32.4314   5
  15  -1   4 537.888 117.704   2
 -15   1  -4 602.786 83.7071   4
  15   1   4 626.109 105.520   4
  15   1   4 584.500 121.687   2
 -15  -1  -4 680.008 83.7122   5
  15  -1   4 590.064 93.8433   4
  16  -1   4-8.22027 69.5091   2
 -16   1  -4-22.5569 39.5146   4
  16   1   4-15.9444 62.7487   2
  16   1   4-92.8098 70.1130   4
  16  -1   4 2.34431 48.3348   4
  17  -1   4 48.5313 85.3662   2
  17   1   4 80.6964 74.0812   2
  17  -1   4 61.9308 54.0548   4
  17   1   4 165.049 74.4627   4
  18  -1   4 207.786 111.645   2
  18   1   4 205.400 98.9151   2
  18   1   4 162.548 76.2526   4
  18  -1   4 143.497 65.3044   4
  19   1   4 192.920 101.601   2
  19  -1   4 62.3106 99.2104   2
  19   1   4 45.8661 58.6339   4
  19  -1   4 149.131 74.7403   4
  20  -1   4 116.368 99.1352   2
  20   1   4 37.6714 69.7487   2
  20   1   4 116.529 71.3773   4
  21   1   4 130.280 96.6642   2
  22  -2  -4 139.691 74.4110   4
  21  -2  -4 44.9537 65.3748   4
  21   2  -4-120.320 76.4976   4
  20   2  -4 85.6761 78.6669   4
  20  -2  -4 137.396 68.2840   4
  19   2  -4 80.8417 66.0108   4
  19  -2  -4 18.3978 59.1255   4
  18   2  -4 48.9629 66.4407   4
  18  -2  -4 122.590 67.7883   4
  17   2  -4 1.28208 63.7770   4
  17  -2  -4 72.8839 63.6214   4
  16   2  -4 71.9096 68.2284   4
  16  -2  -4 75.7191 55.9048   4
  15   2  -4 95.9991 60.9096   4
  15  -2  -4-18.5141 56.6023   4
  14   2  -4 33.3793 57.2919   4
  14  -2  -4 0.77109 51.9786   4
  13   2  -4 331.268 75.7767   4
  13  -2  -4 248.614 71.9697   4
  12   2  -4 201.408 65.8525   4
  12  -2  -4 196.208 62.8491   4
  11   2  -4 4500.15 214.023   4
  11  -2  -4 4493.90 219.182   4
 -11  -2   4 4808.74 259.135   4
 -11   2   4 4541.06 268.964   3
 -11  -2   4 4537.44 255.453   5
 -11  -2   4 5183.18 108.504   1
  10   2  -4 3478.07 190.411   4
  10  -2  -4 3545.96 192.953   4
 -10  -2   4 3524.71 217.325   4
 -10   2   4 3899.47 239.777   3
 -10  -2   4 3874.84 226.968   5
 -10  -2   4 4208.25 104.008   1
   9   2  -4 8386.29 275.193   4
   9  -2  -4 8580.52 292.397   4
  -9  -2   4 8586.20 324.352   4
  -9   2   4 8295.71 331.477   3
  -9  -2   4 8251.44 313.862   5
  -9  -2   4 9106.53 160.513   1
   8   2  -4 15048.5 357.069   4
  -8  -2   4 15494.3 411.265   5
   8  -2  -4 15764.2 388.295   4
  -8   2   4 15471.9 431.521   3
  -8  -2   4 15691.6 222.430   1
   7   2  -4 3304.00 171.559   4
  -7  -2   4 3612.06 194.706   5
   7  -2  -4 3500.76 185.137   4
  -7  -2   4 3578.24 112.304   1
   6   2  -4 114.759 54.8085   4
  -6  -2   4 133.152 34.0396   1
   6  -2  -4 38.9141 52.1140   4
  -6  -2   4 136.790 53.4112   5
   5   2  -4 2836.87 148.649   4
  -5   2   4 2933.84 172.619   3
   5  -2  -4 3007.54 162.052   3
  -5  -2   4 2820.89 109.234   1
  -5  -2   4 2956.94 160.877   5
  -4  -2   4 67.4126 36.4369   5
  -4  -2   4 47.8949 32.5990   3
  -4  -2   4 172.115 39.6826   1
   4   2  -4 35.5126 46.2443   4
   4  -2  -4 26.4543 47.8823   3
  -4   2   4 9.75553 43.5210   3
   3   2  -4 4736.46 180.661   4
  -3  -2   4 4652.10 181.462   5
   3  -2  -4 4627.56 191.171   3
  -3  -2   4 4655.13 129.952   3
  -3  -2   4 4746.57 149.442   1
  -3   2   4 4585.26 203.383   3
  -2  -2   4 6033.50 193.622   5
   2   2  -4 6001.55 198.408   4
  -2  -2   4 5863.93 128.324   3
  -2  -2   4 6031.87 174.651   1
   2   2  -4 5773.22 191.322   5
  -2   2   4 5995.24 225.545   3
   2  -2  -4 5974.70 216.556   3
  -1  -2   4 30.3311 16.7410   3
  -1   2   4 65.2409 43.9954   3
   1   2  -4 52.1199 40.1613   4
  -1  -2   4 38.3354 30.5189   5
   1   2  -4 25.1352 35.3612   5
  -1  -2   4 33.7965 37.8080   1
   1   2  -4 50.1342 41.9066   1
   1  -2  -4 27.5986 49.7231   3
   0   2  -4 24806.8 356.979   5
   0   2  -4 24853.5 372.057   4
   0   2   4 25280.4 453.000   3
   0  -2  -4 25175.4 444.614   3
   0  -2   4 24832.5 357.094   5
   0  -2   4 25162.4 376.963   1
   0   2  -4 25165.5 410.557   1
  -1   2  -4 10.6274 13.7417   3
  -1  -2  -4-36.3984 55.4414   3
   1   2   4 4.94252 46.1858   3
   1  -2   4 42.8441 42.4023   1
  -1   2  -4 42.9189 38.2319   1
   1  -2   4 22.0273 27.6485   5
  -1   2  -4 21.4835 34.6448   2
  -1   2  -4 10.8495 29.9240   5
  -2  -2  -4 48401.4 648.189   3
  -2   2  -4 48275.6 567.943   2
   2  -2   4 47951.5 551.483   1
  -2   2  -4 48605.2 453.045   5
  -3   2  -4 16967.6 342.797   2
  -3  -2  -4 17833.5 408.259   3
   3  -2   4 17331.6 345.337   1
   3   2   4 17411.5 207.834   2
  -3  -2  -4 17527.5 352.929   4
  -3   2  -4 17367.9 266.515   5
  -4   2  -4 561.473 69.7564   2
   4   2   4 617.829 90.7453   1
   4  -2   4 537.872 72.2464   1
   4  -2   4 570.542 79.4423   2
  -4   2  -4 604.341 55.9012   5
   4   2   4 548.683 48.9409   2
  -4  -2  -4 591.838 71.3647   4
  -5   2  -4 1345.63 105.426   2
   5   2   4 1287.07 80.6825   2
   5  -2   4 1348.49 112.876   1
  -5   2  -4 1398.71 78.5900   5
   5  -2   4 1330.63 117.229   2
  -5   2  -4 1340.15 76.4707   4
  -5  -2  -4 1341.42 101.078   4
   5   2   4 1297.68 118.818   1
   6  -2   4 4.68659 48.1222   1
   6   2   4 98.6185 59.9103   1
  -6   2  -4 52.7631 27.0934   4
   6  -2   4-23.3969 56.4141   2
  -6  -2  -4 21.7328 37.7164   4
   7  -2   4 393.793 78.5026   2
  -7   2  -4 420.923 75.3140   1
  -7  -2  -4 264.660 53.5196   4
   7   2   4 339.488 74.7227   1
  -7   2  -4 433.056 45.9413   4
   7  -2   4 371.130 67.9231   1
   8  -2   4 10958.1 349.635   2
   8   2   4 10433.5 308.056   1
  -8   2  -4 11099.1 353.468   1
   8   2   4 11389.9 329.065   4
  -8  -2  -4 11186.7 287.488   4
  -8   2  -4 10781.2 206.879   4
  -9  -2  -4 227.461 53.7114   4
   9  -2   4 244.234 78.8434   2
  -9   2  -4 187.429 33.6137   4
  -9   2  -4 190.995 60.5625   1
   9   2   4 187.082 55.8373   1
  -9  -2  -4 187.810 25.8778   5
   9   2   4 207.240 59.5947   4
 -10   2  -4 3406.32 128.212   4
 -10   2  -4 3572.38 216.121   1
 -10  -2  -4 3321.75 108.870   5
  10  -2   4 3685.26 223.646   2
  10   2   4 3506.52 187.654   1
  10   2   4 3678.22 203.469   4
 -10  -2  -4 3666.53 173.613   4
 -11  -2  -4 1160.72 103.815   4
  11   2   4 1348.37 122.625   1
 -11   2  -4 1277.04 84.6873   4
  11  -2   4 1258.23 146.597   2
 -11  -2  -4 1260.26 76.5630   5
 -11   2  -4 1430.89 150.502   1
  11   2   4 1442.88 132.431   4
  12  -2   4 97.8589 75.1281   2
  12   2   4 98.6177 55.3750   1
 -12   2  -4 129.678 35.9059   4
 -12   2  -4 141.167 67.7730   1
 -12  -2  -4 71.2757 26.2895   5
  12  -2   4 79.3442 42.8262   4
  12   2   4 25.7315 54.2834   4
 -12  -2  -4 68.0551 37.8155   4
 -13  -2  -4 3373.63 186.872   4
 -13   2  -4 3242.61 148.696   4
  13  -2   4 3169.41 234.746   2
  13   2   4 3133.31 183.628   1
 -13  -2  -4 3280.84 141.530   5
  13  -2   4 3215.84 173.034   4
  13   2   4 3541.84 219.418   4
 -14   2  -4 2153.08 131.158   4
  14  -2   4 2147.55 211.199   2
  14   2   4 1868.92 167.921   4
 -14  -2  -4 1964.00 120.106   5
  14  -2   4 1840.95 138.272   4
 -15   2  -4 74.3765 40.1663   4
  15  -2   4 158.502 91.6598   2
  15   2   4 43.9014 66.0506   4
  15  -2   4 188.482 59.9572   4
  16  -2   4 153.333 94.7075   2
  16  -2   4 180.732 65.1462   4
  16   2   4 331.561 95.6261   4
  17  -2   4-61.4030 95.3225   2
  17  -2   4 57.8450 46.5825   4
  17   2   4 136.836 80.7647   4
  18  -2   4 174.974 101.744   2
  18   2   4 104.983 81.9735   2
  18  -2   4 76.8964 54.5194   4
  18   2   4 234.972 94.3858   4
  19  -2   4 212.125 94.0704   2
  19   2   4 182.185 98.2167   2
  19   2   4 316.173 101.942   4
  20  -2   4-90.6235 92.0776   2
  20   2   4-134.063 97.1781   2
  20   2   4-131.679 93.6583   4
  21   2   4 185.280 96.2611   2
  21   2   4-31.8374 72.0745   4
  22  -3  -4 25.7432 56.8822   4
  21   3  -4-21.7433 60.5161   4
  21  -3  -4 13.6289 57.4727   4
  20   3  -4-43.3265 67.5778   4
  20  -3  -4 43.0613 56.9291   4
  19   3  -4 572.054 107.909   4
  19  -3  -4 469.436 90.5090   4
  18   3  -4-3.86229 61.6576   4
  18  -3  -4 3.60531 53.8131   4
  17   3  -4 4.68149 55.4331   4
  17  -3  -4 59.7861 60.1821   4
  16   3  -4 2223.44 182.247   4
  16  -3  -4 2118.53 166.134   4
  15   3  -4 363.397 84.4636   4
  15  -3  -4 288.094 76.1574   4
  14   3  -4 2258.82 172.397   4
  14  -3  -4 2436.84 174.543   4
  13   3  -4 623.549 99.4982   4
  13  -3  -4 565.342 94.8125   4
  12   3  -4 8321.13 305.201   4
  12  -3  -4 7944.18 294.381   4
  11   3  -4 2147.63 153.607   4
 -11   3   4 2162.05 194.962   3
  11  -3  -4 2006.48 152.701   4
 -10   3   4 3016.83 220.107   3
  10   3  -4 3108.70 176.694   4
  10  -3  -4 3210.30 184.380   4
 -10  -3   4 3083.21 206.831   4
 -10  -3   4 3158.90 208.716   5
   9   3  -4 472.147 79.6867   4
   9  -3  -4 497.401 81.0855   4
  -9  -3   4 534.499 95.2684   4
  -9  -3   4 726.302 102.469   5
  -9   3   4 507.296 99.2572   3
   8   3  -4 674.141 87.6391   4
  -8  -3   4 707.970 96.2551   5
  -8  -3   4 726.046 35.2331   1
   8  -3  -4 650.125 92.8636   4
  -8   3   4 698.802 108.399   3
   7   3  -4 562.627 76.7717   4
   7  -3  -4 673.115 94.6534   4
  -7  -3   4 560.923 38.8281   1
  -7  -3   4 682.099 95.9000   5
  -7   3   4 520.178 89.8509   3
  -6  -3   4 5333.47 230.093   5
   6   3  -4 5159.80 201.320   4
  -6  -3   4 5386.74 125.793   1
   6  -3  -4 5136.54 226.742   3
   5   3  -4 645.243 80.0248   4
  -5  -3   4 691.729 87.3298   5
  -5  -3   4 675.179 52.7490   1
   5  -3  -4 656.633 88.2651   3
   4   3  -4 29208.0 444.192   4
   4  -3  -4 28761.1 517.512   3
  -4   3   4 28621.4 552.993   3
  -4  -3   4 29389.7 491.465   4
  -4  -3   4 28983.5 491.732   5
  -4  -3   4 28700.4 334.846   1
  -3  -3   4 620.774 79.5024   5
  -3   3   4 524.284 82.2471   3
  -3  -3   4 585.770 57.0720   1
   3   3  -4 570.810 69.5718   4
  -3  -3   4 542.452 71.1901   4
   3   3  -4 594.816 78.3138   5
   3  -3  -4 549.265 80.5749   3
   3   3  -4 594.318 64.2726   1
   2   3  -4 7503.89 212.179   4
  -2  -3   4 7809.13 192.652   1
  -2  -3   4 7264.79 227.909   4
  -2  -3   4 7348.60 120.090   3
  -2  -3   4 7502.79 235.015   5
   2  -3  -4 7587.96 135.310   2
   2   3  -4 7695.93 233.406   5
   2  -3  -4 7481.35 264.387   3
   2   3  -4 7257.81 208.371   1
  -2   3   4 7438.85 272.593   3
   1   3  -4 43056.8 486.643   4
   1   3  -4 44392.2 536.395   5
  -1  -3   4 43428.2 473.277   1
   1   3  -4 42802.6 515.687   1
   1  -3  -4 43377.3 628.279   3
  -1  -3   4 43064.7 536.155   5
  -1   3   4 43393.9 645.439   3
   0   3   4 2331.69 156.504   3
   0   3  -4 2279.74 122.951   5
   0   3  -4 2385.41 114.320   4
   0  -3   4 2313.75 118.732   1
   0  -3   4 2310.45 123.002   5
   0   3  -4 2141.88 122.714   1
   0  -3  -4 2058.60 147.605   3
  -1   3  -4 4174.78 158.884   5
   1   3   4 3988.14 202.239   3
  -1   3  -4 4114.44 142.185   4
  -1   3  -4 3999.18 187.136   2
   1  -3   4 4306.28 163.300   1
  -1   3  -4 4083.25 172.326   1
  -1  -3  -4 4051.66 204.283   3
   1  -3   4 4163.52 158.456   5
  -2  -3  -4 24926.6 502.892   3
  -2   3  -4 23647.4 325.279   4
   2  -3   4 24451.4 398.332   1
  -2   3  -4 23814.9 443.435   2
  -2   3  -4 23695.9 365.204   5
  -2   3  -4 23975.7 423.909   1
  -3  -3  -4 49953.1 732.157   3
  -3   3  -4 49265.3 520.481   5
   3  -3   4 51054.3 593.382   1
  -3   3  -4 49818.8 644.040   2
  -4  -3  -4 2270.48 173.227   3
  -4   3  -4 2031.14 135.520   2
   4  -3   4 2082.20 129.322   1
  -4   3  -4 1947.62 109.848   5
   4  -3   4 2192.80 149.219   2
   4   3   4 1854.16 63.9576   5
  -4  -3  -4 2008.51 127.662   4
  -5   3  -4 3626.09 179.077   2
   5  -3   4 3178.00 184.202   2
   5   3   4 3320.98 76.1674   5
  -5   3  -4 3505.22 108.025   4
  -5  -3  -4 3404.35 163.610   4
   5   3   4 3396.60 191.780   1
   6  -3   4 28784.0 550.568   2
   6   3   4 27974.4 525.872   1
  -6   3  -4 28213.4 286.941   4
  -6  -3  -4 28777.6 479.047   4
   7   3   4 8524.36 294.665   4
   7  -3   4 8588.76 317.919   2
  -7   3  -4 8785.71 308.904   1
   7   3   4 8799.19 298.016   1
  -7  -3  -4 8753.51 268.270   4
  -7   3  -4 8487.25 156.028   4
  -8  -3  -4 323.335 61.8593   4
  -8   3  -4 301.446 34.4359   4
   8   3   4 288.561 71.0524   1
  -8   3  -4 343.449 70.7034   1
   8   3   4 295.109 77.2387   4
   8  -3   4 208.841 77.4321   2
   9  -3   4-10.8011 64.0482   2
  -9  -3  -4 3.03724 37.6027   4
   9   3   4 51.4794 48.8742   1
  -9   3  -4 31.6843 22.0230   4
   9   3   4 21.2458 54.4452   4
  -9   3  -4-9.18529 52.0766   1
 -10  -3  -4 306.078 60.0089   4
 -10   3  -4 288.043 38.2769   4
 -10  -3  -4 290.568 37.7143   5
  10  -3   4 271.473 86.6655   2
  10   3   4 281.979 68.2569   1
  10   3   4 299.473 77.8690   4
 -10   3  -4 324.253 86.3966   1
 -11   3  -4 1535.41 84.3099   4
 -11  -3  -4 1353.34 80.7552   5
  11  -3   4 1524.64 165.626   2
  11   3   4 1242.70 120.000   1
 -11   3  -4 1378.76 143.316   1
  11   3   4 1435.52 141.444   4
 -11  -3  -4 1465.73 121.288   4
  12  -3   4-16.4472 72.6144   2
 -12  -3  -4-1.36293 37.6435   4
 -12   3  -4 61.6542 29.6251   4
  12   3   4 50.6266 56.8848   1
 -12  -3  -4 43.6970 30.0552   5
  12   3   4 35.5502 58.7514   4
  13  -3   4 405.507 103.399   2
  13   3   4 320.428 71.5294   1
 -13  -3  -4 332.240 51.4571   5
 -13   3  -4 362.699 52.1075   4
  13   3   4 430.018 96.9595   4
  14  -3   4 957.132 148.078   2
 -14   3  -4 937.160 84.7737   4
  14   3   4 982.921 113.409   1
 -14  -3  -4 921.135 86.3976   5
  14   3   4 1001.43 131.838   4
  15   3   4 1008.61 137.743   4
  15  -3   4 1103.42 162.916   2
  16  -3   4 895.106 157.312   2
  16   3   4 1085.60 145.921   4
  17  -3   4 71.6757 89.7284   2
  17   3   4-111.066 89.2893   4
  18  -3   4 718.144 157.928   2
  18   3   4 856.704 141.549   4
  19  -3   4 57.5453 73.4025   2
  19   3   4-133.570 90.1987   4
  20  -3   4-0.32635 97.7719   2
  20   3   4 213.431 88.7071   4
  21   3   4 353.830 125.528   2
  21   3   4 289.209 109.440   4
  21  -4  -4 80.4280 63.6181   4
  20   4  -4 79.2052 86.6215   4
  20  -4  -4-36.8228 48.6953   4
  20  -4  -4 50.1027 84.2419   2
  19   4  -4 296.589 87.0013   4
  19  -4  -4 223.015 75.8511   4
  19  -4  -4 125.472 95.8690   2
  18   4  -4-18.5043 65.3512   4
  18  -4  -4-8.40344 51.3573   4
  17   4  -4 93.7948 69.4415   4
  17  -4  -4 46.6364 52.0152   4
  16  -4  -4 828.727 119.510   4
  16   4  -4 1292.87 151.903   4
  15   4  -4 121.495 72.3935   4
  15  -4  -4 211.584 70.6122   4
  14   4  -4 1366.54 139.053   4
  14  -4  -4 1230.89 127.529   4
  13   4  -4 128.074 74.2160   4
  13  -4  -4 123.239 67.0630   4
  12   4  -4 5698.44 258.867   4
  12  -4  -4 5569.64 253.610   4
  11   4  -4 32.5234 52.4611   4
  11  -4  -4 42.0537 58.6248   4
  10   4  -4 22.7370 48.4388   4
 -10  -4   4-12.0350 52.1767   5
 -10  -4   4 19.1722 49.3607   4
  10  -4  -4 78.5197 59.6925   4
 -10   4   4-10.8262 53.0730   3
   9   4  -4 2293.00 149.914   4
  -9  -4   4 2376.07 174.934   4
   9  -4  -4 2566.92 168.528   4
  -9   4   4 2467.11 201.779   3
  -9  -4   4 2318.29 179.683   5
  -8  -4   4 2812.56 188.207   5
   8   4  -4 3028.63 165.456   4
  -8  -4   4 3003.41 189.103   4
   8  -4  -4 3445.08 195.575   4
  -8   4   4 2976.87 215.290   3
   7   4  -4 639.252 82.3441   4
  -7  -4   4 709.340 97.8946   4
   7  -4  -4 604.898 86.8146   4
   7  -4  -4 593.877 93.0860   3
  -7  -4   4 707.172 99.4372   5
  -7   4   4 689.082 103.294   3
   6   4  -4-16.8719 41.5915   4
  -6  -4   4 30.8181 44.1415   4
   6  -4  -4-13.0765 48.1152   3
  -6  -4   4-24.0142 42.2968   5
  -6   4   4-31.3355 63.3582   3
   5  -4  -4 239.865 71.8640   3
  -5  -4   4 235.101 59.5008   5
   5   4  -4 273.291 59.2714   4
   5  -4  -4 218.264 46.0172   2
   4  -4  -4 86.4305 34.5519   2
   4   4  -4 9.51089 42.4756   4
   4   4  -4 35.1974 32.5539   1
  -4  -4   4-3.29538 40.9709   5
   4  -4  -4 40.0252 61.6867   3
   3  -4  -4 418.039 48.0080   2
   3   4  -4 524.584 65.5430   4
  -3  -4   4 432.973 65.6032   4
   3   4  -4 448.650 59.6144   1
  -3  -4   4 434.485 67.9753   5
   3   4  -4 350.105 74.3910   5
   3  -4  -4 381.935 84.8904   3
  -2  -4   4 11286.2 304.563   5
   2   4  -4 10800.0 298.816   5
   2   4  -4 11050.8 248.149   4
  -2  -4   4 11055.0 280.818   4
   2   4  -4 10870.8 252.303   1
   2  -4  -4 10978.9 187.721   2
   2  -4  -4 10996.1 348.602   3
  -2   4   4 10913.5 355.954   3
   1   4  -4 53.6866 51.8970   5
   1  -4  -4 171.261 69.4540   3
  -1   4   4 114.225 66.8005   3
   1   4  -4 60.1494 37.0053   4
  -1  -4   4 91.0905 39.2283   4
  -1  -4   4 14.6215 36.6205   5
   1   4  -4 70.0291 41.8871   1
   0   4   4 1131.53 121.536   3
   0   4  -4 1079.81 77.1945   4
   0   4  -4 1178.03 102.200   5
   0   4  -4 925.049 87.4119   1
   0  -4   4 1231.22 105.565   5
   0  -4  -4 1304.65 131.671   3
  -1   4  -4 9299.56 198.101   4
  -1   4  -4 9489.19 264.744   1
  -1   4  -4 9161.79 305.412   2
   1   4   4 9573.37 332.342   3
  -1   4  -4 9223.44 255.199   5
  -1  -4  -4 9530.86 329.599   3
  -2   4  -4 2718.97 103.007   4
  -2   4  -4 2467.06 71.9614   3
  -2   4  -4 2599.39 165.407   2
  -2   4  -4 2659.43 139.378   5
  -2   4  -4 2668.15 148.152   1
  -2  -4  -4 2842.15 188.751   3
  -3  -4  -4 19610.2 495.506   3
  -3   4  -4 19617.6 252.573   4
  -3   4  -4 19351.6 434.934   2
  -3   4  -4 19130.6 240.735   3
  -3   4  -4 19569.5 367.918   5
  -4  -4  -4 4139.51 237.788   3
  -4   4  -4 3823.28 105.872   4
  -4   4  -4 3927.89 168.444   5
   4   4   4 3954.06 120.541   5
  -4   4  -4 3741.33 122.423   3
   5  -4   4 195.139 67.7000   2
  -5  -4  -4 306.763 90.1388   3
  -5   4  -4 199.277 24.7442   4
  -5   4  -4 248.384 30.8144   4
   5   4   4 250.700 33.5464   5
  -6   4  -4 934.561 104.408   2
   6   4   4 1018.57 59.0450   5
  -6   4  -4 906.660 43.1123   4
   6  -4   4 794.185 112.267   2
  -6  -4  -4 994.146 97.4881   4
   7   4   4 1136.18 118.146   1
  -7   4  -4 981.984 114.323   2
  -7   4  -4 1119.02 116.064   1
   7   4   4 1282.29 127.147   4
   7  -4   4 1040.53 123.737   2
  -7  -4  -4 1051.42 101.540   4
  -7   4  -4 1037.49 43.2584   4
  -8   4  -4 11613.4 147.673   4
  -8   4  -4 12475.1 385.593   1
   8   4   4 11840.7 370.805   4
   8   4   4 11889.8 359.431   1
  -8  -4  -4 12099.2 332.129   4
   8  -4   4 11914.1 408.254   2
  -9  -4  -4 60.3575 42.0025   4
  -9   4  -4 25.6076 16.0576   4
   9   4   4 50.4233 57.9493   4
   9   4   4 6.82235 51.1424   1
  -9   4  -4 51.3478 56.6589   1
   9  -4   4 14.9101 70.6257   2
 -10  -4  -4-3.01463 37.2996   4
  10   4   4 31.3870 50.3260   1
 -10   4  -4 24.9803 17.1844   4
 -10   4  -4 57.4775 52.3506   1
  10   4   4 2.17220 54.2651   4
  10  -4   4 88.8450 82.2116   2
  11  -4   4 28.1142 68.3722   2
 -11   4  -4 64.2957 24.2139   4
  11   4   4 30.8326 52.4099   1
  11   4   4 10.1382 61.4415   4
  12  -4   4 218.932 92.4224   2
 -12   4  -4 169.844 34.6168   4
 -12  -4  -4 129.048 37.4336   5
  12   4   4 128.353 58.5202   1
  12   4   4 151.958 78.0822   4
  13  -4   4 844.212 146.444   2
 -13   4  -4 783.534 65.5590   4
  13   4   4 824.589 127.784   4
 -13  -4  -4 721.519 74.6674   5
  13   4   4 757.164 101.052   1
  14  -4   4-101.267 87.4234   2
  14   4   4 113.384 56.0713   1
 -14   4  -4 74.8448 33.1981   4
 -14  -4  -4 109.652 41.0640   5
  14   4   4 97.0968 63.9021   4
  15   4   4 49.2544 42.2529   1
  15  -4   4 126.579 92.7230   2
  15   4   4 149.222 82.2703   4
  16  -4   4 10.9490 73.0304   2
  16   4   4 59.0007 74.6925   4
  17  -4   4 21.0741 73.2188   2
  17   4   4 41.3903 69.6775   4
  18  -4   4-71.2925 76.1547   2
  18   4   4 175.619 87.4187   4
  19  -4   4 138.851 98.1778   2
  19   4   4-210.302 93.4003   4
  20   4   4-38.5056 72.3099   4
  21   4   4-40.3843 76.1205   4
  20  -5  -4 72.6435 58.0874   4
  20  -5  -4 73.0356 92.0003   2
  19   5  -4 276.685 90.6617   4
  19  -5  -4 131.541 67.5092   4
  19  -5  -4 285.234 106.278   2
  18   5  -4 113.879 79.5913   4
  18  -5  -4 69.1454 58.5938   4
  18  -5  -4-7.08002 78.5540   2
  17   5  -4 70.8624 68.4315   4
  17  -5  -4 44.4115 54.5717   4
  17  -5  -4-89.6857 83.3660   2
  16   5  -4 3119.76 221.123   4
  16  -5  -4 2686.31 236.363   2
  16  -5  -4 2985.56 198.534   4
  15   5  -4 181.894 72.8445   4
  15  -5  -4 196.288 73.7265   4
  15  -5  -4 248.439 92.3262   2
  14   5  -4 381.023 93.8150   4
  14  -5  -4 546.019 93.0310   4
  14  -5  -4 376.737 95.1768   2
  13   5  -4 3299.13 212.254   4
  13  -5  -4 2997.59 191.581   4
  13  -5  -4 3133.50 221.137   2
  12   5  -4 1457.87 138.661   4
  12  -5  -4 1699.55 146.526   4
  12  -5  -4 1583.96 156.719   2
  11   5  -4 5370.62 243.082   4
  11  -5  -4 5534.33 255.460   4
  11  -5  -4 5172.05 259.174   2
  10   5  -4 2417.19 162.051   4
  10  -5  -4 2245.84 163.767   4
  10  -5  -4 2539.62 177.314   2
   9   5  -4 1477.72 122.959   4
  -9  -5   4 1468.73 141.599   4
  -9   5   4 1752.37 177.669   3
   9  -5  -4 1582.37 136.760   4
  -9  -5   4 1827.56 162.808   5
   9  -5  -4 1408.07 131.093   2
  -8  -5   4 1448.72 141.682   5
  -8  -5   4 1755.71 148.115   4
  -8   5   4 1843.07 177.727   3
   8  -5  -4 1789.96 145.858   4
   8  -5  -4 1688.24 130.969   2
   8   5  -4 1634.34 150.633   5
   8   5  -4 1633.72 126.475   4
   7   5  -4 80.7126 41.5916   4
   7  -5  -4 89.2867 43.2564   2
  -7  -5   4-0.28181 40.7974   5
  -7  -5   4 40.9408 45.4409   4
  -7   5   4 32.1288 60.2543   3
   7  -5  -4 51.7822 53.2449   3
   6   5  -4 1873.39 122.725   4
  -6  -5   4 1818.21 139.927   4
   6  -5  -4 1653.94 116.854   2
  -6  -5   4 1852.33 151.585   5
   6  -5  -4 1600.53 148.499   3
  -5  -5   4 3055.37 187.961   5
   5  -5  -4 2971.24 145.396   2
   5  -5  -4 3226.52 202.818   3
   5   5  -4 3095.97 153.062   4
   5   5  -4 3052.46 123.164   1
   4   5  -4 6608.12 210.414   4
   4  -5  -4 6262.34 195.393   2
  -4  -5   4 6313.07 259.462   5
   4  -5  -4 5899.21 272.085   3
   4   5  -4 5781.05 175.046   1
   3   5  -4 14916.6 298.495   4
  -3  -5   4 14852.3 344.994   4
   3  -5  -4 14497.0 276.590   2
  -3  -5   4 15291.9 391.219   5
   3  -5  -4 14276.0 418.630   3
   3   5  -4 14366.7 286.548   1
   2   5  -4 2006.79 113.072   4
   2   5  -4 1925.22 112.938   1
  -2  -5   4 1989.03 125.380   4
   2  -5  -4 2039.31 173.331   3
   2  -5  -4 1961.89 94.7918   2
  -2  -5   4 1868.55 138.600   5
   2   5  -4 1959.09 142.016   5
  -2  -5   4 1928.70 83.4336   3
   1   5  -4 74344.7 600.069   4
  -1  -5   4 72239.4 692.154   4
   1   5  -4 73702.3 697.040   1
  -1  -5   4 73051.7 818.906   5
   1   5  -4 74133.6 808.588   5
   1  -5  -4 74012.7 952.712   3
   0   5  -4 43845.0 441.917   4
   0  -5   4 43899.0 512.126   4
   0   5  -4 44414.8 614.206   5
   0   5  -4 44439.6 564.819   1
   0   5   4 44313.4 311.703   2
   0  -5  -4 45374.6 748.548   3
  -1   5  -4 1850.18 87.6742   4
  -1   5  -4 1850.44 131.632   5
  -1  -5  -4 1887.98 166.036   3
   1   5   4 1766.34 63.1245   2
  -2   5  -4 7165.29 150.230   4
  -2   5  -4 7041.21 242.536   5
  -2   5  -4 6714.26 137.960   3
  -2  -5  -4 7296.92 315.996   3
  -3  -5  -4 21524.0 547.363   3
  -3   5  -4 21704.7 235.158   4
  -3   5  -4 21507.1 427.941   5
  -3   5  -4 21211.2 287.761   3
  -4  -5  -4 2264.09 191.163   3
  -4   5  -4 2396.76 67.9227   4
  -4   5  -4 2243.58 141.586   5
  -4   5  -4 2393.82 171.951   2
  -4   5  -4 2366.98 108.070   3
   4   5   4 2322.62 111.782   5
  -5   5  -4 7675.47 95.4672   4
  -5  -5  -4 8602.27 369.497   3
   5   5   4 8225.79 197.962   5
  -5   5  -4 8257.76 313.175   2
  -5   5  -4 8365.33 220.787   3
  -6   5  -4 12360.5 292.195   3
  -6  -5  -4 12985.0 350.525   4
   6  -5   4 12774.8 420.659   2
  -6   5  -4 12199.8 383.272   2
   6   5   4 12410.2 240.293   5
  -6  -5  -4 13150.7 467.161   3
   7   5   4 12.2961 51.9768   4
  -7  -5  -4 9.79810 36.3269   4
  -7   5  -4-16.9373 48.1289   2
  -7   5  -4-15.1468 50.7931   1
  -7   5  -4 32.9770 36.0809   3
   7   5   4 7.30614 26.4625   5
   7  -5   4 67.6724 66.7638   2
  -8  -5  -4 699.143 87.1113   4
   8   5   4 757.730 62.7673   5
  -8   5  -4 728.485 106.827   2
  -8   5  -4 779.580 105.276   1
   8   5   4 766.050 107.345   1
  -8   5  -4 719.829 82.5045   3
   8   5   4 594.789 99.0079   4
   8  -5   4 817.811 128.818   2
  -9  -5  -4 81.9477 42.8206   4
   9   5   4 43.9267 58.3305   1
   9   5   4 107.000 70.1446   4
   9  -5   4 45.6615 72.5481   2
  10   5   4 692.585 98.8395   1
  10   5   4 769.914 119.033   4
  10  -5   4 730.470 132.595   2
  11  -5   4 7528.81 377.386   2
  11   5   4 7071.37 283.537   1
  11   5   4 7079.96 324.976   4
  12   5   4 289.400 78.0951   1
  12   5   4 343.231 90.5845   4
  12  -5   4 420.956 120.552   2
  13  -5   4 802.897 142.130   2
 -13   5  -4 562.158 41.6765   4
  13   5   4 678.022 95.7330   1
  13   5   4 578.308 107.862   4
  14   5   4 212.895 65.7576   1
  14   5   4 190.809 90.1112   4
  15   5   4-106.959 58.6630   1
  15   5   4 1.87151 66.8502   4
  16  -5   4 1019.67 183.725   2
  16   5   4 939.377 111.913   1
  16   5   4 900.724 140.959   4
  17  -5   4 297.395 115.947   2
  17   5   4 293.913 95.5559   4
  18  -5   4 424.282 122.897   2
  18   5   4 448.408 122.003   4
  19  -5   4 549.289 153.712   2
  19   5   4 307.385 117.263   4
  20   5   4-111.229 87.9232   4
  19   6  -4-122.318 84.7965   4
  19  -6  -4-41.5478 55.9115   4
  19  -6  -4-105.508 89.4928   2
  18  -6  -4 52.3497 56.1166   4
  18  -6  -4 80.7829 78.8232   2
  18   6  -4-101.649 77.1134   4
  17  -6  -4 383.553 84.2558   4
  17  -6  -4 242.676 107.443   2
  17   6  -4 279.732 93.7466   4
  16   6  -4 276.411 88.6697   4
  16  -6  -4 293.596 95.8461   2
  16  -6  -4 287.871 79.9554   4
  15   6  -4 679.658 114.115   4
  15  -6  -4 529.649 111.624   2
  15  -6  -4 571.683 93.9856   4
  14   6  -4 163.359 78.4597   4
  14  -6  -4 116.815 68.9819   2
  14  -6  -4 129.889 59.6243   4
  13   6  -4 1225.58 132.434   4
  13  -6  -4 1130.42 123.325   4
  13  -6  -4 1049.25 142.571   2
  12   6  -4-46.4902 65.9813   4
  12  -6  -4 3.68738 61.8843   2
  12  -6  -4 22.1780 60.1287   4
  11   6  -4 464.564 92.9780   4
  11  -6  -4 391.491 91.6283   2
  11  -6  -4 501.085 89.4632   4
  10  -6  -4 738.472 107.593   2
  10  -6  -4 778.563 108.557   4
  10   6  -4 791.817 101.289   4
   9   6  -4 1438.33 128.073   4
   9  -6  -4 1461.63 137.571   4
   9   6  -4 1496.38 154.172   5
   9  -6  -4 1478.81 133.948   2
   8   6  -4 3695.10 188.103   4
  -8  -6   4 4051.51 227.421   4
  -8   6   4 4021.25 272.940   3
   8  -6  -4 3778.93 236.531   3
  -8  -6   4 3913.36 237.641   5
   8  -6  -4 3686.37 199.463   2
   8   6  -4 3333.61 218.419   5
   7  -6  -4 180.352 54.4630   2
   7  -6  -4 67.1677 59.3014   3
   7   6  -4 159.024 63.6868   5
   7   6  -4 161.648 51.9278   4
  -7  -6   4 127.209 52.2078   4
  -7  -6   4 171.226 60.9942   5
  -7   6   4 90.6994 60.2380   3
   6   6  -4 5929.73 218.792   4
  -6  -6   4 6180.12 254.759   4
  -6   6   4 5813.06 312.404   3
   6   6  -4 5827.94 270.783   5
  -6  -6   4 5684.89 273.282   5
   6  -6  -4 5990.21 292.898   3
   6  -6  -4 5946.17 230.221   2
   6   6  -4 5735.73 161.264   1
   5   6  -4 2572.49 142.973   4
   5   6  -4 2653.81 116.545   1
  -5  -6   4 2544.85 161.782   4
   5  -6  -4 2624.56 147.968   2
  -5  -6   4 2856.33 189.839   5
   5  -6  -4 2659.63 198.226   3
   4   6  -4 2345.44 117.353   1
   4  -6  -4 2397.37 135.729   2
  -4  -6   4 2548.69 176.188   5
   4  -6  -4 2636.24 200.372   3
   4   6  -4 2445.04 131.605   4
   3   6  -4 10533.3 255.012   4
  -3  -6   4 10371.9 244.399   3
   3   6  -4 10046.5 334.853   5
   3   6  -4 9960.07 248.887   1
  -3  -6   4 10624.7 346.663   5
   3  -6  -4 10224.0 255.091   2
   3  -6  -4 10046.9 372.923   3
   2   6  -4 3560.77 143.280   4
  -2  -6   4 3632.43 199.621   5
   2   6  -4 3558.57 196.800   5
   2   6  -4 3552.48 157.447   1
   2  -6  -4 3697.57 232.472   3
  -2  -6   4 3749.70 173.403   4
  -2  -6   4 3875.98 133.012   3
   1  -6  -4 7832.85 332.518   3
   1   6  -4 8007.95 201.059   4
  -1  -6   4 7989.27 167.083   3
  -1  -6   4 8029.47 237.417   4
   1   6  -4 7964.59 287.261   5
   1   6  -4 8000.94 242.159   1
  -1   6   4 7542.80 171.756   2
   0   6  -4 14718.6 255.577   4
   0   6   4 14620.6 226.539   2
   0  -6   4 14713.5 304.600   4
   0   6  -4 14970.5 387.006   5
   0  -6   4 15064.7 195.255   3
   0  -6  -4 14947.1 387.185   4
   0  -6  -4 14268.2 458.158   3
  -1  -6  -4 169.778 69.4947   3
  -1   6  -4 200.237 33.4909   4
   1  -6   4 195.164 41.5984   4
  -1   6  -4 267.483 67.0990   5
  -1  -6  -4 268.481 63.5900   4
   1   6   4 220.444 34.0545   2
  -2   6  -4 16.0500 18.8975   4
  -2   6  -4 35.7613 42.2643   1
  -2  -6  -4 10.9970 69.8177   3
  -2   6  -4 7.20079 22.8237   3
   2   6   4 4.20633 23.5449   2
  -2   6  -4 17.5930 43.8580   5
  -2   6  -4-6.29530 41.3313   2
  -3   6  -4 51.5718 27.5960   3
  -3   6  -4 55.7749 17.7324   4
  -3   6  -4 55.9605 37.3062   1
  -3  -6  -4-15.1789 69.7733   3
  -3   6  -4 36.0145 42.4929   5
  -3   6  -4 88.9646 57.3896   2
  -4   6  -4 98.1685 54.3090   2
  -4   6  -4 24.5453 10.4144   4
  -4   6  -4 13.1936 42.9794   1
  -4  -6  -4 60.6386 65.5328   3
  -4   6  -4 55.0249 50.7481   5
  -4   6  -4 38.1654 29.3510   3
   4   6   4 33.8709 31.9918   5
  -5  -6  -4 2516.45 212.358   3
  -5   6  -4 2623.82 169.406   1
  -5   6  -4 2529.86 132.731   3
   5   6   4 2610.35 130.903   5
  -5  -6  -4 2423.18 157.095   4
  -5   6  -4 2506.99 185.789   2
  -6  -6  -4 256.591 59.8864   4
  -6   6  -4 372.538 82.6149   2
  -6   6  -4 278.876 65.1782   1
  -6  -6  -4 296.817 99.4324   3
   6   6   4 258.807 47.7223   5
  -6   6  -4 297.154 54.5936   3
  -7  -6  -4 677.652 91.1306   4
  -7   6  -4 639.390 102.605   2
  -7   6  -4 723.545 97.2957   1
  -7  -6  -4 738.434 133.225   3
   7   6   4 764.957 73.3913   5
   7  -6   4 678.538 121.161   2
  -7   6  -4 535.047 74.7525   3
   7   6   4 721.739 110.570   4
   8   6   4 374.695 93.3980   4
  -8   6  -4 409.425 92.6657   2
  -8   6  -4 311.461 67.4861   3
   8   6   4 321.607 54.1628   5
   8  -6   4 370.321 102.646   2
   9  -6   4 3188.74 243.398   2
  -9   6  -4 2754.50 177.753   3
   9   6   4 2816.03 135.450   5
   9   6   4 2837.49 208.053   4
   9   6   4 2901.38 197.915   1
  10   6   4 426.152 97.6937   1
  10   6   4 362.882 99.3400   4
 -10   6  -4 292.450 75.4358   3
  10  -6   4 447.244 119.190   2
  11   6   4 875.009 110.747   1
 -11   6  -4 990.791 122.329   3
  11  -6   4 1044.87 163.802   2
  11   6   4 860.631 135.486   4
 -12   6  -4 1225.25 141.978   3
  12   6   4 1261.58 131.566   1
  12   6   4 1410.17 162.856   4
  12  -6   4 1214.65 179.723   2
  13   6   4 369.209 78.1795   1
  13   6   4 285.439 94.1280   4
  13  -6   4 455.318 119.294   2
  14  -6   4 1323.94 191.320   2
  14   6   4 1281.16 128.121   1
  14   6   4 1284.42 167.976   4
  15   6   4 575.509 91.0236   1
  15   6   4 463.856 107.303   4
  15  -6   4 574.106 148.473   2
  16   6   4 23.9537 41.7479   1
  16   6   4 104.168 80.5824   4
  16  -6   4-38.0011 92.5657   2
  17   6   4 515.556 121.568   4
  17   6   4 300.071 68.5757   1
  17  -6   4 592.518 151.349   2
  18   6   4 160.286 102.689   4
  18  -6   4 7.84426 93.1104   2
  19   6   4-163.842 106.241   4
  19  -7  -4 84.6244 90.2154   2
  18   7  -4 222.465 88.4299   4
  18  -7  -4 110.520 97.1671   2
  18  -7  -4-11.0233 48.9477   4
  17   7  -4 655.326 115.961   4
  17  -7  -4 495.097 127.911   2
  17  -7  -4 582.339 96.9572   4
  16  -7  -4 1642.94 145.895   4
  16  -7  -4 1547.53 192.373   2
  16   7  -4 1888.29 185.616   4
  15  -7  -4 73.9078 66.8856   2
  15  -7  -4 161.317 65.5579   4
  14   7  -4 950.824 131.519   4
  14  -7  -4 931.812 148.614   2
  14  -7  -4 866.245 113.264   4
  13   7  -4 1730.66 160.071   4
  13  -7  -4 1881.04 155.748   4
  13  -7  -4 1662.90 177.138   2
  12   7  -4 10.2586 65.9974   4
  12  -7  -4 182.574 82.7611   2
  12  -7  -4 173.876 74.0571   4
  11   7  -4 393.315 86.3143   4
  11  -7  -4 425.285 99.3345   2
  11  -7  -4 466.927 91.5724   4
  10   7  -4 2653.82 177.560   4
  10  -7  -4 2755.57 188.085   4
  10   7  -4 2854.78 218.247   5
  10  -7  -4 2725.94 198.715   2
   9   7  -4 597.157 93.2851   4
   9  -7  -4 818.538 114.020   4
   9  -7  -4 597.883 100.477   2
   9   7  -4 669.313 117.506   5
   8  -7  -4 1868.36 156.499   2
   8   7  -4 1996.26 148.342   4
   8   7  -4 2049.52 181.784   5
   8  -7  -4 2057.06 187.784   3
   7   7  -4 1451.69 122.955   4
  -7  -7   4 1389.27 134.754   4
   7   7  -4 1346.47 148.990   5
   7  -7  -4 1112.56 142.366   3
   7  -7  -4 1378.90 133.498   2
   7   7  -4 1252.57 75.5251   1
  -6   7   4 12.8700 59.1102   3
   6   7  -4-18.2088 43.9305   4
  -6  -7   4 22.1935 42.4774   4
  -6  -7   4 149.523 70.9907   5
   6   7  -4 31.7661 57.3589   5
   6   7  -4 22.9206 26.4023   1
   6  -7  -4 56.4105 73.4044   3
   6  -7  -4 0.46918 46.8372   2
   5   7  -4 1028.61 99.2989   4
  -5  -7   4 897.157 116.351   5
  -5   7   4 1152.57 152.252   3
  -5  -7   4 1104.91 111.797   4
   5  -7  -4 1016.09 106.785   2
   5   7  -4 1005.28 126.056   5
   5   7  -4 915.846 76.2758   1
   5  -7  -4 917.346 133.498   3
   4   7  -4 16214.8 345.101   4
  -4  -7   4 16290.4 363.990   3
  -4  -7   4 16277.9 397.186   4
   4   7  -4 15674.1 312.254   1
  -4  -7   4 17029.0 472.509   5
   4  -7  -4 16039.2 370.583   2
   4  -7  -4 16395.9 499.741   3
   4   7  -4 16227.9 450.193   5
  -4   7   4 16559.4 546.278   3
  -3  -7   4 7520.74 309.499   5
  -3  -7   4 7803.52 237.245   3
   3   7  -4 7626.71 226.921   4
   3  -7  -4 7117.82 336.306   3
   3   7  -4 7528.88 303.290   5
   3   7  -4 7633.70 228.090   1
  -3   7   4 7699.14 365.908   3
   2   7  -4 4616.70 169.124   4
   2  -7  -4 4644.08 270.397   3
   2   7  -4 4221.26 177.096   1
   2   7  -4 4575.90 237.301   5
   2  -7  -4 4564.04 226.014   4
  -2  -7   4 4464.43 163.539   3
   1   7  -4 3293.51 135.328   4
  -1  -7   4 3159.54 153.464   4
   1   7  -4 3217.02 199.686   5
   1  -7  -4 3160.10 227.403   3
  -1   7   4 3180.56 129.978   2
  -1  -7   4 3326.10 128.061   3
   1  -7  -4 3302.20 188.926   4
   0  -7  -4 411.731 99.0964   3
   0   7  -4 325.569 44.1910   4
   0   7  -4 525.848 93.9184   5
   0  -7   4 397.906 58.5488   4
   0   7   4 288.369 43.8225   2
   0  -7   4 456.314 46.9098   3
   0  -7  -4 383.785 75.7008   4
  -1   7  -4 142.766 48.1654   1
   1   7   4 120.389 31.5314   2
  -1   7  -4 140.447 31.2704   4
  -1  -7  -4 134.146 81.2332   3
   1  -7   4 139.745 29.1942   3
   1  -7   4 114.090 37.6947   4
  -1   7  -4 60.9683 59.6411   5
  -1  -7  -4 124.684 50.6243   4
  -1   7  -4 97.4168 51.8636   2
  -2   7  -4 4504.25 157.254   3
  -2   7  -4 4864.10 237.325   5
   2   7   4 4626.72 161.605   2
  -2  -7  -4 4584.63 221.641   4
  -2   7  -4 4612.50 210.810   1
  -2   7  -4 4579.40 262.509   2
  -2  -7  -4 4524.96 278.275   3
  -2   7  -4 4585.82 122.856   4
  -3   7  -4 3586.00 96.7567   4
  -3   7  -4 3510.10 188.425   1
  -3   7  -4 3888.40 241.702   2
  -3   7  -4 3648.41 210.365   5
  -3  -7  -4 3787.78 199.448   4
  -3   7  -4 3734.41 154.000   3
  -3  -7  -4 3657.06 255.964   3
  -4   7  -4 230.246 49.2586   3
  -4   7  -4 233.988 59.1502   1
  -4  -7  -4 429.674 109.637   3
  -4   7  -4 264.864 22.9884   4
  -4   7  -4 296.624 75.5405   5
   4   7   4 251.217 55.1848   5
  -4  -7  -4 308.567 66.7801   4
  -4   7  -4 343.221 80.5664   2
  -5   7  -4 141.385 45.2616   1
  -5  -7  -4 53.5718 80.2660   3
   5   7   4 172.262 48.6736   5
  -5   7  -4 216.124 67.3209   2
  -5   7  -4 164.658 48.5874   3
  -5  -7  -4 181.529 55.1009   4
  -6  -7  -4 2622.67 234.267   3
  -6   7  -4 2146.98 142.103   3
   6   7   4 2225.09 133.599   5
  -6   7  -4 2308.26 168.635   1
  -6  -7  -4 2673.13 174.728   4
  -6   7  -4 2485.38 196.255   2
   7   7   4 652.245 115.216   4
  -7  -7  -4 572.593 133.232   3
   7   7   4 558.853 72.8140   5
  -7   7  -4 488.314 75.3458   3
  -8  -7  -4 427.494 123.053   3
   8   7   4 417.905 64.1893   5
   8  -7   4 521.893 125.264   2
  -8   7  -4 468.508 79.5497   3
   8   7   4 672.413 115.963   4
   9   7   4 4908.26 198.543   5
   9  -7   4 4545.46 302.183   2
  -9   7  -4 3984.05 225.892   3
   9   7   4 4749.80 277.631   4
  10   7   4 266.174 85.6908   1
  10   7   4 270.666 100.226   4
 -10   7  -4 76.6801 52.8887   3
  10   7   4 290.609 60.1831   5
  10  -7   4 197.850 80.9461   2
  11   7   4 1135.10 134.097   1
 -11   7  -4 1045.17 133.690   3
  11  -7   4 1297.97 186.808   2
  11   7   4 1035.90 146.732   4
  12   7   4 1196.25 134.037   1
  12  -7   4 1237.87 191.545   2
  12   7   4 1273.51 165.814   4
  13   7   4 75.1524 52.5617   1
  13   7   4 196.821 88.5259   4
  13  -7   4 112.527 103.893   2
  14   7   4 1314.29 131.351   1
  14   7   4 1215.74 170.247   4
  14  -7   4 1300.49 202.296   2
  15   7   4 98.6320 55.5235   1
  15   7   4 186.720 91.1737   4
  15  -7   4 67.2020 105.075   2
  16   7   4 148.950 56.7751   1
  16   7   4 115.263 87.1294   4
  16  -7   4 150.269 91.5803   2
  17   7   4-134.338 100.386   4
  17  -7   4-46.6635 111.811   2
  18   7   4 390.059 124.855   4
  18  -8  -4 189.732 108.773   2
  17   8  -4 296.265 101.176   4
  17  -8  -4 308.839 106.451   2
  17  -8  -4 258.151 73.0280   4
  16   8  -4 961.444 144.354   4
  16  -8  -4 693.439 138.822   2
  16  -8  -4 701.111 99.9157   4
  15   8  -4 20.1853 61.8841   4
  15  -8  -4-21.1608 71.6941   2
  15  -8  -4 20.8642 51.4154   4
  14   8  -4 783.494 129.289   4
  14  -8  -4 841.555 144.961   2
  14  -8  -4 793.025 107.739   4
  13  -8  -4 105.114 76.5159   2
  13   8  -4 135.630 70.4606   4
  13  -8  -4 118.672 60.1789   4
  12  -8  -4 1207.50 157.215   2
  12   8  -4 1249.76 143.242   4
  12  -8  -4 1410.84 141.958   4
  11   8  -4 5044.38 257.502   4
  11  -8  -4 4820.56 247.342   4
  11   8  -4 5093.61 304.173   5
  11  -8  -4 4911.03 287.641   2
  10  -8  -4 142.464 68.7083   2
  10   8  -4-16.7784 61.4737   4
  10  -8  -4-62.5006 62.2631   4
  10   8  -4 61.6098 83.6810   5
   9  -8  -4 433.743 96.9125   2
   9   8  -4 467.373 90.7515   4
   9  -8  -4 577.891 125.779   3
   9   8  -4 505.596 107.125   5
   8   8  -4 1347.59 125.532   4
   8  -8  -4 1406.98 164.351   3
   8   8  -4 1516.16 163.199   5
   8   8  -4 1436.06 78.7810   1
   8  -8  -4 1413.35 146.258   2
   7   8  -4 1480.16 126.943   4
   7  -8  -4 1389.33 142.351   2
   7   8  -4 1567.26 163.424   5
   7   8  -4 1429.08 87.2172   1
   7  -8  -4 1387.58 162.257   3
   6   8  -4 253.611 63.1884   4
   6   8  -4 366.738 92.1658   5
  -6  -8   4 321.490 76.8898   4
   6   8  -4 296.561 47.5413   1
   6  -8  -4 323.000 106.664   3
   6  -8  -4 284.659 77.5305   2
   5   8  -4 16157.8 364.600   4
  -5  -8   4 16367.7 414.159   3
  -5  -8   4 16191.3 425.420   4
   5  -8  -4 16225.5 420.035   2
   5   8  -4 15114.8 311.859   1
   5  -8  -4 15804.0 517.854   3
   5   8  -4 15989.2 476.716   5
   4   8  -4 1317.17 107.957   4
  -4  -8   4 1926.48 139.805   3
  -4  -8   4 1550.92 130.207   4
   4   8  -4 1772.28 166.120   5
   4  -8  -4 2203.77 209.307   3
  -4  -8   4 1463.31 149.512   5
   4   8  -4 1366.94 101.667   1
  -4   8   4 1575.45 189.043   3
   3   8  -4 7115.92 226.000   4
  -3  -8   4 7417.39 262.845   4
   3   8  -4 7502.54 321.818   5
   3  -8  -4 7393.08 357.045   3
   3  -8  -4 7054.11 288.241   4
  -3  -8   4 7614.69 251.271   3
  -3   8   4 7556.51 381.138   3
   2   8  -4 7802.50 224.608   4
  -2   8   4 7304.23 374.540   3
   2  -8  -4 7451.22 363.090   3
   2   8  -4 7635.83 320.624   5
  -2   8   4 7073.80 218.025   2
   2  -8  -4 7110.06 282.056   4
  -2  -8   4 7945.56 239.344   3
   1  -8  -4 161.901 82.3410   3
   1   8  -4 156.392 46.7764   1
   1   8  -4 171.762 43.7217   4
  -1   8   4 97.2749 33.4674   2
  -1   8   4 24.0963 62.4350   3
   1   8  -4 97.8768 56.8044   5
  -1  -8   4 164.009 47.0321   4
   1  -8  -4 82.8219 48.0616   4
  -1  -8   4 114.193 36.0935   3
   0  -8   4 3987.75 151.102   3
   0   8   4 4051.52 279.431   3
   0  -8   4 3677.17 163.138   4
   0   8  -4 3443.74 179.562   1
   0   8   4 3379.12 149.611   2
   0  -8  -4 3742.95 263.351   3
   0  -8  -4 3890.39 209.239   4
   0   8  -4 3409.08 215.414   5
   0   8  -4 3501.07 135.318   4
  -1   8  -4 59.3937 38.8022   1
  -1   8  -4 81.3198 29.0938   4
  -1  -8  -4-45.8431 86.6186   3
   1   8   4 97.1662 67.1786   3
   1  -8   4 104.477 33.7030   4
  -1   8  -4 123.412 64.7918   5
   1  -8   4 140.794 36.6306   3
  -1   8  -4 142.185 67.2894   2
  -1  -8  -4 87.6730 38.5080   4
   1   8   4 130.917 40.1507   2
  -2   8  -4 1908.08 116.794   3
   2  -8   4 1691.15 101.055   4
  -2  -8  -4 1804.65 143.761   4
  -2   8  -4 1691.13 135.345   1
   2   8   4 1796.10 115.044   2
  -2   8  -4 1933.51 181.810   2
  -2   8  -4 1934.37 165.638   5
  -2  -8  -4 1654.14 181.898   3
  -2   8  -4 1890.60 87.1787   4
  -3   8  -4 537.534 83.7015   1
  -3  -8  -4 432.017 110.884   3
  -3   8  -4 541.731 70.1912   3
  -3   8  -4 516.712 95.8851   5
  -3   8  -4 560.236 44.5954   4
  -3   8  -4 559.340 109.215   2
  -3  -8  -4 641.208 91.5707   4
  -4   8  -4 478.343 736.739   3
  -4  -8  -4 910.913 1663.49   3
  -4   8  -4 609.257 1106.40   5
  -4   8  -4 492.578 352.740   4
  -4  -8  -4 373.512 807.402   4
  -5  -8  -4 1883.59 212.833   3
  -5   8  -4 1951.16 171.997   5
  -5   8  -4 1818.54 133.777   3
  -6  -8  -4 2509.40 247.821   3
  -6   8  -4 2342.33 159.634   3
  -7  -8  -4 20.5158 76.4815   3
   7   8   4 157.065 63.3515   4
  -7   8  -4 192.035 61.2062   3
  -8  -8  -4 3749.77 309.334   3
  -8   8  -4 3505.02 212.514   3
   8   8   4 3535.57 246.453   4
  -9  -8  -4 45.3279 84.3890   3
   9  -8   4 192.915 98.5093   2
   9   8   4 187.111 90.3015   4
  -9   8  -4 19.2500 47.9121   3
 -10  -8  -4 2359.21 264.654   3
 -10   8  -4 2003.50 177.539   3
  10  -8   4 2791.81 258.433   2
  10   8   4 2311.92 207.649   4
  10   8   4 2088.70 185.608   1
 -11   8  -4 922.077 134.364   3
  11   8   4 923.756 124.899   1
  11  -8   4 1148.47 189.067   2
  11   8   4 1040.50 150.236   4
  12  -8   4 938.421 165.675   2
  12   8   4 830.480 141.602   4
  12   8   4 980.127 126.767   1
  13  -8   4 623.481 150.470   2
  13   8   4 635.431 102.721   1
  13   8   4 665.390 133.118   4
  14  -8   4 657.929 165.490   2
  14   8   4 441.747 124.070   4
  14   8   4 518.184 90.8975   1
  15   8   4 351.169 77.5528   1
  15  -8   4 182.493 106.939   2
  15   8   4 420.862 116.165   4
  16   8   4 186.296 96.3886   4
  16  -8   4 167.007 113.297   2
  17   8   4 668.114 147.776   4
  17  -8   4 742.939 182.409   2
  18  -9  -4 146.359 98.7520   2
  17  -9  -4-202.749 106.682   2
  16  -9  -4-13.4348 71.8716   2
  16  -9  -4-24.7823 48.1818   4
  15  -9  -4-193.423 105.802   2
  15  -9  -4-45.3974 50.9601   4
  14  -9  -4 3.72995 84.1021   2
  14   9  -4-39.1785 64.0770   4
  14  -9  -4-35.7698 52.3598   4
  13  -9  -4 414.568 115.087   2
  13   9  -4 574.896 108.835   4
  13  -9  -4 458.846 89.6089   4
  12   9  -4 45.8072 51.3548   4
  12  -9  -4 144.094 89.6114   2
  12  -9  -4 90.4020 61.9341   4
  11   9  -4 401.409 90.8337   4
  11  -9  -4 374.712 83.3612   4
  11   9  -4 445.641 111.583   5
  11  -9  -4 363.675 99.5091   2
  10  -9  -4 64.5632 61.0838   4
  10   9  -4 110.454 62.7555   4
  10   9  -4 156.483 91.1377   5
  10  -9  -4 39.9569 69.4478   2
   9  -9  -4 1417.20 182.545   3
   9  -9  -4 1841.75 182.856   2
   9   9  -4 1904.10 195.060   5
   9   9  -4 1625.66 80.6575   1
   9   9  -4 1737.49 151.256   4
   8   9  -4 569.973 95.8985   4
   8  -9  -4 697.143 129.783   3
   8   9  -4 574.078 117.371   5
   8  -9  -4 578.154 102.933   2
   8   9  -4 559.417 56.7916   1
   7   9  -4 792.403 100.090   4
  -7  -9   4 678.901 112.558   3
   7  -9  -4 843.494 121.718   2
   7   9  -4 762.355 72.3399   1
   7  -9  -4 931.203 149.234   3
   7   9  -4 958.506 146.596   5
   6   9  -4 188.603 61.5990   4
   6   9  -4 126.613 39.1422   1
  -6  -9   4 159.626 62.7475   4
  -6  -9   4 153.526 64.6898   3
   6  -9  -4 176.174 68.4598   2
   6   9  -4 204.524 87.5448   5
   6  -9  -4 256.498 98.7234   3
   5   9  -4-11.1629 41.3780   1
  -5  -9   4-75.4274 63.9422   3
  -5  -9   4 5.78124 47.9760   4
   5   9  -4 22.9387 46.3637   4
   5  -9  -4 12.3010 48.0358   4
   5   9  -4 16.8816 60.6695   5
   5  -9  -4-26.6094 82.1455   3
  -4  -9   4 1047.20 111.303   4
   4   9  -4 1075.99 144.274   5
   4  -9  -4 1116.61 158.010   3
   4  -9  -4 923.350 109.659   4
  -4  -9   4 936.403 107.765   3
   4   9  -4 940.183 97.6569   4
  -3  -9   4 1876.06 140.004   4
   3   9  -4 1956.85 179.888   5
   3  -9  -4 1766.58 189.812   3
   3  -9  -4 1571.97 141.218   4
  -3   9   4 1596.06 121.346   2
  -3  -9   4 1696.63 132.258   3
   3   9  -4 1726.08 120.305   4
   2   9  -4 1531.06 120.699   1
   2   9  -4 1618.11 160.530   5
  -2   9   4 1559.37 113.774   2
  -2  -9   4 1660.74 123.399   3
   2  -9  -4 1466.28 135.420   4
   2  -9  -4 1569.39 180.434   3
   2   9  -4 1574.69 111.177   4
   1  -9  -4 984.639 152.067   3
   1   9  -4 1048.10 133.182   5
   1   9  -4 1036.31 102.701   1
  -1   9   4 1067.37 95.4789   2
  -1  -9   4 1185.54 101.041   3
   1  -9  -4 888.339 110.068   4
   1   9  -4 1245.25 94.0280   4
   0  -9  -4 674.935 138.059   3
   0  -9   4 664.115 75.9197   4
   0  -9   4 822.789 82.0131   3
   0   9   4 747.652 80.5307   2
   0   9  -4 575.778 104.099   5
   0  -9  -4 787.857 100.948   4
   0   9  -4 770.487 74.0723   4
   0   9  -4 694.809 87.2230   1
  -1   9  -4 411.574 53.6871   4
  -1  -9  -4 358.199 110.739   3
   1  -9   4 366.974 59.3178   4
  -1   9  -4 417.699 98.5572   5
   1  -9   4 474.546 64.7127   3
  -1  -9  -4 365.836 73.7008   4
   1   9   4 375.924 62.9203   2
  -1   9  -4 386.643 76.9625   1
  -2  -9  -4 56.0676 78.1823   3
   2  -9   4 0.33673 30.1420   4
  -2   9  -4 33.4833 26.5543   4
   2  -9   4 1.63227 31.5240   3
   2   9   4-1.36070 39.2668   2
  -2   9  -4 39.4290 70.2060   5
  -2   9  -4 63.4628 44.7855   1
  -3   9  -4 69.4514 64.2334   5
  -3  -9  -4 67.5858 85.0240   3
  -3   9  -4 48.0760 36.2883   3
   3   9   4 20.5032 34.3407   2
  -3   9  -4 46.9829 23.0981   4
  -4   9  -4 239.924 83.3606   5
  -4  -9  -4 212.525 101.084   3
  -4   9  -4 78.9846 44.1729   3
   4   9   4 170.515 60.5614   5
  -4   9  -4 149.634 22.5759   4
  -5   9  -4 149.870 56.1736   3
  -5  -9  -4 225.071 95.3952   3
  -5   9  -4 119.593 69.2392   5
   5   9   4 166.254 58.3724   5
  -6   9  -4 31.5238 48.8291   3
  -6  -9  -4 14.8864 84.9835   3
   6   9   4-23.7486 50.3788   5
  -7  -9  -4 5710.60 381.553   3
   7   9   4 5429.54 241.473   5
  -7   9  -4 5254.10 261.170   3
   8   9   4 9.67479 73.3740   4
  -8  -9  -4 36.6943 99.5790   3
   8   9   4 8.63373 47.1738   5
  -8   9  -4 69.1390 64.9306   3
  -9   9  -4 1265.52 143.376   3
  -9  -9  -4 1650.72 237.952   3
   9   9   4 1607.18 138.555   5
   9   9   4 1590.85 180.067   4
 -10  -9  -4 169.959 123.596   3
  10  -9   4-8.34642 101.370   2
  10   9   4 43.8290 51.2878   5
  10   9   4-80.6322 78.5883   4
 -10   9  -4 74.9752 60.6791   3
 -11  -9  -4 457.859 148.873   3
  11   9   4 282.586 89.1385   1
  11   9   4 145.102 84.6652   4
  11  -9   4 188.689 98.8076   2
  11   9   4 206.160 62.2516   5
 -11   9  -4 142.848 58.2549   3
  12   9   4 339.369 85.0825   1
 -12  -9  -4 289.730 138.879   3
  12  -9   4 18.5717 100.720   2
  12   9   4 200.804 89.8130   4
  13  -9   4 123.185 101.101   2
  13   9   4 29.2610 66.9414   4
  13   9   4 89.7891 62.7318   1
  14   9   4-0.76758 54.6177   1
  14  -9   4 206.513 106.163   2
  14   9   4 6.51542 81.4232   4
  15  -9   4 24.5565 77.5426   2
  15   9   4 186.920 107.147   4
  16  -9   4-312.152 152.447   2
  16   9   4-141.204 106.766   4
  17 -10  -4-28.5913 83.9324   2
  16 -10  -4-2.70344 88.7655   2
  15  10  -4 102.949 65.0529   4
  15 -10  -4 195.132 106.323   2
  14  10  -4 95.6010 71.8987   4
  14 -10  -4-39.1981 55.0236   4
  14 -10  -4 54.6828 80.2915   2
  13  10  -4 68.0375 58.3030   4
  13 -10  -4 157.850 63.6416   4
  13 -10  -4 92.5871 79.2301   2
  12  10  -4 26.7195 63.1738   4
  12 -10  -4-3.67345 55.0020   4
  12  10  -4-21.9278 88.2004   5
  12 -10  -4 95.9917 84.6965   2
  11  10  -4 101.665 59.4277   4
  11 -10  -4 103.828 60.9462   4
  11  10  -4 243.215 101.337   5
  11 -10  -4 72.5063 68.7761   2
  10  10  -4 675.561 108.819   4
  10 -10  -4 775.096 111.360   4
  10  10  -4 717.632 138.411   5
  10 -10  -4 597.128 119.355   2
   9  10  -4 17.0089 24.3154   1
   9  10  -4 15.8687 56.1147   4
   9 -10  -4-1.87069 78.0876   3
   9  10  -4 72.4057 83.5882   5
   9 -10  -4 13.6546 72.3143   2
  -8 -10   4 3978.81 264.955   3
   8 -10  -4 4369.37 274.247   2
   8 -10  -4 4105.19 297.103   3
   8  10  -4 3997.66 154.959   1
   8  10  -4 4452.58 292.613   5
   8  10  -4 4182.40 229.754   4
   7 -10  -4 1118.70 167.883   3
   7  10  -4 1126.18 121.735   4
  -7 -10   4 1114.32 143.095   3
   7  10  -4 1049.17 88.9246   1
   7 -10  -4 997.150 134.506   2
   7  10  -4 1176.81 157.949   5
   7 -10  -4 1182.85 128.880   4
  -6 -10   4 1083.95 131.356   3
   6 -10  -4 1016.06 165.753   3
   6  10  -4 1027.28 148.048   5
   6 -10  -4 975.975 119.198   4
   6  10  -4 1036.97 110.887   4
  -5 -10   4 6195.02 279.293   4
   5  10  -4 6746.45 347.788   5
   5 -10  -4 6199.95 355.793   3
   5 -10  -4 5585.64 263.211   4
   5  10  -4 5860.88 244.745   4
  -5 -10   4 5986.58 283.125   3
  -4 -10   4 1090.65 121.399   3
  -4 -10   4 1031.85 115.265   4
   4  10  -4 1069.38 151.789   5
   4  10  -4 1013.00 97.5512   1
   4 -10  -4 955.927 119.768   4
   4 -10  -4 1014.61 169.509   3
   4  10  -4 991.331 102.465   4
   3  10  -4 720.055 88.7370   1
   3  10  -4 673.758 85.5677   4
  -3 -10   4 724.918 96.4351   3
  -3  10   4 624.297 85.6609   2
  -3 -10   4 788.968 97.4331   4
   3  10  -4 938.530 136.027   5
   3 -10  -4 754.680 142.893   3
   3 -10  -4 649.488 99.4228   4
  -2  10   4 694.342 86.5713   2
  -2 -10   4 805.382 94.4690   4
   2  10  -4 617.882 86.6878   1
   2  10  -4 657.717 115.862   5
  -2 -10   4 896.753 103.049   3
   2 -10  -4 776.284 107.192   4
   2  10  -4 771.240 85.3310   4
   2 -10  -4 794.231 142.407   3
  -1  10   4 1064.83 104.468   2
  -1 -10   4 864.078 96.8060   3
   1  10  -4 874.611 101.314   1
   1  10  -4 1015.75 141.210   5
   1  10  -4 1098.09 97.2548   4
   1 -10  -4 1174.24 176.154   3
   0 -10  -4 1094.22 164.622   3
   0  10  -4 1379.61 160.705   5
   0  10   4 1124.44 108.337   2
   0 -10   4 983.841 97.3026   3
   0  10  -4 1255.11 96.3786   4
  -1 -10  -4 215.016 98.0349   3
   1 -10   4 155.144 41.1391   4
   1 -10   4 188.183 53.9798   3
  -1  10  -4 231.178 89.1746   5
   1  10   4 200.297 53.3853   2
  -1  10  -4 162.922 42.6030   4
  -2 -10  -4 153.178 102.238   3
   2 -10   4 129.922 49.6842   3
   2 -10   4 142.552 38.9304   4
  -2  10  -4 225.587 88.1453   5
   2  10   4 225.398 61.0216   2
  -2  10  -4 177.919 39.7210   4
  -3  10  -4 2325.73 161.276   3
   3 -10   4 2121.16 107.730   4
   3  10   4 2038.50 151.392   2
   3  10   4 2470.81 184.587   5
  -3  10  -4 2323.92 207.393   5
  -3  10  -4 2256.34 102.090   4
  -3 -10  -4 2586.39 252.142   3
  -4 -10  -4-30.6371 91.3865   3
  -4  10  -4 80.0483 83.5580   5
  -4  10  -4 133.940 58.0254   3
   4  10   4 39.3081 59.1306   5
   5  10   4 1650.92 151.167   5
  -5  10  -4 2028.58 202.160   5
  -5  10  -4 1798.03 153.189   3
  -5 -10  -4 2001.97 233.201   3
  -6  10  -4 633.930 102.213   3
  -6 -10  -4 733.074 157.928   3
  -6  10  -4 656.175 124.077   5
   6  10   4 640.601 102.053   5
  -7 -10  -4 3998.22 337.727   3
   7  10   4 3855.50 221.178   5
  -7  10  -4 3510.84 225.737   3
   8  10   4 13.5826 71.2427   4
  -8  10  -4 29.3573 55.6035   3
  -8 -10  -4 25.4522 96.6351   3
   8  10   4-33.4277 56.7369   5
  -9  10  -4 136.404 63.0733   3
  -9 -10  -4-27.0095 123.972   3
   9  10   4 140.876 65.7734   5
   9  10   4 59.4199 77.1845   4
 -10 -10  -4 1137.29 198.962   3
  10  10   4 1079.00 123.562   5
  10  10   4 1164.98 164.028   4
 -11 -10  -4-16.2887 90.8080   3
  11  10   4 26.5147 75.0688   4
  11  10   4-8.25144 65.2308   1
  11  10   4-38.5356 59.9474   5
 -12 -10  -4 29.8249 107.806   3
  12  10   4 49.8575 45.1471   5
  12 -10   4 75.7634 104.183   2
  12  10   4 155.568 78.1511   1
  12  10   4 45.0926 77.8802   4
 -13 -10  -4 13.6733 101.288   3
  13 -10   4-2.40843 89.8265   2
  13  10   4 169.227 90.2351   4
  13  10   4 208.397 77.4031   1
  14  10   4 7.02104 80.6886   4
  14  10   4-4.56415 57.2099   1
 -14 -10  -4 237.892 134.660   3
  14 -10   4 71.2619 95.3048   2
 -15 -10  -4 127.281 119.317   3
  15 -10   4-65.9998 100.183   2
  15  10   4-267.083 137.862   4
  16 -11  -4 313.377 124.512   2
  15 -11  -4-43.8580 97.2378   2
  14  11  -4 146.149 80.5903   4
  14 -11  -4-94.3634 88.4584   2
  13  11  -4-38.7695 55.8306   4
  13 -11  -4 55.5885 57.4001   4
  13 -11  -4 41.8568 65.4671   2
  12  11  -4 165.593 81.1898   4
  12 -11  -4 75.7560 57.7030   4
  12  11  -4 76.6862 80.8531   5
  12 -11  -4 59.7111 83.6620   2
  11  11  -4 158.256 76.8899   4
  11 -11  -4 96.1852 57.0438   4
  11  11  -4 75.6094 80.2316   5
  11 -11  -4 148.777 80.2771   2
  10  11  -4 36.0021 59.8442   4
 -10 -11   4 223.555 92.6359   3
  10 -11  -4 178.559 92.0164   3
  10  11  -4-27.0438 77.8139   5
  10 -11  -4 123.895 73.5166   2
   9  11  -4 319.356 105.058   5
   9 -11  -4 114.033 67.1769   4
   9  11  -4 96.4321 56.2774   4
   9 -11  -4 112.725 73.4199   2
  -9 -11   4 317.915 98.3866   3
   9 -11  -4 239.367 119.241   3
   8  11  -4 42.9351 54.3128   4
  -8 -11   4 41.5626 65.5443   3
   8  11  -4-49.8210 42.9464   1
   8 -11  -4 21.5364 75.0229   3
   8  11  -4-60.8487 75.9057   5
   8 -11  -4 105.974 48.3981   4
  -7 -11   4 1408.56 163.902   3
   7 -11  -4 1411.83 187.391   3
   7  11  -4 1427.19 181.734   5
   7 -11  -4 992.566 117.290   4
   7  11  -4 1239.48 131.698   4
   6  11  -4 73.7275 61.8262   4
  -6 -11   4 101.571 67.9543   3
   6 -11  -4 66.2861 93.3987   3
   6  11  -4 107.550 77.3777   5
   6 -11  -4 114.199 54.4846   4
   5  11  -4 8.81244 48.7250   4
   5  11  -4 37.3662 40.9768   1
  -5 -11   4-5.63458 58.4512   3
   5  11  -4 68.4095 77.6419   5
   5 -11  -4 11.3069 77.3956   3
   4  11  -4 103.519 49.7062   1
   4  11  -4 127.825 56.9633   4
  -4 -11   4 86.4322 54.3702   3
  -4 -11   4-12.6112 61.8483   4
   4  11  -4 21.4370 72.5205   5
   4 -11  -4 119.842 87.3013   3
   3  11  -4 13.3728 41.7639   4
  -3 -11   4 39.9680 57.2068   3
  -3  11   4 14.2676 42.3843   2
  -3 -11   4-32.8659 42.7400   4
   3  11  -4-26.5602 70.6908   5
   3 -11  -4 15.2061 75.8585   3
   3  11  -4 14.4857 40.2859   1
  -2  11   4 49.7072 39.0817   2
  -2 -11   4 81.8313 41.4220   4
   2  11  -4 141.911 51.9512   4
   2  11  -4 146.418 86.4813   5
   2 -11  -4 142.648 96.8789   3
  -2 -11   4 78.7213 51.9884   3
  -1 -11   4 1115.01 110.514   4
  -1  11   4 967.989 108.276   2
  -1 -11   4 1182.35 124.507   3
   1  11  -4 1267.44 160.807   5
   1  11  -4 1221.75 106.804   4
   1 -11  -4 1312.62 194.168   3
   0 -11  -4 553.472 140.775   3
   0  11   4 326.545 73.5057   2
   0  11  -4 446.047 115.500   5
   0 -11   4 437.463 77.1090   3
   0  11  -4 448.985 70.7577   4
  -1 -11  -4 152.590 101.730   3
   1 -11   4 93.7539 40.6803   4
  -1  11  -4 61.1103 79.0655   5
   1 -11   4 104.161 50.8932   3
  -1  11  -4 134.037 45.9954   4
   1  11   4 95.9167 51.5414   2
   2 -11   4 3062.05 146.746   4
   2 -11   4 2854.02 170.513   3
   2  11   4 2646.49 178.364   2
  -2  11  -4 3092.33 248.965   5
  -2  11  -4 3221.72 146.034   4
  -2 -11  -4 3144.61 282.411   3
  -3  11  -4 2931.37 193.662   3
   3 -11   4 3071.84 133.875   4
   3  11   4 2632.38 180.276   2
  -3  11  -4 3015.47 247.740   5
   3  11   4 2828.40 211.159   5
  -3  11  -4 3241.74 133.464   4
  -3 -11  -4 3217.11 290.170   3
  -4 -11  -4 579.035 157.215   3
  -4  11  -4 238.491 95.4138   5
   4  11   4 190.035 69.0869   2
  -4  11  -4 297.017 66.9659   3
   4  11   4 268.621 80.9823   5
  -5  11  -4 1433.91 148.576   3
  -5 -11  -4 1528.27 214.541   3
  -5  11  -4 1745.15 192.717   5
   5  11   4 1869.76 171.275   5
  -6  11  -4-29.3214 52.9934   3
  -6 -11  -4 37.8503 87.7934   3
  -6  11  -4 39.9231 75.0098   5
   6  11   4-29.8455 53.7475   5
  -7  11  -4 44.7299 43.9843   3
  -7 -11  -4 17.5108 102.025   3
   7  11   4 22.3357 53.6566   5
  -8  11  -4 64.9273 60.7693   3
   8  11   4 57.9105 55.9272   5
  -8 -11  -4 88.5269 94.8253   3
  -9 -11  -4 99.4078 115.954   3
   9  11   4 187.839 78.0646   5
   9  11   4 45.3719 77.8937   4
 -10 -11  -4 242.868 139.436   3
  10  11   4 184.976 64.9208   5
  10  11   4 264.037 94.5894   4
  11  11   4 74.3609 61.5658   5
 -11 -11  -4 119.116 131.265   3
  11  11   4-46.6812 69.2082   4
 -12 -11  -4 236.372 125.770   3
  12  11   4 85.8187 70.5827   1
  12  11   4 46.4520 56.1979   5
  12  11   4 31.8953 75.0290   4
  13  11   4 420.474 89.4602   5
  13  11   4 258.032 85.1697   1
 -13 -11  -4 279.681 137.752   3
  13  11   4 494.633 142.634   4
 -14 -11  -4 128.324 99.4322   3
  14  11   4 255.812 116.156   4
[truncated: 373,803 more chars]
