# Supplementary material for: 2-[3-(4-Chloro­phen­yl)-5-(4-fluoro­phen­yl)-4,5-di­hydro-1H-pyrazol-1-yl]-5-[(4-fluoro­phen­yl)diazen­yl]-4-methyl­thia­zole
Source: IUCrdata. 2020 May 29;5(Pt 5):x200700. doi: 10.1107/S2414314620007002 (PMC9462218; doi:10.1107/S2414314620007002)
Supplement: Supplementary file 2 [file x-05-x200700-Isup2.hkl]

data_I                                                                          
_shelx_title ' bmk1736 in P2(1)/c'                                              
_shelx_refln_list_code          4                                               
_shelx_F_calc_maximum      287.86                                               
_exptl_crystal_F_000      1016.00                                               
_reflns_d_resolution_high  0.7140                                               
                                                                                
loop_                                                                           
 _space_group_symop_operation_xyz                                               
 'x, y, z'                                                                      
 '-x, y+1/2, -z+1/2'                                                            
 '-x, -y, -z'                                                                   
 'x, -y-1/2, z-1/2'                                                             
                                                                                
_cell_length_a    16.9376                                                       
_cell_length_b    13.1440                                                       
_cell_length_c    10.6399                                                       
_cell_angle_alpha  90.000                                                       
_cell_angle_beta   92.891                                                       
_cell_angle_gamma  90.000                                                       
                                                                                
_shelx_F_squared_multiplier     1.000                                           
                                                                                
loop_                                                                           
 _refln_index_h                                                                 
 _refln_index_k                                                                 
 _refln_index_l                                                                 
 _refln_F_squared_calc                                                          
 _refln_F_squared_meas                                                          
 _refln_F_squared_sigma                                                         
 _refln_observed_status                                                         
   3   0   0       2924.64       2802.28        14.92 o                         
   4   0   0      27328.87      26921.06       105.68 o                         
   5   0   0       4055.26       4051.19        18.55 o                         
   6   0   0       1013.16       1028.77        10.44 o                         
   7   0   0        173.78        237.31         9.01 o                         
   8   0   0        300.48        291.86         6.69 o                         
   9   0   0          8.67         38.99         6.33 o                         
  10   0   0          2.97         41.90        33.43 o                         
  11   0   0         82.34        198.61        20.05 o                         
  12   0   0        660.28        899.11       145.38 o                         
  13   0   0          4.41        138.03        79.08 o                         
  14   0   0        416.44        591.20        42.17 o                         
  15   0   0        646.00        783.00        29.92 o                         
  16   0   0         41.17         99.96        21.97 o                         
  17   0   0          0.95         30.80        15.69 o                         
  18   0   0        253.38        311.68        19.00 o                         
  19   0   0         14.51         20.66         6.96 o                         
  20   0   0         14.47         30.08         7.75 o                         
  21   0   0          3.93          0.89         4.83 o                         
  22   0   0         47.37         46.33         9.91 o                         
  23   0   0          3.37          2.92         5.57 o                         
   3   1   0       5567.90       5269.82        35.89 o                         
   4   1   0       2159.33       1974.00        10.71 o                         
   5   1   0         14.02         20.75         1.40 o                         
   6   1   0          5.34          3.42         1.08 o                         
   7   1   0        181.73        183.79         5.28 o                         
   8   1   0        457.82        473.98         6.43 o                         
   9   1   0        100.31        111.31         3.20 o                         
  10   1   0          8.16          7.98         1.37 o                         
  11   1   0         13.73         23.87         1.94 o                         
  12   1   0         12.66         14.34         1.69 o                         
  13   1   0         45.97         52.73         2.76 o                         
  14   1   0        193.36        191.43         5.08 o                         
  15   1   0         23.88         21.91         2.39 o                         
  16   1   0         16.06         17.18         2.50 o                         
  17   1   0          6.15          6.64         2.87 o                         
  18   1   0         10.49         11.92         3.77 o                         
  19   1   0          0.09          0.96         3.90 o                         
  20   1   0          0.74          9.23         4.17 o                         
  21   1   0          1.27          7.44         3.90 o                         
  22   1   0          2.10          0.19         4.19 o                         
  23   1   0          2.23         22.98         8.23 o                         
   0   2   0      14514.10      13682.92        30.40 o                         
   1   2   0       9218.90       8896.09        31.66 o                         
   2   2   0       1572.59       1518.26        12.82 o                         
   3   2   0      22706.35      22135.59        70.08 o                         
   4   2   0       8918.48       8777.39        33.47 o                         
   5   2   0        562.57        544.74         4.78 o                         
   6   2   0          6.42          7.66         1.05 o                         
   7   2   0        208.25        190.83         3.47 o                         
   8   2   0         55.99         58.21         2.65 o                         
   9   2   0        104.67         97.60         3.46 o                         
  10   2   0         95.28         92.44         3.18 o                         
  11   2   0          5.44          6.63         1.39 o                         
  12   2   0        487.60        493.08         8.01 o                         
  13   2   0          7.31          7.25         1.72 o                         
  14   2   0         20.85         16.48         2.19 o                         
  15   2   0        296.36        304.47         7.94 o                         
  16   2   0         47.09         53.26         4.35 o                         
  17   2   0          0.95          0.87         2.35 o                         
  18   2   0         80.30         65.58         6.90 o                         
  19   2   0         26.74         34.74         4.98 o                         
  20   2   0          0.00         -6.14         6.14 o                         
  21   2   0          3.34          0.06         4.01 o                         
  22   2   0          0.71         13.49         7.20 o                         
  23   2   0         12.10         17.27         6.81 o                         
   1   3   0       2094.46       2013.02        11.85 o                         
   2   3   0       1446.24       1310.00         6.89 o                         
   3   3   0        107.76         93.18         2.62 o                         
   4   3   0       2044.05       2079.78        10.74 o                         
   5   3   0       2610.26       2686.67        13.66 o                         
   6   3   0          0.08          5.54         1.14 o                         
   7   3   0        303.69        283.29         6.44 o                         
   8   3   0        364.71        325.97         4.90 o                         
   9   3   0        947.36       1032.15        10.22 o                         
  10   3   0       2175.61       2201.07        19.68 o                         
  11   3   0       2180.72       2322.95        16.95 o                         
  12   3   0        296.53        324.77         6.80 o                         
  13   3   0          3.19         -0.86         1.64 o                         
  14   3   0         62.14         70.25         3.69 o                         
  15   3   0         36.53         45.07         3.31 o                         
  16   3   0         65.44         68.83         4.35 o                         
  17   3   0          6.00          7.81         2.80 o                         
  18   3   0          1.26          4.79         3.01 o                         
  19   3   0         10.00         17.06         4.01 o                         
  20   3   0          0.82          5.60         5.24 o                         
  21   3   0          0.81          5.98         5.96 o                         
  22   3   0          0.62         -8.12         8.12 o                         
   0   4   0        169.65        174.50         4.16 o                         
   1   4   0          3.13          7.19         1.01 o                         
   2   4   0         60.70         51.15         1.78 o                         
   3   4   0        513.69        463.98         4.83 o                         
   4   4   0       3941.08       3924.57        19.92 o                         
   5   4   0         61.34         66.83         2.56 o                         
   6   4   0        117.06        149.97         3.78 o                         
   7   4   0        104.81        110.49         2.99 o                         
   8   4   0        348.90        363.59         5.87 o                         
   9   4   0        243.84        265.80         4.69 o                         
  10   4   0        178.33        182.85         4.03 o                         
  11   4   0          0.64         -0.98         1.59 o                         
  12   4   0        111.54        122.73         4.53 o                         
  13   4   0          8.21         10.93         2.39 o                         
  14   4   0          0.15         -2.03         2.03 o                         
  15   4   0         21.89         19.36         3.03 o                         
  16   4   0          0.71          1.54         3.69 o                         
  17   4   0         36.04         36.42         4.47 o                         
  18   4   0         11.17         14.62         4.74 o                         
  19   4   0          9.98         14.82         4.11 o                         
  20   4   0          4.94          1.72         4.50 o                         
  21   4   0          1.21         -6.54         6.54 o                         
  22   4   0          0.35         -8.82         8.82 o                         
   1   5   0        463.67        428.69         5.08 o                         
   2   5   0          8.59          6.25         1.13 o                         
   3   5   0       1588.62       1587.93         9.87 o                         
   4   5   0        409.47        375.75         4.92 o                         
   5   5   0        250.14        276.52         5.49 o                         
   6   5   0        248.33        273.05         6.26 o                         
   7   5   0       4839.89       5052.40        22.99 o                         
   8   5   0       2046.99       1964.69        24.36 o                         
   9   5   0        256.74        227.65         4.52 o                         
  10   5   0        199.04        196.48         4.27 o                         
  11   5   0        535.43        519.37         6.89 o                         
  12   5   0          5.26          7.00         2.07 o                         
  13   5   0          4.47          4.66         2.16 o                         
  14   5   0        154.95        173.46         6.75 o                         
  15   5   0          0.42          0.53         2.52 o                         
  16   5   0         11.73         13.67         3.23 o                         
  17   5   0          0.02          2.69         2.67 o                         
  18   5   0          3.42          3.40         2.68 o                         
  19   5   0          0.49          4.94         4.80 o                         
  20   5   0          9.05          4.46         4.70 o                         
  21   5   0          1.60         -1.11         7.13 o                         
   0   6   0          5.62        303.77        90.90 o                         
   1   6   0        434.86        453.87         5.74 o                         
   2   6   0         61.32         47.47         2.17 o                         
   3   6   0       1684.88       1848.48        12.45 o                         
   4   6   0       1967.67       2028.20        13.25 o                         
   5   6   0         58.70         92.62         3.20 o                         
   6   6   0          0.02         12.38         2.41 o                         
   7   6   0        790.09        850.97        10.84 o                         
   8   6   0        213.89        222.40         5.68 o                         
   9   6   0         35.74        224.98        48.27 o                         
  10   6   0         51.05         44.62         2.25 o                         
  11   6   0         72.15         73.59         2.98 o                         
  12   6   0          0.34         46.23        26.25 o                         
  13   6   0        146.32        141.52         5.87 o                         
  14   6   0         15.94         20.25         3.06 o                         
  15   6   0         20.73         21.99         6.75 o                         
  16   6   0          0.27          3.64         3.90 o                         
  17   6   0         21.60         20.71         3.51 o                         
  18   6   0          0.35          1.72         5.53 o                         
  19   6   0         13.40         25.26         7.03 o                         
  20   6   0          0.17          9.46         6.73 o                         
   1   7   0         86.12         71.14         2.60 o                         
   2   7   0        223.96        254.41         5.13 o                         
   3   7   0        247.30        282.40         6.06 o                         
   4   7   0       3082.81       3188.14        19.05 o                         
   5   7   0         24.38         23.35         1.83 o                         
   6   7   0          3.34          1.57         1.34 o                         
   7   7   0        190.03        173.06         3.83 o                         
   8   7   0          6.94         12.67         1.72 o                         
   9   7   0        260.07        251.69         5.54 o                         
  10   7   0         97.58         94.39         3.40 o                         
  11   7   0         58.20         59.50         2.84 o                         
  12   7   0         54.68         49.84         2.73 o                         
  13   7   0          1.04         -2.22         2.62 o                         
  14   7   0         98.54        139.91         6.66 o                         
  15   7   0          0.20          0.33         2.56 o                         
  16   7   0         19.49         21.94         3.31 o                         
  17   7   0          0.86          4.48         5.87 o                         
  18   7   0          3.48          8.16         5.51 o                         
  19   7   0          0.96         -7.24         9.03 o                         
   0   8   0        836.88        873.20        19.21 o                         
   1   8   0        665.12        673.81         8.39 o                         
   2   8   0        120.20        103.31         3.83 o                         
   3   8   0        929.69        816.27        10.14 o                         
   4   8   0        278.03        277.10         5.55 o                         
   5   8   0        169.44        169.65         4.22 o                         
   6   8   0        505.38        501.99         7.18 o                         
   7   8   0          8.43         10.17         1.72 o                         
   8   8   0          6.14         10.27         1.61 o                         
   9   8   0         12.39         10.63         1.52 o                         
  10   8   0        131.66        127.34         4.70 o                         
  11   8   0          5.22          5.28         1.63 o                         
  12   8   0        267.89        291.47         6.14 o                         
  13   8   0        145.64        132.96        11.40 o                         
  14   8   0          5.64          5.76         2.01 o                         
  15   8   0         96.06         98.57        10.41 o                         
  16   8   0          0.53          7.88         4.98 o                         
  17   8   0          1.56         -0.30         6.11 o                         
  18   8   0         65.49         71.99        10.15 o                         
   1   9   0        738.45        750.14        10.51 o                         
   2   9   0        339.31        333.08         6.37 o                         
   3   9   0        523.48        553.00         8.16 o                         
   4   9   0         13.52         13.73         1.91 o                         
   5   9   0       1397.21       1419.96        14.56 o                         
   6   9   0        432.93        455.26         7.53 o                         
   7   9   0        174.09        173.73         5.20 o                         
   8   9   0        210.99        198.82         4.93 o                         
   9   9   0         68.08         70.35         3.21 o                         
  10   9   0        162.18        151.37         4.39 o                         
  11   9   0        389.63        356.71         7.37 o                         
  12   9   0         16.82         15.63         1.50 o                         
  13   9   0         16.18         14.05         3.94 o                         
  14   9   0         11.50         20.95        12.80 o                         
  15   9   0          2.34         10.44         7.74 o                         
  16   9   0          0.06          3.04         5.15 o                         
  17   9   0          0.00         -9.07        12.04 o                         
   0  10   0       2167.79       2171.50        26.36 o                         
   1  10   0       1168.24       1156.65        13.25 o                         
   2  10   0         15.35         15.77         2.10 o                         
   3  10   0        197.04        190.28         5.27 o                         
   4  10   0         55.43         63.45         3.30 o                         
   5  10   0       1033.01        978.21        12.02 o                         
   6  10   0        381.01        370.63         8.14 o                         
   7  10   0        112.35        106.49         4.71 o                         
   8  10   0         93.61         93.38         3.71 o                         
   9  10   0          0.82          0.48         1.53 o                         
  10  10   0         68.30         60.64         2.81 o                         
  11  10   0          1.11          4.45         1.08 o                         
  12  10   0        126.28        141.46        11.35 o                         
  13  10   0         52.53         59.33         7.06 o                         
  14  10   0          0.71          9.25         5.85 o                         
  15  10   0         82.85         98.77        11.28 o                         
  16  10   0          6.96         13.26         6.66 o                         
  17  10   0          8.58         16.54        10.79 o                         
   1  11   0       1475.15       1466.64        14.14 o                         
   2  11   0        429.03        425.49         9.86 o                         
   3  11   0         18.29         14.86         3.54 o                         
   4  11   0        326.99        311.97         8.05 o                         
   5  11   0        209.71        197.79         6.83 o                         
   6  11   0        121.80        106.44         5.09 o                         
   7  11   0         12.65         17.22         3.22 o                         
   8  11   0          3.00          1.22         1.91 o                         
   9  11   0         52.97         47.27         4.04 o                         
  10  11   0         41.03         37.50         3.37 o                         
  11  11   0         51.76         74.86         6.67 o                         
  12  11   0          1.83          5.31         3.77 o                         
  13  11   0         43.77         42.77         6.60 o                         
  14  11   0         24.15         37.77         8.33 o                         
  15  11   0          8.79          9.45         5.84 o                         
  16  11   0          3.39         19.22        12.09 o                         
   0  12   0        134.15        121.45         7.71 o                         
   1  12   0        454.21        443.92         9.10 o                         
   2  12   0         71.66         68.13         4.29 o                         
   3  12   0        927.49        975.82        21.72 o                         
   4  12   0         50.25         48.48         5.28 o                         
   5  12   0         23.51         26.72         3.14 o                         
   6  12   0         97.34         96.89         5.09 o                         
   7  12   0        166.22        172.79         6.44 o                         
   8  12   0         71.38         72.24         7.53 o                         
   9  12   0          0.02          1.83         3.85 o                         
  10  12   0         29.46         26.29         8.41 o                         
  11  12   0         15.99         12.12         4.55 o                         
  12  12   0         24.25         43.05         6.03 o                         
  13  12   0          0.04          1.20         3.76 o                         
  14  12   0          1.45          3.55         3.61 o                         
  15  12   0         36.20         44.65         9.66 o                         
   1  13   0        271.46        278.94         9.47 o                         
   2  13   0         59.92         62.49         4.61 o                         
   3  13   0        284.94        283.02         9.11 o                         
   4  13   0        156.14        156.64         6.78 o                         
   5  13   0         27.99         24.27         4.50 o                         
   6  13   0          2.16          4.22         3.94 o                         
   7  13   0         32.97         23.30         5.24 o                         
   8  13   0         29.44         31.73         7.17 o                         
   9  13   0          4.46         10.21         4.77 o                         
  10  13   0          1.69          2.43         4.87 o                         
  11  13   0        191.66        211.33        13.00 o                         
  12  13   0          0.75          4.48         5.57 o                         
  13  13   0          3.03         20.89         9.90 o                         
  14  13   0          3.55          8.14         6.45 o                         
   0  14   0          7.28          4.61         5.27 o                         
   1  14   0          0.19         -0.70         4.04 o                         
   2  14   0          0.02         -4.48         4.48 o                         
   3  14   0         32.44         44.05         8.02 o                         
   4  14   0         19.89         16.15         4.23 o                         
   5  14   0          8.05          8.35         4.39 o                         
   6  14   0         62.19         75.11         6.91 o                         
   7  14   0          1.03         -0.72         4.93 o                         
   8  14   0          0.84         -2.70         4.19 o                         
   9  14   0          1.99          6.81         4.75 o                         
  10  14   0          1.65         -2.32         4.39 o                         
  11  14   0          0.30         -5.91         5.91 o                         
  12  14   0         10.35         12.93        11.84 o                         
  13  14   0          1.41         -1.75         9.12 o                         
  14  14   0          1.47          4.23         6.89 o                         
   1  15   0         63.94         85.04        10.48 o                         
   2  15   0          7.90         15.24         4.38 o                         
   3  15   0         20.12         28.85         5.28 o                         
   4  15   0         74.82         81.24         7.24 o                         
   5  15   0         32.34         28.60         5.07 o                         
   6  15   0         33.85         37.42         5.74 o                         
   7  15   0          7.18          6.50         4.32 o                         
   8  15   0        140.31        162.04        11.93 o                         
   9  15   0          0.03         -0.67         5.00 o                         
  10  15   0          0.00         -3.17         5.66 o                         
  11  15   0          6.72          5.81         6.63 o                         
  12  15   0          8.27          8.86         7.27 o                         
   0  16   0          4.25          7.97         5.27 o                         
   1  16   0         14.88         13.72         4.66 o                         
   2  16   0          1.22         -0.88         3.96 o                         
   3  16   0         43.68         54.34         6.74 o                         
   4  16   0          1.58         -4.15         4.15 o                         
   5  16   0          1.76          3.36         4.64 o                         
   6  16   0          4.34         17.26         6.15 o                         
   7  16   0          0.20         -0.55         4.03 o                         
   8  16   0          4.48          9.75         5.54 o                         
   9  16   0          3.79         26.51        13.62 o                         
  10  16   0          3.74        -14.45        14.45 o                         
   1  17   0          9.64         15.30         6.91 o                         
   2  17   0          2.52          5.82         5.24 o                         
   3  17   0          1.54          0.68         5.90 o                         
   4  17   0         33.30         33.25         8.89 o                         
   5  17   0          4.22         -1.37        14.04 o                         
   6  17   0          5.10          7.86        21.06 o                         
   7  17   0          1.69         -4.83         4.83 o                         
   0  18   0         15.13         26.64         9.51 o                         
   1  18   0          0.00          0.33         4.72 o                         
   2  18   0          0.00          5.24         8.69 o                         
   3  18   0         18.78         38.86        12.48 o                         
   4  18   0          3.59         -2.58         6.26 o                         
 -23   1   1          2.36          5.19         5.99 o                         
 -22   1   1         21.81         12.23         4.70 o                         
 -21   1   1          1.45         -0.18         4.12 o                         
 -20   1   1         17.26          4.17         3.62 o                         
 -19   1   1         32.20         23.97         5.01 o                         
 -18   1   1          1.11          7.90         4.62 o                         
 -17   1   1          1.88         -2.43         2.43 o                         
 -16   1   1        155.04        161.84         6.15 o                         
 -15   1   1         28.51         28.55         2.68 o                         
 -14   1   1        230.07        254.76         5.76 o                         
 -13   1   1        108.08        110.80         3.75 o                         
 -12   1   1          0.94          3.64         1.39 o                         
 -11   1   1        128.78        119.74         4.05 o                         
 -10   1   1         20.86         22.64         2.02 o                         
  -9   1   1       1396.75       1449.25        11.87 o                         
  -8   1   1         84.65         56.37         2.47 o                         
  -7   1   1      10332.46       9902.11        30.82 o                         
  -6   1   1        380.64        352.70         4.64 o                         
  -5   1   1         88.22         73.86         3.01 o                         
  -4   1   1      82863.98      81449.79       156.32 o                         
  -3   1   1       2862.24       2729.56        40.47 o                         
  -2   1   1       8786.15       8506.28        31.73 o                         
   2   1   1       1375.89       1341.70        13.00 o                         
   3   1   1        259.26        258.39         2.47 o                         
   4   1   1        310.21        297.45         2.87 o                         
   5   1   1       2269.36       2169.99        11.38 o                         
   6   1   1          2.40          2.28         0.88 o                         
   7   1   1          6.21          6.61         1.06 o                         
   8   1   1       4049.04       3968.39        17.25 o                         
   9   1   1         33.09         27.23         1.85 o                         
  10   1   1         74.39         76.83         2.96 o                         
  11   1   1       2528.21       2540.68        15.54 o                         
  12   1   1        168.16        179.87         4.57 o                         
  13   1   1         44.59         47.67         2.67 o                         
  14   1   1        444.77        457.48         7.80 o                         
  15   1   1          0.67          1.76         1.64 o                         
  16   1   1         16.46         12.02         1.99 o                         
  17   1   1         49.39         46.80         4.12 o                         
  18   1   1        107.32        127.67         8.92 o                         
  19   1   1          0.66         -3.49         3.49 o                         
  20   1   1          2.77         -3.73         3.73 o                         
  21   1   1          0.52         -1.17         3.92 o                         
  22   1   1         12.15          7.88         6.71 o                         
  23   1   1          3.36          1.85         6.64 o                         
 -23   2   1          0.08         10.02         7.65 o                         
 -22   2   1          8.50          7.83         4.18 o                         
 -21   2   1          0.87          2.26         3.31 o                         
 -20   2   1          0.16          3.79         4.05 o                         
 -19   2   1        104.62        100.65        11.72 o                         
 -18   2   1          7.72         13.01         3.79 o                         
 -17   2   1         13.45         14.31         4.31 o                         
 -16   2   1         19.08         20.22         2.85 o                         
 -15   2   1          2.36          5.24         2.34 o                         
 -14   2   1        150.42        130.42         5.19 o                         
 -13   2   1         23.19         16.83         1.96 o                         
 -12   2   1         27.68         25.32         2.08 o                         
 -11   2   1        282.90        270.28         5.41 o                         
 -10   2   1         94.02         89.68         3.05 o                         
  -9   2   1        779.11        800.66        10.16 o                         
  -8   2   1       2491.41       2538.25        27.07 o                         
  -7   2   1        358.92        335.64         6.61 o                         
  -6   2   1        866.86        900.79        10.21 o                         
  -5   2   1      15823.90      15977.00        46.06 o                         
  -4   2   1      26973.66      26673.51        58.86 o                         
  -3   2   1       3225.18       3060.23        24.70 o                         
  -2   2   1        201.03        200.16         3.76 o                         
  -1   2   1       9207.91       8886.68        32.84 o                         
   0   2   1       3424.72       3318.62        26.64 o                         
   1   2   1      13556.32      13524.48        81.55 o                         
   2   2   1       2095.01       2233.06        26.98 o                         
   3   2   1       5927.34       5800.53        23.36 o                         
   4   2   1       4075.49       3915.08        10.39 o                         
   5   2   1         74.46         90.22         1.96 o                         
   6   2   1        153.26        182.91         3.01 o                         
   7   2   1       1308.45       1278.66         8.05 o                         
   8   2   1         63.95         65.61         2.14 o                         
   9   2   1        684.73        642.27         6.55 o                         
  10   2   1       1026.19       1086.69        10.36 o                         
  11   2   1        333.33        331.22         6.14 o                         
  12   2   1        102.30         99.21         3.69 o                         
  13   2   1         54.87         58.08         3.16 o                         
  14   2   1          0.00          1.51         1.71 o                         
  15   2   1          3.47          2.11         1.75 o                         
  16   2   1          1.37         -1.29         1.82 o                         
  17   2   1          2.60          3.79         2.60 o                         
  18   2   1          6.65         10.38         3.53 o                         
  19   2   1          0.26          2.18         2.95 o                         
  20   2   1          1.59          2.01         3.58 o                         
  21   2   1         44.53         43.01         7.70 o                         
  22   2   1          4.22         -7.07         7.07 o                         
  23   2   1          3.32         14.92         8.43 o                         
 -22   3   1          2.96         11.99         8.18 o                         
 -21   3   1          4.27          5.92         4.37 o                         
 -20   3   1          0.00          1.31         3.24 o                         
 -19   3   1         66.22         63.30         6.04 o                         
 -18   3   1         12.02         12.61         4.28 o                         
 -17   3   1         23.88         20.07         3.36 o                         
 -16   3   1         59.61         53.60         4.18 o                         
 -15   3   1          6.03          6.40         2.27 o                         
 -14   3   1          1.52          2.99         2.38 o                         
 -13   3   1         86.57         82.05         4.66 o                         
 -12   3   1          1.50          2.50         1.86 o                         
 -11   3   1        686.53        725.64        11.04 o                         
 -10   3   1         21.73         24.29         2.43 o                         
  -9   3   1        821.72        852.81        12.60 o                         
  -8   3   1        630.17        631.72        11.08 o                         
  -7   3   1       1099.91       1118.93        14.08 o                         
  -6   3   1          2.18          1.41         1.50 o                         
  -5   3   1       6290.92       6440.19        32.28 o                         
  -4   3   1      19734.39      19417.42        58.85 o                         
  -3   3   1       1148.48       1125.33         8.65 o                         
  -2   3   1       2603.57       2496.82        12.28 o                         
  -1   3   1       7324.09       7021.48        27.05 o                         
   0   3   1         12.81         13.40         1.10 o                         
   1   3   1       1584.64       1486.54         6.84 o                         
   2   3   1         25.75         24.64         1.72 o                         
   3   3   1        185.07        202.83         4.74 o                         
   4   3   1       1065.47       1024.00         9.43 o                         
   5   3   1        228.63        229.24         3.31 o                         
   6   3   1         99.81        110.07         2.32 o                         
   7   3   1         15.64         29.16         1.53 o                         
   8   3   1        160.96        159.60         3.33 o                         
   9   3   1        175.68        161.35         3.57 o                         
  10   3   1         93.73         91.12         2.76 o                         
  11   3   1        804.79        799.30         9.04 o                         
  12   3   1          6.25          6.03         1.53 o                         
  13   3   1         59.41         54.34         2.94 o                         
  14   3   1        615.60        673.53        10.43 o                         
  15   3   1         17.71         17.15         2.40 o                         
  16   3   1         53.12         45.73         3.61 o                         
  17   3   1         12.83          8.45         2.59 o                         
  18   3   1          2.60          1.65         2.79 o                         
  19   3   1         75.57         75.35         7.35 o                         
  20   3   1          3.54          6.78         5.37 o                         
  21   3   1         27.86         20.94         7.83 o                         
  22   3   1          1.59          4.73         6.91 o                         
 -21   4   1          0.01         23.62         9.16 o                         
 -20   4   1         28.79         14.68         6.17 o                         
 -19   4   1          0.04         -3.92         3.92 o                         
 -18   4   1         67.53         82.51         6.47 o                         
 -17   4   1          1.00         -2.16         4.33 o                         
 -16   4   1        182.34        174.56         8.48 o                         
 -15   4   1        406.25        424.59        12.31 o                         
 -14   4   1          1.70          2.76         3.03 o                         
 -13   4   1         40.66         48.45         3.94 o                         
 -12   4   1         42.42         39.05         4.14 o                         
 -11   4   1        513.51        522.93         8.94 o                         
 -10   4   1          2.92          5.95         1.81 o                         
  -9   4   1         72.76         80.15         3.83 o                         
  -8   4   1         21.35         11.00         2.04 o                         
  -7   4   1        115.86        111.00         4.04 o                         
  -6   4   1        145.35        173.33         4.72 o                         
  -5   4   1       1592.16       1532.03        13.76 o                         
  -4   4   1       1266.10       1321.10         9.65 o                         
  -3   4   1       1137.05       1041.37        11.92 o                         
  -2   4   1       4014.83       3816.32        18.92 o                         
  -1   4   1        470.40        426.71         5.02 o                         
   0   4   1       8925.64       8667.76        44.86 o                         
   1   4   1       1413.87       1397.28         7.71 o                         
   2   4   1       2887.01       2896.83        10.21 o                         
   3   4   1       3498.39       3282.60        18.22 o                         
   4   4   1        689.58        608.39         8.20 o                         
   5   4   1        101.43         91.52         3.53 o                         
   6   4   1       2988.75       3160.21        20.00 o                         
   7   4   1       3331.68       3514.54        15.70 o                         
   8   4   1         28.86         29.21         1.73 o                         
   9   4   1        246.32        270.34         4.76 o                         
  10   4   1        149.83        142.35         3.85 o                         
  11   4   1         38.43         39.82         2.14 o                         
  12   4   1        110.74         93.36         3.10 o                         
  13   4   1         16.48         14.53         1.94 o                         
  14   4   1          0.08         -0.37         1.70 o                         
  15   4   1        107.23        103.50         4.83 o                         
  16   4   1          1.45         -1.66         2.02 o                         
  17   4   1          0.20          5.04         2.78 o                         
  18   4   1         34.76         39.85         4.80 o                         
  19   4   1          0.05         -1.85         4.14 o                         
  20   4   1          1.02         -2.04         5.90 o                         
  21   4   1          2.40          4.19         7.87 o                         
  22   4   1          1.20         -6.03         7.02 o                         
 -21   5   1          3.01         -3.32         5.86 o                         
 -20   5   1          2.38         -5.27         5.27 o                         
 -19   5   1          0.52         -1.60         3.24 o                         
 -18   5   1          0.95          3.86         3.02 o                         
 -17   5   1         17.49         10.53         3.09 o                         
 -16   5   1          3.47          2.52         3.70 o                         
 -15   5   1          9.17         12.44         3.20 o                         
 -14   5   1          0.54         -2.52         2.68 o                         
 -13   5   1         87.20         93.82         5.23 o                         
 -12   5   1        241.55        254.23         7.85 o                         
 -11   5   1         47.63         53.58         3.28 o                         
 -10   5   1         72.50         73.61         3.57 o                         
  -9   5   1        833.61        886.63        11.18 o                         
  -8   5   1         89.50         71.61         3.50 o                         
  -7   5   1         44.70         41.07         2.91 o                         
  -6   5   1        116.59        110.20         4.51 o                         
  -5   5   1         15.27         10.22         1.89 o                         
  -4   5   1         38.47         38.70         2.10 o                         
  -3   5   1         47.69         57.42         2.49 o                         
  -2   5   1        260.49        268.65         4.59 o                         
  -1   5   1        324.68        304.63         4.70 o                         
   0   5   1        402.64        414.19         4.76 o                         
   1   5   1       1934.47       1898.56        10.07 o                         
   2   5   1        226.82        215.55         3.36 o                         
   3   5   1        115.54        126.23         3.11 o                         
   4   5   1         20.75         13.36         1.25 o                         
   5   5   1       2694.81       2969.74        26.90 o                         
   6   5   1        114.47        131.35         4.68 o                         
   7   5   1         12.73         13.07         1.90 o                         
   8   5   1        288.07        282.04         4.44 o                         
   9   5   1        194.09        194.67         4.05 o                         
  10   5   1          8.17          7.42         1.30 o                         
  11   5   1        153.42        143.54         3.86 o                         
  12   5   1          0.43          0.78         1.58 o                         
  13   5   1          8.87         14.36         2.24 o                         
  14   5   1         24.64         18.23         2.99 o                         
  15   5   1         43.65         45.88         3.73 o                         
  16   5   1         14.34         16.71         3.83 o                         
  17   5   1         28.23         26.36         5.20 o                         
  18   5   1         13.84         11.79         5.45 o                         
  19   5   1          7.12          0.19         5.63 o                         
  20   5   1          1.89          4.84         5.32 o                         
  21   5   1          0.15         -8.63         8.63 o                         
 -20   6   1         13.63         13.89         6.90 o                         
 -19   6   1         19.22         28.66         8.98 o                         
 -18   6   1         15.24         19.42         4.99 o                         
 -17   6   1          2.32          0.30         2.47 o                         
 -16   6   1         63.92         70.34         5.59 o                         
 -15   6   1         50.98         60.25         5.12 o                         
 -14   6   1         54.38         59.74         4.98 o                         
 -13   6   1          0.90          2.18         2.57 o                         
 -12   6   1        128.33        111.97         5.48 o                         
 -11   6   1        223.73        229.50         7.95 o                         
 -10   6   1         37.98         43.27         2.79 o                         
  -9   6   1        321.02        302.56         8.65 o                         
  -8   6   1          8.81         14.32         1.90 o                         
  -7   6   1        187.94        160.89         5.36 o                         
  -6   6   1         80.61         90.03         3.91 o                         
  -5   6   1        158.01        129.79         4.52 o                         
  -4   6   1         21.67         36.16         2.10 o                         
  -3   6   1        628.45        565.92         6.94 o                         
  -2   6   1        212.34        198.00         4.36 o                         
  -1   6   1       1497.83       1502.52        11.31 o                         
   0   6   1       1827.45       1736.79        11.24 o                         
   1   6   1        569.87        562.38         6.04 o                         
   2   6   1          3.53          6.42         1.10 o                         
   3   6   1       2414.25       2461.24        13.86 o                         
   4   6   1       2337.81       2148.62        22.76 o                         
   5   6   1         33.45         36.44         1.87 o                         
   6   6   1       2493.21       2515.18        23.56 o                         
   7   6   1         80.88         74.72         5.78 o                         
   8   6   1        477.62        478.29         9.69 o                         
   9   6   1          8.32          7.95         1.06 o                         
  10   6   1        182.78        171.02         4.26 o                         
  11   6   1          1.55          1.06         1.19 o                         
  12   6   1         40.05         41.81         2.52 o                         
  13   6   1         24.50         26.07         2.21 o                         
  14   6   1          9.36          8.78         2.29 o                         
  15   6   1         37.63         44.98         3.87 o                         
  16   6   1          8.32          2.76         4.37 o                         
  17   6   1          3.00          5.68         5.13 o                         
  18   6   1          2.67          2.56         5.39 o                         
  19   6   1          1.25         10.79         5.50 o                         
  20   6   1          1.47         -7.86         7.86 o                         
 -19   7   1         43.82         44.87         8.37 o                         
 -18   7   1          0.34         -0.41         4.71 o                         
 -17   7   1         13.68         18.92         5.97 o                         
 -16   7   1         22.37         27.91         3.91 o                         
 -15   7   1         22.27         18.98         3.44 o                         
 -14   7   1         35.76         36.04         5.37 o                         
 -13   7   1          0.02          1.24         2.57 o                         
 -12   7   1          8.15          7.79         2.80 o                         
 -11   7   1          4.24          4.64         2.70 o                         
 -10   7   1       1003.72        978.38        13.72 o                         
  -9   7   1         68.30         57.05         3.96 o                         
  -8   7   1       1142.86       1114.74        12.32 o                         
  -7   7   1        558.37        540.09         9.04 o                         
  -6   7   1         36.03         29.07         2.30 o                         
  -5   7   1        819.72        845.98         8.99 o                         
  -4   7   1        114.79         95.56         3.62 o                         
  -3   7   1        333.76        332.45         6.76 o                         
  -2   7   1        628.69        588.68         7.85 o                         
  -1   7   1       1386.12       1365.94        11.70 o                         
   0   7   1        253.03        291.02         5.13 o                         
   1   7   1         67.74        101.67         2.94 o                         
   2   7   1          9.04          7.26         1.38 o                         
   3   7   1         18.00         24.55         2.49 o                         
   4   7   1        181.14        204.45         4.35 o                         
   5   7   1         92.04         90.93         3.02 o                         
   6   7   1        868.84        826.79        17.76 o                         
   7   7   1        484.31        521.58        10.56 o                         
   8   7   1         58.86         53.67         3.81 o                         
   9   7   1        484.25        503.68        10.92 o                         
  10   7   1        127.48        131.48         5.10 o                         
  11   7   1        220.54        192.21         9.76 o                         
  12   7   1         59.88         58.95         2.63 o                         
  13   7   1          6.39          2.98         1.35 o                         
  14   7   1        190.64        180.22        10.13 o                         
  15   7   1        185.71        174.11         6.54 o                         
  16   7   1         42.04         33.19         7.23 o                         
  17   7   1          0.88          1.85         5.70 o                         
  18   7   1          4.16          4.60         8.28 o                         
  19   7   1          5.40          3.30         5.90 o                         
 -18   8   1          0.16         -5.20         5.20 o                         
 -17   8   1          0.35         -4.70         4.70 o                         
 -16   8   1          3.36         -1.48         7.02 o                         
 -15   8   1         33.85         27.49         3.66 o                         
 -14   8   1        116.93        114.27         6.41 o                         
 -13   8   1         68.61         70.99         5.91 o                         
 -12   8   1        118.01        113.50         5.66 o                         
 -11   8   1          2.34          6.81         1.42 o                         
 -10   8   1        538.52        524.96        11.45 o                         
  -9   8   1        317.77        308.21         8.10 o                         
  -8   8   1        417.43        448.83         9.07 o                         
  -7   8   1          1.31          1.97         1.62 o                         
  -6   8   1          0.70          0.99         1.43 o                         
  -5   8   1        498.97        466.59         7.13 o                         
  -4   8   1        212.70        213.03         5.05 o                         
  -3   8   1        179.05        202.30         5.30 o                         
  -2   8   1        277.18        276.26         6.52 o                         
  -1   8   1        402.54        424.43         7.06 o                         
   0   8   1        285.95        279.85         5.90 o                         
   1   8   1         23.44         25.99         2.06 o                         
   2   8   1         65.79         69.81         2.80 o                         
   3   8   1        999.86       1005.80         9.97 o                         
   4   8   1        293.71        300.97         5.43 o                         
   5   8   1         33.34         50.33         2.35 o                         
   6   8   1         33.62         27.22         1.79 o                         
   7   8   1         29.43         29.44         2.51 o                         
   8   8   1         53.12         67.53         6.41 o                         
   9   8   1        212.22        215.01         8.78 o                         
  10   8   1        178.31        160.46         7.80 o                         
  11   8   1        151.93        143.73         5.99 o                         
  12   8   1         34.50         33.46         3.45 o                         
  13   8   1          0.80         -1.13         2.36 o                         
  14   8   1         19.56         21.53         3.61 o                         
  15   8   1          0.05         -6.24         6.24 o                         
  16   8   1          1.01          9.86         6.49 o                         
  17   8   1          7.04          7.27        12.39 o                         
  18   8   1          8.67          7.87         6.24 o                         
 -18   9   1          7.89         -1.76         8.12 o                         
 -17   9   1          0.04          6.83         5.01 o                         
 -16   9   1         22.96         21.56         6.08 o                         
 -15   9   1          1.02          5.02         5.85 o                         
 -14   9   1         46.26         52.74         4.54 o                         
 -13   9   1         54.58         45.03         4.34 o                         
 -12   9   1        156.61        130.50         9.31 o                         
 -11   9   1         19.33         24.83         2.40 o                         
 -10   9   1        235.49        210.96         8.29 o                         
  -9   9   1        391.36        385.96         8.49 o                         
  -8   9   1        276.19        275.66         7.78 o                         
  -7   9   1        687.32        654.18         9.89 o                         
  -6   9   1         16.38         11.79         1.88 o                         
  -5   9   1       1848.62       1870.68        16.76 o                         
  -4   9   1       1510.61       1533.20        13.94 o                         
  -3   9   1        431.63        420.85         7.32 o                         
  -2   9   1          1.29          1.04         2.46 o                         
  -1   9   1        548.55        537.32        10.18 o                         
   0   9   1          5.91          7.29         1.61 o                         
   1   9   1         23.02         30.24         2.11 o                         
   2   9   1          2.31          3.24         1.51 o                         
   3   9   1         18.01         21.48         1.98 o                         
   4   9   1        122.79        115.14         3.73 o                         
   5   9   1         94.90         85.21         3.19 o                         
   6   9   1        853.77        819.49         9.26 o                         
   7   9   1        137.14        130.96         4.89 o                         
   8   9   1        867.46        869.15        16.75 o                         
   9   9   1        177.49        166.99         8.15 o                         
  10   9   1         48.34         48.42         5.65 o                         
  11   9   1        530.75        551.74        13.35 o                         
  12   9   1         10.32          9.22         2.80 o                         
  13   9   1         25.57         34.73         4.17 o                         
  14   9   1         29.48         55.76        19.73 o                         
  15   9   1          0.04          0.88         5.30 o                         
  16   9   1         17.22         24.75         7.26 o                         
  17   9   1         85.84         80.35        10.68 o                         
 -17  10   1         22.53         -9.45         9.45 o                         
 -16  10   1          2.30         -2.71         8.77 o                         
 -15  10   1         15.48         13.00         8.82 o                         
 -14  10   1          5.29          1.22         4.29 o                         
 -13  10   1          6.92          3.21         3.83 o                         
 -12  10   1         39.44         40.92         3.80 o                         
 -11  10   1          7.51          2.90         2.34 o                         
 -10  10   1          4.92          2.73         2.81 o                         
  -9  10   1         66.96         63.17         3.64 o                         
  -8  10   1         39.53         31.85         3.09 o                         
  -7  10   1         22.01         23.27         3.03 o                         
  -6  10   1          1.50         -0.53         1.97 o                         
  -5  10   1        157.52        158.43         4.93 o                         
  -4  10   1        106.36        103.32         4.66 o                         
  -3  10   1       1004.85        997.23        13.18 o                         
  -2  10   1        325.94        337.21         7.70 o                         
  -1  10   1        249.21        244.29         5.88 o                         
   0  10   1        157.35        150.54         4.94 o                         
   1  10   1        273.56        262.94         5.45 o                         
   2  10   1        325.99        323.69         6.66 o                         
   3  10   1          3.74          1.16         1.60 o                         
   4  10   1        426.63        424.87         7.70 o                         
   5  10   1         37.93         32.57         2.68 o                         
   6  10   1        206.70        221.13         5.70 o                         
   7  10   1        107.39         95.14         4.38 o                         
   8  10   1         49.99         57.74         6.33 o                         
   9  10   1          0.06          1.76         3.60 o                         
  10  10   1          5.00          7.17         3.58 o                         
  11  10   1         10.58          4.81         4.14 o                         
  12  10   1          2.84          0.57         2.82 o                         
  13  10   1          9.87          6.09         2.72 o                         
  14  10   1          9.06          6.32         5.25 o                         
  15  10   1          1.34         -0.01         4.82 o                         
  16  10   1          7.86          5.39         5.73 o                         
 -16  11   1         16.95         31.06        11.65 o                         
 -15  11   1          3.58         -5.27         5.27 o                         
 -14  11   1         24.59         24.73         6.76 o                         
 -13  11   1          8.82         12.12         4.28 o                         
 -12  11   1          0.16         -1.51         4.54 o                         
 -11  11   1         63.24         57.88         4.22 o                         
 -10  11   1          7.70         12.26         2.65 o                         
  -9  11   1         18.09         18.97         2.40 o                         
  -8  11   1         10.96         12.80         2.65 o                         
  -7  11   1        243.19        266.87         8.17 o                         
  -6  11   1          6.58          2.52         3.15 o                         
  -5  11   1         48.45         38.91         4.60 o                         
  -4  11   1        173.58        177.00         7.15 o                         
  -3  11   1        507.00        499.85         9.26 o                         
  -2  11   1        219.44        216.39         6.20 o                         
  -1  11   1        874.79        895.34        12.11 o                         
   0  11   1        263.55        270.31         6.83 o                         
   1  11   1       2110.18       2141.00        20.75 o                         
   2  11   1       1061.45       1116.46        14.79 o                         
   3  11   1        334.07        335.20         8.15 o                         
   4  11   1        126.97        138.58         5.23 o                         
   5  11   1         16.09         16.63         2.38 o                         
   6  11   1         35.81         33.56         2.67 o                         
   7  11   1         41.13         35.29         2.75 o                         
   8  11   1        257.25        259.97        12.57 o                         
   9  11   1          4.35          3.18         3.93 o                         
  10  11   1          2.46          1.90         3.78 o                         
  11  11   1        143.09        158.69         9.42 o                         
  12  11   1          3.35          7.52         3.10 o                         
  13  11   1         18.01         20.77         4.49 o                         
  14  11   1         47.17         55.49        10.58 o                         
  15  11   1         11.76          9.89         5.44 o                         
 -15  12   1         50.25         51.01        14.18 o                         
 -14  12   1         23.71         22.05         4.93 o                         
 -13  12   1          4.71          1.39         3.76 o                         
 -12  12   1         24.77         19.86         5.19 o                         
 -11  12   1          3.70          0.92         3.44 o                         
 -10  12   1          3.25          7.30         9.77 o                         
  -9  12   1         15.44         17.28         4.38 o                         
  -8  12   1          0.47         -2.42         4.05 o                         
  -7  12   1         37.33         34.81         4.74 o                         
  -6  12   1         20.86         15.55         4.07 o                         
  -5  12   1        519.16        500.42        24.70 o                         
  -4  12   1         21.91         28.97         4.19 o                         
  -3  12   1        875.63        880.78        15.28 o                         
  -2  12   1        198.15        201.94         6.64 o                         
  -1  12   1        262.79        277.81         7.76 o                         
   0  12   1        656.43        654.57        10.90 o                         
   1  12   1         32.88         35.80         3.36 o                         
   2  12   1        293.59        289.81        10.48 o                         
   3  12   1         63.40         60.54         5.06 o                         
   4  12   1         34.28         30.46         3.16 o                         
   5  12   1          1.86         -1.47         2.13 o                         
   6  12   1          1.50         -1.51         2.86 o                         
   7  12   1        279.85        283.70        13.47 o                         
   8  12   1          2.36          5.91         4.28 o                         
   9  12   1         52.09         62.94         7.21 o                         
  10  12   1         24.15         20.79         5.18 o                         
  11  12   1          1.10          7.86         4.68 o                         
  12  12   1          2.33          2.99         4.47 o                         
  13  12   1         35.72         44.23         5.97 o                         
  14  12   1          0.09         -2.19         4.32 o                         
  15  12   1         30.72         60.59        16.63 o                         
 -15  13   1          1.43         -6.67         9.71 o                         
 -14  13   1          7.02          8.24         5.76 o                         
 -13  13   1          3.49          7.60         5.94 o                         
 -12  13   1          0.52          1.22         5.27 o                         
 -11  13   1          4.62          9.48         4.44 o                         
 -10  13   1          3.00         -0.05         4.69 o                         
  -9  13   1          1.22          0.66         4.22 o                         
  -8  13   1          1.71          8.52         5.93 o                         
  -7  13   1         36.86         31.28         6.36 o                         
  -6  13   1         65.91         54.28         5.81 o                         
  -5  13   1         37.05         28.64         3.62 o                         
  -4  13   1         15.15          8.63         2.44 o                         
  -3  13   1          6.61          8.32         3.19 o                         
  -2  13   1         52.59         54.32         4.37 o                         
  -1  13   1        185.41        186.16         6.67 o                         
   0  13   1        171.38        191.42         8.05 o                         
   1  13   1         97.26         90.30         5.61 o                         
   2  13   1        305.35        316.13        12.57 o                         
   3  13   1          3.60          7.79         3.81 o                         
   4  13   1        465.70        487.91        15.11 o                         
   5  13   1          0.27          2.36         3.61 o                         
   6  13   1          0.04         -1.72         3.29 o                         
   7  13   1          5.90          9.35         6.40 o                         
   8  13   1         12.64         11.75         4.36 o                         
   9  13   1          3.60          9.56         5.65 o                         
  10  13   1          0.02         -4.34         4.34 o                         
  11  13   1         11.78         11.57         4.87 o                         
  12  13   1         19.82          3.51         4.75 o                         
  13  13   1          0.66         -0.52         6.25 o                         
  14  13   1          1.60         -5.96         6.97 o                         
 -14  14   1          0.12          0.03         7.30 o                         
 -13  14   1          0.03         -6.30        15.82 o                         
 -12  14   1         21.38         21.22         6.55 o                         
 -11  14   1          0.00         -5.43         7.18 o                         
 -10  14   1         26.11         24.14         7.44 o                         
  -9  14   1          8.48          2.80         5.23 o                         
  -8  14   1        141.21        178.48        10.14 o                         
  -7  14   1        138.80        122.18         8.99 o                         
  -6  14   1        103.38         97.06         7.59 o                         
  -5  14   1        148.58        162.19         9.26 o                         
  -4  14   1         13.66         11.58         3.96 o                         
  -3  14   1        100.42        102.02         7.45 o                         
  -2  14   1         20.04         16.81         6.54 o                         
  -1  14   1          0.82          2.46         4.57 o                         
   0  14   1        131.49        130.29         8.83 o                         
   1  14   1          0.48          0.75         2.76 o                         
   2  14   1         16.83         12.36         4.29 o                         
   3  14   1         39.93         45.79         5.42 o                         
   4  14   1         54.83         55.80         6.97 o                         
   5  14   1          0.01          3.72         5.85 o                         
   6  14   1          2.35         -5.12         5.12 o                         
   7  14   1         65.73         73.44         8.23 o                         
   8  14   1          0.38          1.99         4.99 o                         
   9  14   1          0.10         -4.96         4.96 o                         
  10  14   1         30.71         37.66         6.55 o                         
  11  14   1          5.07          5.29         7.89 o                         
  12  14   1          7.97         12.27         7.75 o                         
  13  14   1         13.17          0.10         7.81 o                         
  14  14   1          0.32         -6.70         6.98 o                         
 -12  15   1          0.13          8.85        10.13 o                         
 -11  15   1          0.14         -5.88         6.32 o                         
 -10  15   1          3.40         12.30        13.08 o                         
  -9  15   1          6.54         11.94         5.01 o                         
  -8  15   1         10.09          0.97         5.32 o                         
  -7  15   1          0.84         -1.85         3.83 o                         
  -6  15   1         22.77         29.11         5.27 o                         
  -5  15   1          0.94         -0.76         5.10 o                         
  -4  15   1          4.59         -0.52         3.75 o                         
  -3  15   1          2.67          6.66         3.68 o                         
  -2  15   1          1.59         -2.04         3.77 o                         
  -1  15   1          2.84          0.94         3.80 o                         
   0  15   1          0.55          0.24         4.62 o                         
   1  15   1          0.25          2.81         3.96 o                         
   2  15   1          0.01         -0.61         3.58 o                         
   3  15   1          0.10         -1.50         3.74 o                         
   4  15   1          0.82         -0.91         3.87 o                         
   5  15   1          3.12          5.17         3.77 o                         
   6  15   1         12.64         17.64         4.53 o                         
   7  15   1          0.70          2.40         4.60 o                         
   8  15   1          6.04         -2.16         4.92 o                         
   9  15   1          3.83          9.02         4.66 o                         
  10  15   1          0.40          6.19         6.11 o                         
  11  15   1          0.00          5.56         9.14 o                         
  12  15   1          1.90        -11.40        11.40 o                         
  13  15   1          3.05          2.55         7.92 o                         
 -11  16   1          3.30         48.13        15.12 o                         
 -10  16   1         14.13          9.00        11.29 o                         
  -9  16   1         22.06         41.57         8.82 o                         
  -8  16   1         41.56         36.41         6.88 o                         
  -7  16   1         96.59         96.15         8.33 o                         
  -6  16   1          6.25          2.64         3.99 o                         
  -5  16   1         29.81         23.07         6.93 o                         
  -4  16   1          0.02          0.13         3.91 o                         
  -3  16   1         25.76         42.39         6.88 o                         
  -2  16   1          5.61          4.29         5.57 o                         
  -1  16   1          2.79         -5.68         8.62 o                         
   0  16   1         21.00         21.86         4.90 o                         
   1  16   1         10.03         19.39         7.38 o                         
   2  16   1          4.63         -4.90         4.90 o                         
   3  16   1          8.78         12.89         4.81 o                         
   4  16   1         57.01         71.64         7.43 o                         
   5  16   1          3.32          9.44         4.99 o                         
   6  16   1          2.30         -5.71         5.71 o                         
   7  16   1          9.00         13.73         7.94 o                         
   8  16   1         14.62         13.00         6.49 o                         
   9  16   1          0.32         25.06        11.16 o                         
  10  16   1         11.37         13.00         9.33 o                         
  -8  17   1          1.69          0.61         9.45 o                         
  -7  17   1         19.01          2.38         6.47 o                         
  -6  17   1          3.22          3.77         5.43 o                         
  -5  17   1          1.70          1.88         4.31 o                         
  -4  17   1          0.22         13.51        14.29 o                         
  -3  17   1         22.48          8.98         9.49 o                         
  -2  17   1          0.68          0.11         4.85 o                         
  -1  17   1         23.69         19.58         6.98 o                         
   0  17   1          2.81         -7.20         7.20 o                         
   1  17   1          7.34         23.26         7.55 o                         
   2  17   1         18.83         20.58        11.80 o                         
   3  17   1         22.21         27.96         7.89 o                         
   4  17   1         43.65         30.71         8.51 o                         
   5  17   1          0.10          1.83         8.84 o                         
   6  17   1          7.31         11.02         6.92 o                         
 -23   0   2          0.15          4.30         7.33 o                         
 -22   0   2          1.76         -6.47         6.47 o                         
 -21   0   2          0.21          6.66         5.95 o                         
 -20   0   2          3.81          6.92         4.52 o                         
 -19   0   2         23.01         36.05         8.03 o                         
 -18   0   2        228.28        240.79        17.33 o                         
 -17   0   2         54.40         45.96         8.26 o                         
 -16   0   2          7.93          5.28         4.31 o                         
 -15   0   2        358.08        346.75        16.04 o                         
 -14   0   2          0.82          1.67         2.31 o                         
 -13   0   2         10.54         10.18         2.42 o                         
 -12   0   2        321.28        331.01        12.35 o                         
 -11   0   2        119.02        104.16         6.90 o                         
 -10   0   2         97.61         96.41         6.52 o                         
  -9   0   2        403.67        463.95        12.73 o                         
  -8   0   2       1095.85       1032.43        18.14 o                         
  -7   0   2         10.74         13.26         3.43 o                         
  -6   0   2       1420.41       1462.06        24.34 o                         
  -5   0   2       4975.19       4617.35        33.41 o                         
  -4   0   2      41498.40      42795.73       134.57 o                         
  -3   0   2       3320.26       3176.50        25.60 o                         
  -2   0   2       5207.05       5493.78        30.09 o                         
  -1   0   2       2838.73       2636.36        17.42 o                         
   0   0   2       1650.62       1411.73         9.77 o                         
   1   0   2      10553.22       9556.19        26.40 o                         
   2   0   2       1149.12       1043.61         9.56 o                         
   3   0   2      26405.65      25655.01       226.91 o                         
   4   0   2      33290.09      32239.20        57.07 o                         
   5   0   2        170.29        174.49         4.21 o                         
   6   0   2       1031.87        985.99        13.43 o                         
   7   0   2       1704.61       1700.13        13.95 o                         
   8   0   2       1072.87       1099.25        11.82 o                         
   9   0   2          0.09          3.19         1.66 o                         
  10   0   2        949.37        957.94        14.16 o                         
  11   0   2          0.03          2.91         1.91 o                         
  12   0   2        162.47        169.46         6.77 o                         
  13   0   2        233.44        235.25         9.19 o                         
  14   0   2        154.95        171.04         7.53 o                         
  15   0   2        155.88        135.28         7.24 o                         
  16   0   2          0.02         -1.03         2.32 o                         
  17   0   2          1.27          0.58         2.75 o                         
  18   0   2         14.15         22.95         7.04 o                         
  19   0   2          1.13          0.60         4.97 o                         
  20   0   2          2.24         10.92         5.19 o                         
  21   0   2          2.18         -3.14         3.92 o                         
 -23   1   2          0.15         -3.55         4.69 o                         
 -22   1   2          1.26         -4.11         4.11 o                         
 -21   1   2          4.46          4.49         5.06 o                         
 -20   1   2          0.26          3.17         3.58 o                         
 -19   1   2          8.66         10.46         5.23 o                         
 -18   1   2          1.52         -1.41         3.34 o                         
 -17   1   2          0.78          0.61         3.27 o                         
 -16   1   2         31.95         29.68         2.85 o                         
 -15   1   2          3.19          1.78         1.75 o                         
 -14   1   2          4.82          7.39         2.17 o                         
 -13   1   2          9.90         16.17         1.97 o                         
 -12   1   2         91.80         90.50         3.50 o                         
 -11   1   2        265.21        251.74         5.66 o                         
 -10   1   2         23.57         15.30         1.72 o                         
  -9   1   2         56.81         59.36         3.63 o                         
  -8   1   2        395.30        395.65         8.53 o                         
  -7   1   2       1258.42       1296.05        15.28 o                         
  -6   1   2       1102.42       1127.57        12.38 o                         
  -5   1   2        605.32        605.99         8.81 o                         
  -4   1   2      20987.23      20527.48        47.94 o                         
  -3   1   2       5373.79       5520.07        25.38 o                         
  -2   1   2      14165.33      14068.44        36.64 o                         
  -1   1   2       3758.17       3968.94        23.99 o                         
   0   1   2         10.64          3.08         1.02 o                         
   1   1   2       6855.17       6518.58        18.47 o                         
   2   1   2      12488.07      12190.75        48.07 o                         
   3   1   2          1.29          0.58         0.98 o                         
   4   1   2        155.80        121.99         2.08 o                         
   5   1   2       3395.43       3360.49        23.02 o                         
   6   1   2          4.22          8.71         0.97 o                         
   7   1   2        593.13        614.57         5.86 o                         
   8   1   2         43.42         35.75         1.68 o                         
   9   1   2          1.33          1.24         1.12 o                         
  10   1   2        363.10        363.62         6.24 o                         
  11   1   2         86.58         87.16         3.11 o                         
  12   1   2          6.12          7.68         1.50 o                         
  13   1   2          2.49          0.36         1.42 o                         
  14   1   2          2.62          2.47         1.58 o                         
  15   1   2          2.37          1.41         1.64 o                         
  16   1   2          1.52         -1.92         1.92 o                         
  17   1   2          8.38          7.55         2.86 o                         
  18   1   2         20.08         25.07         4.44 o                         
  19   1   2          5.73         10.37         3.74 o                         
  20   1   2          4.25         -2.40         6.34 o                         
  21   1   2         16.66          9.51        12.17 o                         
  22   1   2          0.00         10.04         6.49 o                         
 -22   2   2          4.17        -11.92        17.54 o                         
 -21   2   2          0.02         -0.23         6.51 o                         
 -20   2   2         13.42          8.00         3.69 o                         
 -19   2   2          0.24          1.94         3.21 o                         
 -18   2   2          1.49          5.31         3.84 o                         
 -17   2   2          0.15         -0.75         2.64 o                         
 -16   2   2         16.85         15.77         3.18 o                         
 -15   2   2        341.85        375.38        11.63 o                         
 -14   2   2         88.19         89.24         5.86 o                         
 -13   2   2         51.43         42.47         2.49 o                         
 -12   2   2        107.11         91.77         3.66 o                         
 -11   2   2        703.19        702.69        11.12 o                         
 -10   2   2         78.30         93.14         4.18 o                         
  -9   2   2        172.14        195.96         6.24 o                         
  -8   2   2       7030.60       7240.42        69.81 o                         
  -7   2   2        998.01        857.10        13.22 o                         
  -6   2   2       2165.19       2263.28        20.40 o                         
  -5   2   2         21.37         15.58         2.47 o                         
  -4   2   2       1083.16       1105.89         8.57 o                         
  -3   2   2        179.71        177.74         2.96 o                         
  -2   2   2         48.08         47.38         1.78 o                         
  -1   2   2         45.85         48.26         1.43 o                         
   0   2   2        299.24        296.90         4.81 o                         
   1   2   2       1927.44       1829.84        13.06 o                         
   2   2   2          0.67          1.91         2.44 o                         
   3   2   2        503.44        496.49         4.74 o                         
   4   2   2        677.59        636.43        10.05 o                         
   5   2   2          1.74          2.09         0.74 o                         
   6   2   2       2203.37       2183.69         9.98 o                         
   7   2   2       5934.81       5734.15        23.58 o                         
   8   2   2          3.96          5.46         1.08 o                         
   9   2   2        349.27        370.19         5.12 o                         
  10   2   2       1576.20       1607.48        11.17 o                         
  11   2   2          8.02          3.59         1.21 o                         
  12   2   2        455.09        474.13         7.34 o                         
  13   2   2          0.17          1.77         1.49 o                         
  14   2   2         26.94         30.75         2.42 o                         
  15   2   2         23.89         16.62         2.19 o                         
  16   2   2          2.80          0.55         2.22 o                         
  17   2   2          2.36          3.30         2.49 o                         
  18   2   2         68.54         73.85         6.60 o                         
  19   2   2          6.29          6.68         3.56 o                         
  20   2   2         22.22         19.63         4.23 o                         
  21   2   2          0.12         -3.35         6.46 o                         
  22   2   2          3.25          6.84         6.66 o                         
 -22   3   2          6.07          6.49         6.25 o                         
 -21   3   2          9.14          2.35         7.40 o                         
 -20   3   2          7.48          3.80         4.71 o                         
 -19   3   2          3.19         -2.22        12.70 o                         
 -18   3   2          8.30          7.82         3.85 o                         
 -17   3   2          2.71          4.75         3.30 o                         
 -16   3   2          7.31          3.83         3.50 o                         
 -15   3   2        331.07        340.66        19.24 o                         
 -14   3   2         17.74         22.18         4.06 o                         
 -13   3   2        325.68        327.29        10.28 o                         
 -12   3   2        263.32        270.34         8.34 o                         
 -11   3   2        318.03        315.18         7.81 o                         
 -10   3   2        166.75        182.58         6.36 o                         
  -9   3   2       1323.67       1275.32        17.69 o                         
  -8   3   2      10073.63      10281.11        47.97 o                         
  -7   3   2       1776.59       1765.57        19.35 o                         
  -6   3   2        455.87        465.24         9.76 o                         
  -5   3   2       2185.80       2094.74        20.32 o                         
  -4   3   2       2813.00       2654.21        12.62 o                         
  -3   3   2        329.30        350.12         4.72 o                         
  -2   3   2       1126.06       1082.27         8.01 o                         
  -1   3   2       1238.07       1255.68         6.53 o                         
   0   3   2         32.02         31.19         1.26 o                         
   1   3   2        377.68        405.51         3.80 o                         
   2   3   2        139.95        129.93         2.76 o                         
   3   3   2        964.88        907.56         8.87 o                         
   4   3   2       3079.84       2887.57        22.90 o                         
   5   3   2        500.39        509.89         7.49 o                         
   6   3   2       3904.26       3781.35        30.20 o                         
   7   3   2        178.85        162.90         2.96 o                         
   8   3   2         20.77         29.56         1.57 o                         
   9   3   2         26.48         25.62         1.60 o                         
  10   3   2        188.71        195.01         3.97 o                         
  11   3   2         58.58         61.53         2.49 o                         
  12   3   2          2.98          2.43         1.34 o                         
  13   3   2          7.67          7.90         1.63 o                         
  14   3   2        234.85        238.66         6.31 o                         
  15   3   2        102.38        106.20         4.91 o                         
  16   3   2          3.54          3.81         2.43 o                         
  17   3   2         98.86        109.39         7.50 o                         
  18   3   2         10.62         11.72         3.31 o                         
  19   3   2         17.40         10.91         4.76 o                         
  20   3   2          0.03         -3.87         4.92 o                         
  21   3   2          7.48          9.31         6.80 o                         
  22   3   2          0.43         10.33         7.63 o                         
 -21   4   2          0.55          7.56         6.41 o                         
 -20   4   2          0.08         -3.65         3.65 o                         
 -19   4   2          0.05          0.63         3.10 o                         
 -18   4   2         18.08         18.92         3.86 o                         
 -17   4   2          2.68          1.00         3.44 o                         
 -16   4   2         30.55         31.42         4.44 o                         
 -15   4   2          4.76          6.26         3.05 o                         
 -14   4   2         27.45         27.69         4.07 o                         
 -13   4   2        351.60        347.11        11.52 o                         
 -12   4   2         10.69          5.30         2.57 o                         
 -11   4   2        706.43        745.18        11.19 o                         
 -10   4   2         45.46         41.11         3.41 o                         
  -9   4   2       1009.92       1026.24        14.50 o                         
  -8   4   2       4956.30       5031.46        30.65 o                         
  -7   4   2       1330.96       1309.96        15.17 o                         
  -6   4   2        398.36        431.11         8.84 o                         
  -5   4   2         35.82         33.45         2.70 o                         
  -4   4   2        115.72        118.76         3.09 o                         
  -3   4   2       1083.51       1122.45        10.82 o                         
  -2   4   2        450.56        510.83         6.18 o                         
  -1   4   2         30.92         37.26         1.84 o                         
   0   4   2       1673.62       1721.67        11.10 o                         
   1   4   2        276.50        307.22         3.83 o                         
   2   4   2       4299.47       4445.15        24.88 o                         
   3   4   2        495.01        520.85         7.86 o                         
   4   4   2       1802.74       1859.05        16.13 o                         
   5   4   2       3751.04       3921.85        24.04 o                         
   6   4   2       1092.48       1183.88        12.24 o                         
   7   4   2        364.21        355.80         6.33 o                         
   8   4   2        283.24        298.28         4.02 o                         
   9   4   2         27.75         27.76         1.54 o                         
  10   4   2         40.46         47.59         2.06 o                         
  11   4   2        184.58        192.19         4.12 o                         
  12   4   2         19.90         18.66         1.77 o                         
  13   4   2          1.02          2.93         1.53 o                         
  14   4   2         50.68         44.97         3.14 o                         
  15   4   2         71.58         66.07         3.90 o                         
  16   4   2         28.80         23.85         3.08 o                         
  17   4   2         67.39         71.72         5.99 o                         
  18   4   2          1.85         -5.37         5.37 o                         
  19   4   2          6.02          9.94         5.20 o                         
  20   4   2          5.77         -6.05         6.05 o                         
  21   4   2          4.63         -7.36         7.36 o                         
  22   4   2          0.02          8.71         7.83 o                         
 -20   5   2         30.32         28.65         6.84 o                         
 -19   5   2          1.75          1.44         3.38 o                         
 -18   5   2          2.83          5.80         3.51 o                         
 -17   5   2          0.97          1.78         2.96 o                         
 -16   5   2         17.71         17.48         3.80 o                         
 -15   5   2         37.24         37.48         4.49 o                         
 -14   5   2        148.16        140.39         7.82 o                         
 -13   5   2         11.17         10.06         3.09 o                         
 -12   5   2        253.80        260.37         8.29 o                         
 -11   5   2         13.37          8.00         2.42 o                         
 -10   5   2         15.77         17.41         2.32 o                         
  -9   5   2        499.93        508.49         8.34 o                         
  -8   5   2       4000.55       4092.26        26.01 o                         
  -7   5   2        283.14        239.05         6.95 o                         
  -6   5   2        325.43        326.44         5.57 o                         
  -5   5   2       8328.31       8399.09        63.34 o                         
  -4   5   2       2684.04       2570.47        18.36 o                         
  -3   5   2       1529.70       1545.24        12.28 o                         
  -2   5   2        926.77        973.49         8.66 o                         
  -1   5   2         71.43         37.48         2.02 o                         
   0   5   2       1759.99       1812.18        10.59 o                         
   1   5   2        254.53        302.48         4.27 o                         
   2   5   2       6000.66       6177.89        30.56 o                         
   3   5   2       1604.76       1706.03        19.73 o                         
   4   5   2       1702.86       1792.55        18.12 o                         
   5   5   2        964.60       1030.07        13.56 o                         
   6   5   2        610.27        564.09        10.47 o                         
   7   5   2        903.11        911.17        11.86 o                         
   8   5   2        145.19        132.64         4.07 o                         
   9   5   2        542.57        545.25         7.64 o                         
  10   5   2         98.93         96.47         2.91 o                         
  11   5   2        690.70        681.61         8.32 o                         
  12   5   2         10.96          9.48         1.67 o                         
  13   5   2         55.60         51.58         3.15 o                         
  14   5   2        218.24        217.06         6.13 o                         
  15   5   2         42.89         39.24         3.52 o                         
  16   5   2          1.17          4.17         3.63 o                         
  17   5   2         27.76         34.94         6.71 o                         
  18   5   2          1.82          1.31         8.77 o                         
  19   5   2          0.41         -5.57         5.57 o                         
  20   5   2          0.04         -3.50         7.42 o                         
  21   5   2          1.53          3.33         7.09 o                         
 -20   6   2          0.92         -8.54         8.54 o                         
 -19   6   2         15.55         18.26         5.49 o                         
 -18   6   2          6.83          8.49         3.67 o                         
 -17   6   2          4.26          2.33         2.92 o                         
 -16   6   2          0.00         -1.90         2.86 o                         
 -15   6   2         15.38         15.42         3.41 o                         
 -14   6   2        186.35        182.82        12.15 o                         
 -13   6   2         30.78         39.08         4.52 o                         
 -12   6   2        102.13        105.47         6.35 o                         
 -11   6   2        121.58        117.22         5.91 o                         
 -10   6   2        256.54        249.41         6.88 o                         
  -9   6   2        519.94        560.41         9.08 o                         
  -8   6   2          2.49          6.90         1.94 o                         
  -7   6   2       1305.00       1334.09        13.60 o                         
  -6   6   2         68.50         80.98         3.73 o                         
  -5   6   2         11.98          5.93         2.14 o                         
  -4   6   2         43.89         32.67         2.68 o                         
  -3   6   2       1342.66       1538.37        12.61 o                         
  -2   6   2        523.87        522.81         7.29 o                         
  -1   6   2        264.47        245.69         4.88 o                         
   0   6   2        561.94        628.04         6.95 o                         
   1   6   2        102.59        109.06         4.11 o                         
   2   6   2         39.92         35.71         1.95 o                         
   3   6   2       2341.42       2606.28        14.05 o                         
   4   6   2       1539.65       1605.23        18.23 o                         
   5   6   2        170.97        176.15         5.88 o                         
   6   6   2        714.49        747.58        12.86 o                         
   7   6   2       1399.25       1389.60        17.98 o                         
   8   6   2          0.48          2.05         1.82 o                         
   9   6   2         64.46         58.31         3.37 o                         
  10   6   2         42.23         43.06         3.41 o                         
  11   6   2         71.86         77.44         4.46 o                         
  12   6   2         97.50         99.82         5.52 o                         
  13   6   2         10.81          7.55         1.39 o                         
  14   6   2         11.74          9.79         2.46 o                         
  15   6   2          0.68         -0.43         1.47 o                         
  16   6   2         72.37         73.84         9.48 o                         
  17   6   2         14.11         12.94         7.26 o                         
  18   6   2          3.57         13.49         6.39 o                         
  19   6   2         16.42         13.94         6.23 o                         
  20   6   2          0.89          4.19         6.47 o                         
 -19   7   2          7.22          7.09        13.22 o                         
 -18   7   2         12.39          9.13         5.26 o                         
 -17   7   2         23.11         21.93         4.05 o                         
 -16   7   2         60.56         57.34         6.83 o                         
 -15   7   2          0.50         -0.87         2.72 o                         
 -14   7   2         91.73         84.03         6.15 o                         
 -13   7   2        349.64        343.49        11.25 o                         
 -12   7   2          9.67          8.73         3.89 o                         
 -11   7   2        309.11        304.88         9.24 o                         
 -10   7   2          0.35          2.03         2.39 o                         
  -9   7   2          5.68          5.10         0.94 o                         
  -8   7   2        225.35        220.45         6.62 o                         
  -7   7   2         73.97         84.72         3.93 o                         
  -6   7   2         57.42         51.15         3.31 o                         
  -5   7   2        294.61        280.01         5.86 o                         
  -4   7   2          3.02          0.68         1.42 o                         
  -3   7   2        975.54        950.86        11.76 o                         
  -2   7   2         17.51         22.49         1.98 o                         
  -1   7   2       4099.51       4307.79        41.24 o                         
   0   7   2        709.64        703.68         8.88 o                         
   1   7   2       2860.51       3164.69        27.80 o                         
   2   7   2        493.01        476.54         6.61 o                         
   3   7   2          0.23          2.29         1.05 o                         
   4   7   2        481.81        457.19         6.22 o                         
   5   7   2        514.81        558.82        11.88 o                         
   6   7   2        447.60        457.95         9.31 o                         
   7   7   2        312.51        313.60         9.12 o                         
   8   7   2        292.00        289.50         8.30 o                         
   9   7   2         27.47         32.56         4.57 o                         
  10   7   2          8.66          9.53         2.37 o                         
  11   7   2        136.88        122.84         5.13 o                         
  12   7   2         13.97         13.97         2.95 o                         
  13   7   2         75.55         64.61         4.90 o                         
  14   7   2        136.82        150.66         7.07 o                         
  15   7   2          0.35          1.34         2.49 o                         
  16   7   2         53.77         63.63         9.14 o                         
  17   7   2          2.76          6.12         5.27 o                         
  18   7   2          2.52         -3.87         5.93 o                         
  19   7   2          0.26         -2.43         6.39 o                         
 -18   8   2          0.26          1.44         4.69 o                         
 -17   8   2          1.49          1.58        12.17 o                         
 -16   8   2          0.30          1.12         3.86 o                         
 -15   8   2         82.15         82.67         6.20 o                         
 -14   8   2        175.36        151.77         8.06 o                         
 -13   8   2          2.54          4.55         2.70 o                         
 -12   8   2         12.50          5.09         2.96 o                         
 -11   8   2        146.55        164.59         7.14 o                         
 -10   8   2         70.48         67.52         4.92 o                         
  -9   8   2        142.88        141.81         6.67 o                         
  -8   8   2        353.83        362.31        10.66 o                         
  -7   8   2        941.28        971.95        12.94 o                         
  -6   8   2          0.80          0.78         1.92 o                         
  -5   8   2        701.88        668.66         8.70 o                         
  -4   8   2         85.48         76.12         3.21 o                         
  -3   8   2        159.36        150.00         5.35 o                         
  -2   8   2         92.74         68.64         3.96 o                         
  -1   8   2        106.65         96.59         3.80 o                         
   0   8   2        304.53        271.79         6.03 o                         
   1   8   2         35.88         35.79         2.05 o                         
   2   8   2          0.05          0.30         1.24 o                         
   3   8   2        880.38        898.21         9.82 o                         
   4   8   2        143.25        135.52         3.74 o                         
   5   8   2        293.38        308.28         8.54 o                         
   6   8   2        138.15        138.53         5.99 o                         
   7   8   2       1770.60       1771.20        21.39 o                         
   8   8   2        159.02        149.46         7.17 o                         
   9   8   2          9.91         13.82         3.63 o                         
  10   8   2        135.18        132.75         7.09 o                         
  11   8   2         59.57         57.15         4.87 o                         
  12   8   2         46.32         42.01         6.62 o                         
  13   8   2         41.52         42.03         4.92 o                         
  14   8   2         11.47         11.34         3.31 o                         
  15   8   2         39.91         44.18         4.88 o                         
  16   8   2          1.76         -5.72         5.72 o                         
  17   8   2          0.15          7.75         5.45 o                         
  18   8   2         13.22         14.97         6.51 o                         
 -18   9   2          0.07          4.87         7.66 o                         
 -17   9   2          7.53         11.55         5.62 o                         
 -16   9   2          9.61          8.68         5.30 o                         
 -15   9   2         10.66         17.38         6.53 o                         
 -14   9   2         18.37         18.28         4.44 o                         
 -13   9   2          0.10         -2.59         2.59 o                         
 -12   9   2         12.09         10.28         2.97 o                         
 -11   9   2         34.49         32.36         3.77 o                         
 -10   9   2         28.34         25.54         3.48 o                         
  -9   9   2         49.51         43.38         4.21 o                         
  -8   9   2         18.39         11.45         3.31 o                         
  -7   9   2        497.00        495.65        11.63 o                         
  -6   9   2          7.42          5.54         2.22 o                         
  -5   9   2        499.32        516.20         9.39 o                         
  -4   9   2         41.24         39.38         2.89 o                         
  -3   9   2          7.81         11.42         1.99 o                         
  -2   9   2         60.08         56.02         3.58 o                         
  -1   9   2        464.32        471.90         8.42 o                         
   0   9   2          0.00         -1.43         1.43 o                         
   1   9   2          0.90          3.31         1.31 o                         
   2   9   2          1.17         -0.84         1.29 o                         
   3   9   2         11.46          9.14         1.51 o                         
   4   9   2         72.00         81.87         3.09 o                         
   5   9   2         45.99         43.06         2.26 o                         
   6   9   2        165.42        162.28         7.69 o                         
   7   9   2        150.24        153.71         7.60 o                         
   8   9   2         76.91         69.85         5.04 o                         
   9   9   2         87.62         79.61         5.47 o                         
  10   9   2         46.02         47.94         5.74 o                         
  11   9   2          0.10          1.14         2.80 o                         
  12   9   2         20.03         17.52         3.45 o                         
  13   9   2         23.16         21.13         4.31 o                         
  14   9   2          2.75          2.85         2.72 o                         
  15   9   2         17.37          9.63         5.53 o                         
  16   9   2          2.18          4.80         5.72 o                         
  17   9   2          0.85          2.45         5.67 o                         
 -17  10   2          4.43         11.26        10.26 o                         
 -16  10   2          0.37         -4.13         5.22 o                         
 -15  10   2          1.25         -5.46         5.46 o                         
 -14  10   2          6.67          6.53         5.00 o                         
 -13  10   2         10.95         12.14         2.81 o                         
 -12  10   2         79.68         95.95         6.00 o                         
 -11  10   2        131.63        126.87         6.72 o                         
 -10  10   2          2.14          6.38         2.71 o                         
  -9  10   2         27.97         32.76         4.85 o                         
  -8  10   2        135.47        151.05         7.21 o                         
  -7  10   2         19.05         14.78         3.21 o                         
  -6  10   2         14.02         16.99         3.11 o                         
  -5  10   2       1240.73       1295.92        17.06 o                         
  -4  10   2         88.01         84.80         4.10 o                         
  -3  10   2        377.52        352.61         7.47 o                         
  -2  10   2         74.47         63.99         3.28 o                         
  -1  10   2         51.46         50.65         3.29 o                         
   0  10   2        361.73        358.29         7.81 o                         
   1  10   2        152.85        153.03         4.51 o                         
   2  10   2        337.66        338.42         6.15 o                         
   3  10   2        849.82        855.97        11.91 o                         
   4  10   2       1203.84       1208.30        13.44 o                         
   5  10   2          0.10          0.69         1.32 o                         
   6  10   2        168.26        154.11         8.04 o                         
   7  10   2         52.83         55.66         5.38 o                         
   8  10   2         11.48         13.96         4.15 o                         
   9  10   2         87.35         82.45         7.28 o                         
  10  10   2         89.82        107.47         7.50 o                         
  11  10   2          5.82          5.39         3.66 o                         
  12  10   2         16.03         15.84         3.32 o                         
  13  10   2         89.02         78.98         5.93 o                         
  14  10   2          0.82         12.71         6.30 o                         
  15  10   2         13.74         32.01         8.36 o                         
  16  10   2          0.04          2.39         8.66 o                         
 -16  11   2          3.48         -1.66         7.06 o                         
 -15  11   2          0.94          8.15         4.94 o                         
 -14  11   2          0.60         -2.00         7.26 o                         
 -13  11   2          2.32          9.26         4.43 o                         
 -12  11   2          0.01          0.57         2.48 o                         
 -11  11   2         10.48          5.18         2.64 o                         
 -10  11   2          7.03          4.40         2.69 o                         
  -9  11   2         99.78        111.74         6.77 o                         
  -8  11   2         16.57         16.42         3.73 o                         
  -7  11   2          9.88          6.16         2.41 o                         
  -6  11   2         37.86         45.07         3.87 o                         
  -5  11   2         17.45         16.51         3.08 o                         
  -4  11   2        470.06        465.71         9.12 o                         
  -3  11   2        912.19        904.55        12.46 o                         
  -2  11   2        173.39        167.16         5.54 o                         
  -1  11   2         57.34         53.39         3.43 o                         
   0  11   2         41.20         37.94         3.29 o                         
   1  11   2        424.05        418.14         9.32 o                         
   2  11   2        114.54        120.17         4.81 o                         
   3  11   2          7.26          4.90         1.96 o                         
   4  11   2         44.49         42.50         3.53 o                         
   5  11   2         36.64         37.91         2.73 o                         
   6  11   2         94.10         93.31         6.64 o                         
   7  11   2          4.77          2.48         3.28 o                         
   8  11   2          0.78          5.06         3.83 o                         
   9  11   2        117.03        109.58         8.51 o                         
  10  11   2          0.56         -0.21         4.41 o                         
  11  11   2         16.58         19.53         4.40 o                         
  12  11   2          6.06          6.69         3.10 o                         
  13  11   2          6.98          7.31         4.49 o                         
  14  11   2          3.00          3.07         4.98 o                         
  15  11   2          7.00          8.43         6.22 o                         
 -15  12   2          6.65         -5.64         8.22 o                         
 -14  12   2          0.24         -2.31         4.48 o                         
 -13  12   2          0.37         -4.36         4.36 o                         
 -12  12   2         39.95         49.89         6.14 o                         
 -11  12   2         29.73         35.21         5.02 o                         
 -10  12   2          5.15          0.23         3.16 o                         
  -9  12   2         13.85         21.90         4.38 o                         
  -8  12   2          4.97          5.42         3.07 o                         
  -7  12   2         82.17         86.75         5.51 o                         
  -6  12   2         15.84         18.57         3.11 o                         
  -5  12   2          3.22          1.72         2.89 o                         
  -4  12   2         85.00         93.12         5.51 o                         
  -3  12   2        594.44        574.63        11.26 o                         
  -2  12   2        507.23        511.54         9.76 o                         
  -1  12   2         57.51         56.04         3.87 o                         
   0  12   2        442.71        445.26        11.22 o                         
   1  12   2        103.50        105.26         5.42 o                         
   2  12   2          0.00         -1.69         2.47 o                         
   3  12   2         23.54         25.05         2.67 o                         
   4  12   2         55.15         53.12         3.89 o                         
   5  12   2         17.41         10.49         2.84 o                         
   6  12   2         10.06         11.70         1.75 o                         
   7  12   2        179.92        185.30        11.29 o                         
   8  12   2         15.24         14.55         4.70 o                         
   9  12   2          0.68          0.56         3.83 o                         
  10  12   2         36.36         33.83         6.91 o                         
  11  12   2          0.38          1.32         7.32 o                         
  12  12   2         43.96         46.10         7.18 o                         
  13  12   2         24.47         26.89         5.51 o                         
  14  12   2          2.14          3.18         6.67 o                         
 -15  13   2          7.29         11.92         9.19 o                         
 -14  13   2          9.23         17.80         6.26 o                         
 -13  13   2          3.42         -4.80         4.80 o                         
 -12  13   2         14.08         14.91         5.27 o                         
 -11  13   2         26.39         34.36         6.42 o                         
 -10  13   2          1.67          5.28         4.63 o                         
  -9  13   2        131.61        127.78         8.59 o                         
  -8  13   2          9.30         10.56         3.99 o                         
  -7  13   2        557.19        569.75        16.59 o                         
  -6  13   2          7.99          9.11         3.24 o                         
  -5  13   2          0.12         -2.12         2.82 o                         
  -4  13   2        123.98        131.77         6.66 o                         
  -3  13   2        181.80        192.15         7.86 o                         
  -2  13   2         40.25         50.52         5.44 o                         
  -1  13   2          4.50          5.60         2.45 o                         
   0  13   2         23.15         18.98         2.94 o                         
   1  13   2         41.57         31.45         3.63 o                         
   2  13   2          9.61          4.03         3.67 o                         
   3  13   2        178.44        184.98         9.85 o                         
   4  13   2         90.97         90.74         7.15 o                         
   5  13   2          2.70          0.47         3.71 o                         
   6  13   2        125.22        123.38         9.67 o                         
   7  13   2          1.71         -2.13         4.38 o                         
   8  13   2         19.72         25.73         7.25 o                         
   9  13   2         31.09         30.66         5.71 o                         
  10  13   2         21.65         19.43         5.13 o                         
  11  13   2        117.98        138.47        10.89 o                         
  12  13   2         31.36         23.80        10.70 o                         
  13  13   2          3.49          7.84         5.91 o                         
  14  13   2         14.33         -7.04         7.56 o                         
 -14  14   2          3.16         19.08        12.38 o                         
 -13  14   2          1.79         -5.55         8.79 o                         
 -12  14   2          3.73          8.22         4.48 o                         
 -11  14   2          3.09          2.39         4.91 o                         
 -10  14   2         48.11         60.01         7.83 o                         
  -9  14   2          6.60          1.47         5.11 o                         
  -8  14   2         19.61         12.06         4.52 o                         
  -7  14   2         79.44         88.63         7.51 o                         
  -6  14   2         18.96         19.85         4.46 o                         
  -5  14   2          1.99         -3.27         3.65 o                         
  -4  14   2         28.91         34.90         4.98 o                         
  -3  14   2         78.92         80.80         6.80 o                         
  -2  14   2         40.44         49.89         5.40 o                         
  -1  14   2          0.13         -3.15         3.15 o                         
   0  14   2         89.62         94.38         7.45 o                         
   1  14   2          7.04          6.33         3.44 o                         
   2  14   2         19.58         13.40         4.92 o                         
   3  14   2          4.97          4.91         3.82 o                         
   4  14   2         10.81         10.06         3.92 o                         
   5  14   2          0.59         -2.85         3.61 o                         
   6  14   2          7.69          1.56         5.11 o                         
   7  14   2         11.29         11.62         7.86 o                         
   8  14   2         13.26          6.44         4.23 o                         
   9  14   2          5.14         -1.00         7.54 o                         
  10  14   2         10.13          7.22         6.93 o                         
  11  14   2          3.14          8.65         5.15 o                         
  12  14   2          5.02         16.45         7.85 o                         
  13  14   2         10.71          2.65         6.75 o                         
 -13  15   2         11.43         35.36        15.36 o                         
 -12  15   2         34.73         36.69        14.84 o                         
 -11  15   2         37.39         14.61         9.31 o                         
 -10  15   2         49.99         28.83         6.06 o                         
  -9  15   2         46.63         38.43         5.57 o                         
  -8  15   2          3.40         -1.99         3.97 o                         
  -7  15   2         78.71         91.55         7.91 o                         
  -6  15   2          5.51          3.83         5.06 o                         
  -5  15   2          0.03          3.57         4.01 o                         
  -4  15   2         85.96         87.79         7.38 o                         
  -3  15   2         58.62         60.83         6.33 o                         
  -2  15   2         11.75         21.54         4.45 o                         
  -1  15   2        120.93        129.42         7.60 o                         
   0  15   2          9.93         11.26         4.11 o                         
   1  15   2          5.83          5.16         4.04 o                         
   2  15   2         15.00         16.81         4.61 o                         
   3  15   2         51.24         56.50         6.30 o                         
   4  15   2          4.88         10.44         4.67 o                         
   5  15   2         11.15          9.22         3.95 o                         
   6  15   2          3.04         -3.22         4.84 o                         
   7  15   2         54.59         60.42        16.47 o                         
   8  15   2         16.04         16.73         5.27 o                         
   9  15   2         51.52         60.28         9.82 o                         
  10  15   2          0.46          1.02         8.33 o                         
  11  15   2         23.68          1.35         8.37 o                         
  12  15   2          0.93         -9.62         9.62 o                         
 -10  16   2          3.87          5.08         8.28 o                         
  -9  16   2         12.17          9.69         6.05 o                         
  -8  16   2          0.35         -0.82         4.59 o                         
  -7  16   2         20.94          6.76         6.18 o                         
  -6  16   2          0.19         -3.25         6.16 o                         
  -5  16   2          3.16         11.05         5.01 o                         
  -4  16   2          5.45          2.13         5.62 o                         
  -3  16   2          0.04          0.14         3.66 o                         
  -2  16   2         18.90         22.12         4.73 o                         
  -1  16   2         33.51         39.74         6.06 o                         
   0  16   2          3.74          0.07         4.85 o                         
   1  16   2          1.34         -0.90         3.85 o                         
   2  16   2          5.57         16.92         5.05 o                         
   3  16   2         31.97         27.29         5.18 o                         
   4  16   2          0.24         -2.62         4.94 o                         
   5  16   2          5.08         15.60         7.30 o                         
   6  16   2          2.85         -4.68         7.40 o                         
   7  16   2         14.31         14.07         6.86 o                         
   8  16   2          0.22        -10.26        10.26 o                         
   9  16   2          1.06        -10.68        10.68 o                         
  10  16   2         17.05         20.51        10.51 o                         
  11  16   2         15.80         21.59         9.96 o                         
  -7  17   2          1.19         14.18         8.96 o                         
  -6  17   2          0.38         -8.79         8.79 o                         
  -5  17   2          0.45         -8.21         8.21 o                         
  -4  17   2          9.72        -11.05        11.05 o                         
  -3  17   2          0.00         -9.37         9.37 o                         
  -2  17   2          8.34          8.36         9.16 o                         
  -1  17   2         27.96         51.45        14.57 o                         
   0  17   2          0.33         29.44        13.53 o                         
   1  17   2         10.12          4.05         8.41 o                         
   2  17   2          3.40         -7.45         7.91 o                         
   3  17   2          2.43         -3.37         9.86 o                         
 -23   1   3          3.26          3.79         6.18 o                         
 -22   1   3          4.54          2.26         3.87 o                         
 -21   1   3          0.23         -1.01         7.50 o                         
 -20   1   3          1.85         -1.94         7.96 o                         
 -19   1   3         85.63        102.37         8.76 o                         
 -18   1   3          0.46         -3.81         3.81 o                         
 -17   1   3         30.14         25.47        11.58 o                         
 -16   1   3         29.77         33.21         5.13 o                         
 -15   1   3         34.85         38.52         3.37 o                         
 -14   1   3          1.05          0.39         1.61 o                         
 -13   1   3         23.13         24.01         2.47 o                         
 -12   1   3        356.41        393.90         9.23 o                         
 -11   1   3        139.50        142.11         5.54 o                         
 -10   1   3          5.27          4.69         1.88 o                         
  -9   1   3        984.35        972.42        12.95 o                         
  -8   1   3        298.47        321.68        10.82 o                         
  -7   1   3          2.40          1.38         2.03 o                         
  -6   1   3       2508.11       2568.37        20.74 o                         
  -5   1   3       1875.28       1846.50        16.96 o                         
  -4   1   3       2562.99       2380.10        23.78 o                         
  -3   1   3       1046.57       1011.42         8.83 o                         
  -2   1   3        927.48        951.45         8.01 o                         
  -1   1   3       7904.51       7595.14        23.05 o                         
   0   1   3       3192.83       3184.87        17.87 o                         
   1   1   3        410.35        393.84         3.72 o                         
   2   1   3       2510.13       2479.31        11.22 o                         
   3   1   3       3968.28       3875.45        15.43 o                         
   4   1   3       1444.30       1367.46         9.27 o                         
   5   1   3        818.42        816.36         7.75 o                         
   6   1   3       1675.68       1626.42        15.35 o                         
   7   1   3        447.92        408.37         4.59 o                         
   8   1   3        681.22        748.06         7.25 o                         
   9   1   3        180.16        172.21         3.53 o                         
  10   1   3        177.21        185.94         3.85 o                         
  11   1   3        213.94        195.57         4.15 o                         
  12   1   3          4.04          3.76         1.36 o                         
  13   1   3         24.42         28.28         2.20 o                         
  14   1   3        172.18        172.68         4.86 o                         
  15   1   3          0.14         -0.28         1.67 o                         
  16   1   3          4.04          3.01         2.07 o                         
  17   1   3        102.82         93.04         6.90 o                         
  18   1   3         47.16         53.69         7.81 o                         
  19   1   3          2.04         -0.34         3.24 o                         
  20   1   3          6.15          1.07         3.33 o                         
  21   1   3          0.75          4.64         8.64 o                         
 -22   2   3          5.27          6.33         4.18 o                         
 -21   2   3          0.02         17.40         5.16 o                         
 -20   2   3          0.17         -3.89         3.89 o                         
 -19   2   3          7.02          5.45         3.63 o                         
 -18   2   3          5.46          3.88         3.62 o                         
 -17   2   3         13.35         12.75         4.26 o                         
 -16   2   3         72.29         75.03         7.13 o                         
 -15   2   3         69.82         68.20         6.59 o                         
 -14   2   3          0.51          1.96         5.24 o                         
 -13   2   3         84.89         81.62         6.75 o                         
 -12   2   3          4.83          3.33         2.69 o                         
 -11   2   3        175.20        171.05         6.09 o                         
 -10   2   3        434.77        447.93        10.19 o                         
  -9   2   3        979.51        979.49        14.65 o                         
  -8   2   3       5892.03       6200.33       121.92 o                         
  -7   2   3         18.97         26.74         1.96 o                         
  -6   2   3         51.50         61.11         4.16 o                         
  -5   2   3         18.22         20.07         1.71 o                         
  -4   2   3        351.67        326.90         5.26 o                         
  -3   2   3        445.06        413.96         5.47 o                         
  -2   2   3        768.96        743.42         6.59 o                         
  -1   2   3         44.07         43.24         1.98 o                         
   0   2   3        883.66        841.00         7.36 o                         
   1   2   3        992.57        970.72         8.13 o                         
   2   2   3        630.39        608.38         5.81 o                         
   3   2   3          2.02          1.19         0.81 o                         
   4   2   3        128.72        134.56         3.50 o                         
   5   2   3        110.44        113.55         3.08 o                         
   6   2   3       2850.11       2848.05        20.39 o                         
   7   2   3       3025.18       3127.97        14.55 o                         
   8   2   3         98.49         90.30         2.58 o                         
   9   2   3          0.08          2.49         1.08 o                         
  10   2   3          0.77          0.08         1.10 o                         
  11   2   3         38.69         34.67         2.43 o                         
  12   2   3          3.80          3.27         1.36 o                         
  13   2   3         97.18        111.86         3.97 o                         
  14   2   3         60.07         58.92         3.63 o                         
  15   2   3         23.38         23.04         2.74 o                         
  16   2   3          1.74          0.19         2.17 o                         
  17   2   3         75.38         85.09         6.86 o                         
  18   2   3         25.93         19.12         4.17 o                         
  19   2   3         76.56         72.32         6.89 o                         
  20   2   3          4.00          2.97         5.37 o                         
  21   2   3          4.49         12.63         7.24 o                         
  22   2   3          0.23          0.69         6.92 o                         
 -22   3   3          8.09          1.37         5.22 o                         
 -21   3   3          1.18         30.38        12.83 o                         
 -20   3   3          0.62          3.61         7.62 o                         
 -19   3   3         22.63         35.09         5.81 o                         
 -18   3   3          0.72         -0.64         3.17 o                         
 -17   3   3         78.41         60.46         6.68 o                         
 -16   3   3         22.04         23.40         4.86 o                         
 -15   3   3          6.97          6.91         3.94 o                         
 -14   3   3         42.34         54.77         6.15 o                         
 -13   3   3          0.04         -1.77         3.84 o                         
 -12   3   3        255.76        928.56       206.76 o                         
 -11   3   3          0.21         -0.14         2.26 o                         
 -10   3   3        314.85        337.33         8.28 o                         
  -9   3   3        724.15        808.16        15.15 o                         
  -8   3   3        276.38        293.19         9.04 o                         
  -7   3   3        524.18        491.01        11.12 o                         
  -6   3   3        673.06        781.28        29.73 o                         
  -5   3   3         38.26         56.22         4.14 o                         
  -4   3   3        867.35        850.37         9.40 o                         
  -3   3   3        248.07        289.50         4.46 o                         
  -2   3   3       3788.14       3630.66        13.37 o                         
  -1   3   3        242.94        219.50         3.25 o                         
   0   3   3       3836.54       3813.58        24.76 o                         
   1   3   3          0.02          1.73         1.20 o                         
   2   3   3         57.50         54.22         2.02 o                         
   3   3   3          5.06         11.67         1.93 o                         
   4   3   3        436.20        434.47         5.67 o                         
   5   3   3       2334.17       2344.18        17.41 o                         
   6   3   3       1034.86       1016.63        11.23 o                         
   7   3   3        151.91        148.37         3.29 o                         
   8   3   3        762.09        730.27         7.51 o                         
   9   3   3          4.73          3.23         1.16 o                         
  10   3   3         38.29         45.00         2.10 o                         
  11   3   3         14.20         14.71         1.53 o                         
  12   3   3        179.46        181.16         4.34 o                         
  13   3   3         14.95         14.73         1.97 o                         
  14   3   3         53.00         59.14         3.60 o                         
  15   3   3         73.63         78.37         4.27 o                         
  16   3   3         44.93         45.12         5.02 o                         
  17   3   3          1.81          1.27         2.84 o                         
  18   3   3         16.86         18.91         3.83 o                         
  19   3   3          0.17          6.06         7.49 o                         
  20   3   3          1.30         -7.80         7.80 o                         
  21   3   3          1.77          0.34         6.91 o                         
  22   3   3          0.00         17.96         9.46 o                         
 -21   4   3          0.85         -3.91         6.37 o                         
 -20   4   3          3.97         -6.85         6.85 o                         
 -19   4   3          8.07          8.86         3.67 o                         
 -18   4   3         85.26         89.36         7.11 o                         
 -17   4   3          6.22         12.41         4.48 o                         
 -16   4   3        122.89         89.67         7.69 o                         
 -15   4   3         71.43         91.37         7.61 o                         
 -14   4   3          1.03         -2.11         3.49 o                         
 -13   4   3         91.05        106.87         7.79 o                         
 -12   4   3       3616.12       3793.77       119.27 o                         
 -11   4   3         87.33         94.68         6.03 o                         
 -10   4   3        483.82        527.04        10.51 o                         
  -9   4   3        576.01        566.72        11.80 o                         
  -8   4   3        294.39        268.73         8.85 o                         
  -7   4   3          6.93         10.30         2.41 o                         
  -6   4   3        684.41        690.90        12.10 o                         
  -5   4   3         83.13         67.22         2.71 o                         
  -4   4   3       1991.25       2154.35        21.16 o                         
  -3   4   3         66.22         63.18         2.56 o                         
  -2   4   3        482.69        484.97         6.36 o                         
  -1   4   3        373.14        329.78         4.65 o                         
   0   4   3       3828.82       3803.91        18.23 o                         
   1   4   3       2022.46       1992.54         9.59 o                         
   2   4   3       2996.12       3144.58        14.93 o                         
   3   4   3       2806.98       2738.20        22.59 o                         
   4   4   3        752.66        724.76        15.47 o                         
   5   4   3         16.78          9.04         1.75 o                         
   6   4   3        344.38        361.90         8.72 o                         
   7   4   3       1470.19       1474.15        14.70 o                         
   8   4   3        114.66        117.36         2.95 o                         
   9   4   3        583.43        565.75         8.43 o                         
  10   4   3       2074.12       2149.38        14.40 o                         
  11   4   3         47.54         52.02         2.91 o                         
  12   4   3         83.15         80.94         3.28 o                         
  13   4   3         34.66         37.91         2.82 o                         
  14   4   3         17.71         13.67         1.92 o                         
  15   4   3         89.16         95.20         4.49 o                         
  16   4   3          8.24          9.74         2.75 o                         
  17   4   3          7.47         10.61         3.40 o                         
  18   4   3          0.29          2.96         7.92 o                         
  19   4   3          4.28          0.15         5.12 o                         
  20   4   3         29.54         24.55        12.11 o                         
  21   4   3          0.11          9.12         8.16 o                         
 -20   5   3          4.86          2.98         5.70 o                         
 -19   5   3          0.73          0.14         3.52 o                         
 -18   5   3         53.01         46.17         5.60 o                         
 -17   5   3        108.04         97.85        11.64 o                         
 -16   5   3         29.84         26.47         4.32 o                         
 -15   5   3          8.81          0.71         3.18 o                         
 -14   5   3        109.64        101.55        11.32 o                         
 -13   5   3        498.84        492.45        13.53 o                         
 -12   5   3        130.58        102.17         6.57 o                         
 -11   5   3         26.07         32.95         4.37 o                         
 -10   5   3        389.76        385.07         8.46 o                         
  -9   5   3          4.90          3.88         1.78 o                         
  -8   5   3          0.36         -0.08         1.93 o                         
  -7   5   3        165.25        188.21         5.94 o                         
  -6   5   3        355.32        383.72         6.61 o                         
  -5   5   3         87.28         82.06         3.35 o                         
  -4   5   3         71.55         82.82         3.13 o                         
  -3   5   3        477.86        515.73         7.51 o                         
  -2   5   3        648.32        690.99         6.72 o                         
  -1   5   3       2844.75       3006.05        18.38 o                         
   0   5   3        306.17        345.69         4.52 o                         
   1   5   3       2353.28       2549.49        11.40 o                         
   2   5   3        131.75        135.80         3.60 o                         
   3   5   3         53.18         54.77         2.44 o                         
   4   5   3        147.05        173.54         5.65 o                         
   5   5   3        121.21        108.70         4.37 o                         
   6   5   3         56.09         58.76         3.64 o                         
   7   5   3        441.64        492.05         7.77 o                         
   8   5   3        196.50        205.56         4.93 o                         
   9   5   3          1.13          0.51         1.85 o                         
  10   5   3          7.92          8.22         1.81 o                         
  11   5   3          1.60          1.55         1.96 o                         
  12   5   3        451.54        462.65        11.17 o                         
  13   5   3        166.37        149.35         6.65 o                         
  14   5   3         19.18         24.33         3.33 o                         
  15   5   3         99.21        103.63         7.10 o                         
  16   5   3          2.43         -1.30         4.43 o                         
  17   5   3          0.44         -5.14         5.14 o                         
  18   5   3          5.72          3.34         4.89 o                         
  19   5   3          0.37          0.88        15.70 o                         
  20   5   3          4.15          1.25         7.65 o                         
  21   5   3          1.98          2.10         7.52 o                         
 -19   6   3          2.10         -2.14         3.13 o                         
 -18   6   3         15.57         15.39         4.16 o                         
 -17   6   3          2.43         -0.85         3.95 o                         
 -16   6   3         67.40         63.71         7.09 o                         
 -15   6   3        162.10        278.28        17.92 o                         
 -14   6   3          2.12         -2.90         4.19 o                         
 -13   6   3        197.82        172.15         8.51 o                         
 -12   6   3       1980.35       2330.97        46.42 o                         
 -11   6   3          2.41          3.72         3.07 o                         
 -10   6   3          5.28          2.85         2.70 o                         
  -9   6   3        953.31        943.80        12.28 o                         
  -8   6   3         68.92         69.22         3.52 o                         
  -7   6   3         51.38         54.35         2.44 o                         
  -6   6   3          0.01          1.21         1.25 o                         
  -5   6   3        595.49        581.10         8.92 o                         
  -4   6   3         96.73         92.99         3.80 o                         
  -3   6   3         16.43        130.35        19.24 o                         
  -2   6   3         53.63         65.10         2.83 o                         
  -1   6   3       1803.57       1861.96        17.48 o                         
   0   6   3       1014.23       1132.30        14.30 o                         
   1   6   3        554.51        561.08         6.43 o                         
   2   6   3       2531.26       2615.84        21.62 o                         
   3   6   3       4573.38       4742.27       100.74 o                         
   4   6   3        435.29        430.87         9.55 o                         
   5   6   3         88.97         81.87         4.49 o                         
   6   6   3        311.14        335.17         7.53 o                         
   7   6   3        695.87        694.78         9.71 o                         
   8   6   3          0.19         -1.32         1.53 o                         
   9   6   3        129.87        174.37         6.30 o                         
  10   6   3       1036.88       1118.02        20.07 o                         
  11   6   3         37.41         24.32         3.57 o                         
  12   6   3          1.54         22.36         3.12 o                         
  13   6   3         87.35         90.41         5.62 o                         
  14   6   3         21.02         16.64         3.71 o                         
  15   6   3         26.04         27.37         4.37 o                         
  16   6   3         13.33          9.14         3.34 o                         
  17   6   3          1.81          0.76        14.71 o                         
  18   6   3          5.08         10.73        11.78 o                         
  19   6   3          2.16         -6.57         6.57 o                         
  20   6   3          3.75         -8.66         8.66 o                         
 -19   7   3         11.27         19.12         9.54 o                         
 -18   7   3          9.14          6.66         3.71 o                         
 -17   7   3         22.53         18.61         4.88 o                         
 -16   7   3         20.94         23.85         6.02 o                         
 -15   7   3         26.93         23.62         4.16 o                         
 -14   7   3          8.70          8.51         3.62 o                         
 -13   7   3         84.41         79.11         6.24 o                         
 -12   7   3          6.78          7.16         3.38 o                         
 -11   7   3        181.54        159.21         8.08 o                         
 -10   7   3         69.05         68.27         5.06 o                         
  -9   7   3        183.74        177.25         7.22 o                         
  -8   7   3         37.87         33.21         2.09 o                         
  -7   7   3         83.20         75.20         3.04 o                         
  -6   7   3        155.11        157.86         4.29 o                         
  -5   7   3         67.26         78.44         3.16 o                         
  -4   7   3        202.99        183.89         5.61 o                         
  -3   7   3        375.16        390.97         7.97 o                         
  -2   7   3         74.33         68.01         3.28 o                         
  -1   7   3       2933.69       2941.59        21.99 o                         
   0   7   3        574.19        548.07         7.60 o                         
   1   7   3       1005.37        993.60         8.71 o                         
   2   7   3        799.51        824.91         8.15 o                         
   3   7   3        626.27        660.12         7.71 o                         
   4   7   3          6.25          4.49         2.03 o                         
   5   7   3        101.35        104.30         4.40 o                         
   6   7   3        116.46        107.71         4.58 o                         
   7   7   3         35.63         36.23         2.86 o                         
   8   7   3         26.93         25.54         4.10 o                         
   9   7   3         96.99         86.45         6.90 o                         
  10   7   3         44.49         36.03         5.30 o                         
  11   7   3          5.41          5.05         2.97 o                         
  12   7   3          5.66          6.81         3.52 o                         
  13   7   3         47.10         45.27         5.46 o                         
  14   7   3         21.55         29.00         4.47 o                         
  15   7   3          3.81          1.81         3.07 o                         
  16   7   3         40.47         42.95        11.66 o                         
  17   7   3          5.27          2.78         5.71 o                         
  18   7   3         35.62         37.65         8.93 o                         
  19   7   3          1.56         -9.60         9.60 o                         
 -18   8   3          0.07          7.45        11.91 o                         
 -17   8   3          5.87          8.51         4.83 o                         
 -16   8   3          0.61          0.63         3.25 o                         
 -15   8   3         87.40         85.50         9.13 o                         
 -14   8   3         30.40         29.29         4.37 o                         
 -13   8   3        213.90        216.53         9.83 o                         
 -12   8   3         33.59         24.55         4.13 o                         
 -11   8   3         28.02         27.65         4.51 o                         
 -10   8   3          6.30          6.40         3.16 o                         
  -9   8   3       1279.69       1288.62        19.43 o                         
  -8   8   3        178.30        186.15         6.25 o                         
  -7   8   3          3.68          2.48         1.58 o                         
  -6   8   3        111.91        113.56         3.97 o                         
  -5   8   3        501.08        574.64         8.99 o                         
  -4   8   3          7.15          6.28         1.77 o                         
  -3   8   3        510.60        486.02         8.98 o                         
  -2   8   3         71.75         68.02         3.28 o                         
  -1   8   3         24.27         25.55         1.94 o                         
   0   8   3        745.68        751.76         8.70 o                         
   1   8   3         85.98         97.93         2.95 o                         
   2   8   3         13.19         15.46         1.46 o                         
   3   8   3         67.55         62.40         2.38 o                         
   4   8   3        232.09        228.69         8.48 o                         
   5   8   3         11.11         14.88         2.57 o                         
   6   8   3        140.46        142.22         9.52 o                         
   7   8   3        516.97        535.15        23.68 o                         
   8   8   3         22.26         24.75         4.05 o                         
   9   8   3         16.99         20.05         4.26 o                         
  10   8   3         26.01         24.64         3.84 o                         
  11   8   3        229.04        214.22         7.97 o                         
  12   8   3         17.95         19.56         4.31 o                         
  13   8   3         97.99         95.96         9.70 o                         
  14   8   3         35.89         38.57         5.42 o                         
  15   8   3          0.76         -3.26         3.26 o                         
  16   8   3         28.92         34.33         8.01 o                         
  17   8   3          2.22          8.25         8.50 o                         
  18   8   3         18.39         12.31         8.45 o                         
 -18   9   3          1.94         -5.26         7.80 o                         
 -17   9   3          0.01         12.16         5.70 o                         
 -16   9   3          0.33         -4.86         4.86 o                         
 -15   9   3          4.07         23.59         4.17 o                         
 -14   9   3          7.28          7.89         4.06 o                         
 -13   9   3         19.70         24.35         5.27 o                         
 -12   9   3         11.61        126.23        71.10 o                         
 -11   9   3         47.52         44.51         4.55 o                         
 -10   9   3          5.39          3.45         2.93 o                         
  -9   9   3        634.85        634.57        10.92 o                         
  -8   9   3          0.33         -0.03         2.01 o                         
  -7   9   3        766.27        732.76        11.29 o                         
  -6   9   3         87.02        104.69         4.53 o                         
  -5   9   3         79.13         78.93         4.12 o                         
  -4   9   3        657.77        622.99         9.60 o                         
  -3   9   3         37.42         96.19         9.72 o                         
  -2   9   3         62.78         60.45         3.30 o                         
  -1   9   3       1281.86       1316.16        18.61 o                         
   0   9   3        466.23        430.47         6.85 o                         
   1   9   3         72.40         70.89         3.00 o                         
   2   9   3        309.78        311.45         5.48 o                         
   3   9   3        697.52        682.22         8.04 o                         
   4   9   3          2.12          1.89         1.26 o                         
   5   9   3         30.91         33.80         5.19 o                         
   6   9   3          0.35         -1.08         2.60 o                         
   7   9   3          7.95          6.96         3.06 o                         
   8   9   3         11.95         13.63         3.37 o                         
   9   9   3        146.93        165.42         7.59 o                         
  10   9   3          0.17         -1.35         2.74 o                         
  11   9   3         88.76        105.50         6.53 o                         
  12   9   3         27.51         38.07         4.65 o                         
  13   9   3         31.69         27.08         4.72 o                         
  14   9   3         13.06         22.86         4.68 o                         
  15   9   3         32.11         33.77         8.34 o                         
  16   9   3          1.54          4.49         9.35 o                         
  17   9   3         23.67         13.43         8.73 o                         
 -17  10   3          2.55         -9.75         9.75 o                         
 -16  10   3          4.54          4.46         6.74 o                         
 -15  10   3         16.54         17.61         8.61 o                         
 -14  10   3          3.60          6.22         3.79 o                         
 -13  10   3         24.36         24.80         4.39 o                         
 -12  10   3          0.33          4.96         3.01 o                         
 -11  10   3          2.28          0.02         2.78 o                         
 -10  10   3          2.33          2.78         2.33 o                         
  -9  10   3         11.06          5.56         2.07 o                         
  -8  10   3         30.55         29.35         2.61 o                         
  -7  10   3         20.43         12.92         2.69 o                         
  -6  10   3         63.31         63.27         4.49 o                         
  -5  10   3        260.55        253.55         6.69 o                         
  -4  10   3          2.72          0.45         1.88 o                         
  -3  10   3         21.89         26.07         2.62 o                         
  -2  10   3          0.51         -0.01         1.63 o                         
  -1  10   3         94.60         87.78         4.29 o                         
   0  10   3        118.40        114.81         4.68 o                         
   1  10   3          0.46          1.48         1.56 o                         
   2  10   3          9.49          7.85         1.58 o                         
   3  10   3         32.81         31.95         2.26 o                         
   4  10   3        162.47        165.56         5.10 o                         
   5  10   3        387.13        367.10        11.74 o                         
   6  10   3          9.09          2.80         3.08 o                         
   7  10   3        464.81        432.29        13.01 o                         
   8  10   3         31.52         27.35         4.76 o                         
   9  10   3         49.24         41.97         4.93 o                         
  10  10   3          1.79          3.14         4.55 o                         
  11  10   3          7.45          7.09         3.52 o                         
  12  10   3          3.25          1.29         2.74 o                         
  13  10   3          9.22          9.07         3.38 o                         
  14  10   3          2.18         -0.68         5.25 o                         
  15  10   3          0.14         -2.91         6.47 o                         
  16  10   3         14.15          6.86         8.33 o                         
 -16  11   3         30.08         37.28        11.99 o                         
 -15  11   3          0.40          0.09         4.69 o                         
 -14  11   3          7.60         12.29         4.54 o                         
 -13  11   3         15.39         15.97         4.59 o                         
 -12  11   3          5.84          5.26         2.94 o                         
 -11  11   3         10.76         13.08         3.52 o                         
 -10  11   3          9.31         11.50         2.52 o                         
  -9  11   3          1.57          2.08         2.50 o                         
  -8  11   3         54.46         44.99         3.42 o                         
  -7  11   3         12.23         10.49         2.83 o                         
  -6  11   3        151.54        128.36         6.75 o                         
  -5  11   3          1.87          5.92         2.34 o                         
  -4  11   3        697.65        694.07        12.37 o                         
  -3  11   3        224.03        218.51         6.34 o                         
  -2  11   3        177.12        175.34         5.61 o                         
  -1  11   3         95.49        102.24         4.36 o                         
   0  11   3        135.89        136.75         6.02 o                         
   1  11   3         14.96         18.64         2.84 o                         
   2  11   3        195.33        194.27         5.24 o                         
   3  11   3         11.61         11.13         2.35 o                         
   4  11   3         29.42         36.41         2.80 o                         
   5  11   3          0.05          0.99         3.59 o                         
   6  11   3        151.65        156.10         8.43 o                         
   7  11   3          0.84         -4.53         4.53 o                         
   8  11   3         33.24         32.33         4.49 o                         
   9  11   3         39.55         42.62         6.11 o                         
  10  11   3          2.19         -0.32         4.17 o                         
  11  11   3         84.15         80.95         9.37 o                         
  12  11   3          0.04          3.03         4.06 o                         
  13  11   3          2.09          3.09         4.12 o                         
  14  11   3         40.41         44.16         7.57 o                         
 -15  12   3         15.88         20.55        11.28 o                         
 -14  12   3          0.90          3.41        19.01 o                         
 -13  12   3          3.49          5.37         4.11 o                         
 -12  12   3         18.30         22.53         4.70 o                         
 -11  12   3         15.92         15.85         3.52 o                         
 -10  12   3         15.24         15.42         3.60 o                         
  -9  12   3          0.01          6.34         3.40 o                         
  -8  12   3         91.69         89.84         5.85 o                         
  -7  12   3         87.54         79.05         5.44 o                         
  -6  12   3         31.71         50.45         4.57 o                         
  -5  12   3          1.57          4.06         2.64 o                         
  -4  12   3          0.41          1.09         2.19 o                         
  -3  12   3         81.40         94.13         5.32 o                         
  -2  12   3         22.95         21.76         2.73 o                         
  -1  12   3          0.44         -0.30         1.98 o                         
   0  12   3         70.40        121.16        11.03 o                         
   1  12   3         62.37         57.95         4.43 o                         
   2  12   3        195.27        212.75         6.13 o                         
   3  12   3          0.08          6.02         2.52 o                         
   4  12   3         83.29         83.62         4.43 o                         
   5  12   3         12.70         17.24         4.17 o                         
   6  12   3        116.71        151.31        15.30 o                         
   7  12   3         93.11         99.43         8.55 o                         
   8  12   3         38.01         41.28         6.16 o                         
   9  12   3         14.25         36.84         6.11 o                         
  10  12   3         44.75         36.10         6.05 o                         
  11  12   3         34.58         28.20         5.78 o                         
  12  12   3         16.16         17.50         5.16 o                         
  13  12   3         10.02         17.40         7.60 o                         
 -15  13   3          0.47        -10.23        10.23 o                         
 -14  13   3          0.76          7.54         6.60 o                         
 -13  13   3          0.07         -4.70         4.70 o                         
 -12  13   3          0.03          3.23         4.27 o                         
 -11  13   3          1.71         -2.31         4.87 o                         
 -10  13   3          7.46          4.34         4.28 o                         
  -9  13   3          7.44          0.51         3.61 o                         
  -8  13   3         48.51         53.26         8.24 o                         
  -7  13   3         30.21         26.76         4.82 o                         
  -6  13   3         14.07         15.27         3.92 o                         
  -5  13   3          0.76          1.04         3.44 o                         
  -4  13   3          4.26          5.02         3.12 o                         
  -3  13   3         23.86         29.65         4.30 o                         
  -2  13   3          5.02          5.67         2.49 o                         
  -1  13   3          0.55          2.40         2.35 o                         
   0  13   3        118.23        125.47         6.05 o                         
   1  13   3         29.71         25.43         3.09 o                         
   2  13   3          0.82         -3.69         3.69 o                         
   3  13   3          4.10          1.52         3.44 o                         
   4  13   3         31.54         34.41         4.83 o                         
   5  13   3         12.00         10.78         4.58 o                         
   6  13   3          0.70         -0.36         4.40 o                         
   7  13   3          0.04         -1.88         5.26 o                         
   8  13   3         15.73         21.62         5.45 o                         
   9  13   3          7.82         22.59         5.66 o                         
  10  13   3          9.47         12.45         4.68 o                         
  11  13   3         45.66         44.13         7.05 o                         
  12  13   3          3.67         -4.51         4.63 o                         
  13  13   3          2.03          3.00         6.01 o                         
 -14  14   3          8.70         43.22        15.74 o                         
 -13  14   3          2.51          6.49        10.63 o                         
 -12  14   3          0.48        -13.28        13.28 o                         
 -11  14   3        128.40        108.95        10.14 o                         
 -10  14   3          1.08          1.29         4.13 o                         
  -9  14   3          0.12         -4.38         4.38 o                         
  -8  14   3         11.61         17.08         4.33 o                         
  -7  14   3        129.73        123.27         8.54 o                         
  -6  14   3         19.63         23.41         4.56 o                         
  -5  14   3        140.94        149.77         9.06 o                         
  -4  14   3          0.20         -1.47         3.66 o                         
  -3  14   3          0.09         -1.32         3.33 o                         
  -2  14   3         12.17         15.15         3.64 o                         
  -1  14   3         26.22         28.83         4.22 o                         
   0  14   3         46.04         49.70         4.65 o                         
   1  14   3          3.86          7.50         3.95 o                         
   2  14   3         44.32         48.06         5.57 o                         
   3  14   3        119.60        127.38        10.00 o                         
   4  14   3         31.03         36.13        11.20 o                         
   5  14   3        118.40        124.72        10.61 o                         
   6  14   3         52.81         78.26         8.73 o                         
   7  14   3         54.48         70.27         8.54 o                         
   8  14   3         13.83          3.49         6.77 o                         
   9  14   3         20.16          3.33         8.73 o                         
  10  14   3         25.50         34.72         6.82 o                         
  11  14   3         13.68         33.18        10.29 o                         
  12  14   3          0.56         11.89         8.05 o                         
 -12  15   3          8.88         12.97        11.28 o                         
 -11  15   3         31.92         14.00         8.55 o                         
 -10  15   3          4.45          5.11         5.65 o                         
  -9  15   3          1.83         -3.05         4.70 o                         
  -8  15   3          9.27          4.10         5.08 o                         
  -7  15   3         33.62         30.38         4.85 o                         
  -6  15   3          5.02          1.38         4.45 o                         
  -5  15   3          9.58          6.58         4.00 o                         
  -4  15   3          2.78          0.82         3.78 o                         
  -3  15   3          2.00          4.48         6.07 o                         
  -2  15   3         13.14         19.86         4.18 o                         
  -1  15   3         52.53         62.98         6.19 o                         
   0  15   3          2.80         -2.24         3.89 o                         
   1  15   3         12.82         14.92         4.31 o                         
   2  15   3          0.00          0.76         3.75 o                         
   3  15   3         15.19         15.29         4.19 o                         
   4  15   3         27.96         28.23         5.17 o                         
   5  15   3         14.59         26.70         8.25 o                         
   6  15   3         72.77         80.68         9.26 o                         
   7  15   3         34.58         32.89         7.22 o                         
   8  15   3          3.46          5.21         8.97 o                         
   9  15   3          4.40         -4.50         8.25 o                         
  10  15   3          0.00         -1.60         6.97 o                         
  11  15   3          2.15          9.06         6.64 o                         
  -9  16   3          0.01         -3.56         7.43 o                         
  -8  16   3         22.94         30.13         9.81 o                         
  -7  16   3         17.18         14.26         8.05 o                         
  -6  16   3         37.19         31.19         9.63 o                         
  -5  16   3         43.18         51.21         8.72 o                         
  -4  16   3         50.57         54.02         8.60 o                         
  -3  16   3         16.10          7.49         8.68 o                         
  -2  16   3         17.10         32.61         9.41 o                         
  -1  16   3         34.80         42.92         8.24 o                         
   0  16   3          2.18         15.12         5.48 o                         
   1  16   3          5.05          8.09         5.54 o                         
   2  16   3          9.15          4.86         6.60 o                         
   3  16   3         53.39         74.25        11.01 o                         
   4  16   3          4.06         13.41         6.46 o                         
   5  16   3         28.51         32.73        18.23 o                         
   6  16   3         12.35         -2.87         7.34 o                         
   7  16   3         30.69         27.93        10.30 o                         
   8  16   3          9.16         21.23        10.02 o                         
   9  16   3          5.81          8.56         7.99 o                         
  10  16   3          5.51         19.72         9.17 o                         
   4  17   3         29.44         14.17        10.24 o                         
 -22   0   4          5.07          0.28         4.99 o                         
 -21   0   4          7.72          0.84         5.33 o                         
 -20   0   4          0.22         -4.21         5.23 o                         
 -19   0   4          1.60         -0.79         5.12 o                         
 -18   0   4         19.75         18.72         6.78 o                         
 -17   0   4          9.73         13.96         6.19 o                         
 -16   0   4         23.06         14.01         5.98 o                         
 -15   0   4         69.96         71.74        10.08 o                         
 -14   0   4         69.89         65.70         9.17 o                         
 -13   0   4          0.14          1.44         4.85 o                         
 -12   0   4        188.17        179.41        10.54 o                         
 -11   0   4         27.55         36.89         5.46 o                         
 -10   0   4          9.27          6.84         3.04 o                         
  -9   0   4         18.50         13.87         3.23 o                         
  -8   0   4        423.41        333.18        16.95 o                         
  -7   0   4        821.89        877.28        18.96 o                         
  -6   0   4       8795.69       9249.51        58.93 o                         
  -5   0   4       4737.54       4975.80        41.58 o                         
  -4   0   4        170.55        168.41         7.80 o                         
  -3   0   4       2073.64       2081.35        19.37 o                         
  -2   0   4          0.78         -0.28         2.17 o                         
  -1   0   4        808.48        754.11        20.87 o                         
   0   0   4       1016.70        922.37        13.10 o                         
   1   0   4        140.06        121.62         3.64 o                         
   2   0   4        340.57        316.34         5.43 o                         
   3   0   4         47.02         49.42         3.25 o                         
   4   0   4       1059.98       1193.55        15.03 o                         
   5   0   4        202.11        179.60         7.73 o                         
   6   0   4         27.40         54.35         3.47 o                         
   7   0   4        810.82        757.77        11.77 o                         
   8   0   4         63.94         65.62         3.82 o                         
   9   0   4         42.29         32.73         2.69 o                         
  10   0   4        362.82        357.88         9.43 o                         
  11   0   4        184.46        179.25         5.88 o                         
  12   0   4         69.73         63.37         4.33 o                         
  13   0   4        381.72        375.86         8.54 o                         
  14   0   4         89.71         96.79         5.09 o                         
  15   0   4         73.34         65.80         4.52 o                         
  16   0   4         33.93         32.96         5.94 o                         
  17   0   4         10.55         14.38         5.28 o                         
  18   0   4          3.26         -5.08         5.08 o                         
  19   0   4          0.83         -5.16         5.16 o                         
  20   0   4         12.72         -2.45         5.57 o                         
 -22   1   4          5.29          5.72         4.26 o                         
 -21   1   4          0.00         -3.30         4.20 o                         
 -20   1   4          0.94         -0.03         3.78 o                         
 -19   1   4          1.59         10.45         4.40 o                         
 -18   1   4          7.89         12.44         4.41 o                         
 -17   1   4          7.61          4.00         3.54 o                         
 -16   1   4         38.33         42.35         6.04 o                         
 -15   1   4          0.57          2.32         1.61 o                         
 -14   1   4         31.32         27.06         2.81 o                         
 -13   1   4         18.50         18.10         4.43 o                         
 -12   1   4         40.18         46.99         5.60 o                         
 -11   1   4         31.34         37.57         3.41 o                         
 -10   1   4         21.64         21.11         2.80 o                         
  -9   1   4        360.17        363.41         8.66 o                         
  -8   1   4        935.47        960.64        16.67 o                         
  -7   1   4         60.24         79.66         5.22 o                         
  -6   1   4        481.82        502.85         8.84 o                         
  -5   1   4         14.38         10.66         2.02 o                         
  -4   1   4          0.11          0.95         1.54 o                         
  -3   1   4        154.11        147.08         3.86 o                         
  -2   1   4         56.20         65.77         2.66 o                         
  -1   1   4       2186.73       2113.91        12.19 o                         
   0   1   4       1998.53       1985.40        10.74 o                         
   1   1   4        403.96        407.64         5.89 o                         
   2   1   4       4350.36       4416.68        26.80 o                         
   3   1   4       1588.82       1746.67        11.30 o                         
   4   1   4        902.88        993.79         7.69 o                         
   5   1   4       2166.13       2246.00        12.53 o                         
   6   1   4        159.66        152.76         4.14 o                         
   7   1   4        137.05        159.53         4.09 o                         
   8   1   4        215.89        229.56         4.61 o                         
   9   1   4        270.44        262.44         4.38 o                         
  10   1   4         21.53         18.25         1.53 o                         
  11   1   4         16.28         14.48         1.54 o                         
  12   1   4         11.40          9.82         1.50 o                         
  13   1   4          1.03          2.58         1.62 o                         
  14   1   4          0.01         -1.68         1.68 o                         
  15   1   4         52.53         57.04         3.70 o                         
  16   1   4          0.33         -2.23         2.23 o                         
  17   1   4         10.91          8.15         3.20 o                         
  18   1   4         17.64         16.14         3.82 o                         
  19   1   4          6.66          9.77         3.59 o                         
  20   1   4          0.06          8.07         4.13 o                         
  21   1   4          6.54         12.08         8.96 o                         
 -22   2   4          6.54         12.95         6.90 o                         
 -21   2   4          0.17         -2.89         7.66 o                         
 -20   2   4         14.74         10.51         4.78 o                         
 -19   2   4          3.62          4.44         4.08 o                         
 -18   2   4          9.92          7.92         4.40 o                         
 -17   2   4          0.92          3.44         4.18 o                         
 -16   2   4          0.67          6.86         4.01 o                         
 -15   2   4          0.34          3.40         5.31 o                         
 -14   2   4          0.91          1.51         3.57 o                         
 -13   2   4         19.01         27.24         4.84 o                         
 -12   2   4         20.71         18.43         4.22 o                         
 -11   2   4        449.44        453.64        12.92 o                         
 -10   2   4        342.92        363.50        10.81 o                         
  -9   2   4        784.98        809.06        13.16 o                         
  -8   2   4       1334.85       1441.59        13.68 o                         
  -7   2   4        284.51        326.29         7.14 o                         
  -6   2   4          4.82         10.31         2.12 o                         
  -5   2   4        282.95        268.31         5.99 o                         
  -4   2   4          3.88          6.45         1.82 o                         
  -3   2   4        434.88        433.49         6.30 o                         
  -2   2   4        526.83        550.86         6.34 o                         
  -1   2   4          1.05          3.57         1.02 o                         
   0   2   4       2289.61       2319.51        13.70 o                         
   1   2   4          1.16          1.47         0.90 o                         
   2   2   4       4492.28       4482.71        25.11 o                         
   3   2   4       1584.14       1612.72        11.23 o                         
   4   2   4         58.01         53.23         2.31 o                         
   5   2   4        118.08        124.25         3.10 o                         
   6   2   4          4.17          3.01         1.68 o                         
   7   2   4         41.45         35.40         2.35 o                         
   8   2   4        899.86       1014.62        10.97 o                         
   9   2   4         20.67         18.24         1.51 o                         
  10   2   4        344.59        323.26         5.62 o                         
  11   2   4        117.31        119.89         3.73 o                         
  12   2   4          8.52          8.16         1.38 o                         
  13   2   4        296.60        303.68         6.17 o                         
  14   2   4        176.93        184.95         6.02 o                         
  15   2   4         15.67         10.22         3.06 o                         
  16   2   4         22.82         20.50         4.78 o                         
  17   2   4          3.46          4.79         4.47 o                         
  18   2   4          8.10         12.56         3.52 o                         
  19   2   4         13.94         21.92         5.24 o                         
  20   2   4          0.45         -5.05         5.05 o                         
  21   2   4         10.46          5.67        10.07 o                         
 -22   3   4          5.39          2.39         5.28 o                         
 -21   3   4          3.43         -0.33         3.86 o                         
 -20   3   4          0.73          0.33         4.04 o                         
 -19   3   4         36.47         47.93         6.43 o                         
 -18   3   4          2.03          0.01         3.76 o                         
 -17   3   4         13.46          2.88         3.78 o                         
 -16   3   4        181.03        201.00        11.39 o                         
 -15   3   4         35.49         30.25         5.25 o                         
 -14   3   4        203.93        217.94        11.37 o                         
 -13   3   4         56.35         55.13         6.37 o                         
 -12   3   4        749.28        753.96        19.65 o                         
 -11   3   4        198.29        194.67         8.78 o                         
 -10   3   4        269.56        289.60         8.18 o                         
  -9   3   4         50.25         50.81         3.73 o                         
  -8   3   4         44.40         65.94         2.63 o                         
  -7   3   4         56.99         54.05         2.73 o                         
  -6   3   4        476.68        491.32         8.25 o                         
  -5   3   4         54.13         62.06         3.33 o                         
  -4   3   4       2640.88       2682.60        17.14 o                         
  -3   3   4         49.42         53.43         2.34 o                         
  -2   3   4        678.70        694.26         5.55 o                         
  -1   3   4       4125.77       4020.04        18.80 o                         
   0   3   4        212.68        210.85         4.46 o                         
   1   3   4        342.62        382.63         5.57 o                         
   2   3   4       2233.42       2225.90        15.55 o                         
   3   3   4       4451.04       4635.61        28.21 o                         
   4   3   4        146.02        183.82         4.52 o                         
   5   3   4        348.50        314.69         4.74 o                         
   6   3   4       2476.62       2630.46        19.16 o                         
   7   3   4        767.84        798.39         9.36 o                         
   8   3   4         19.25         27.97         2.16 o                         
   9   3   4          1.70          1.67         1.44 o                         
  10   3   4         23.67         27.15         1.93 o                         
  11   3   4        134.84        132.21         3.90 o                         
  12   3   4          0.05          3.11         1.52 o                         
  13   3   4         27.02         33.23         2.75 o                         
  14   3   4         88.59         88.22         4.35 o                         
  15   3   4        108.20         97.39         9.75 o                         
  16   3   4         88.59         93.34         9.92 o                         
  17   3   4          1.31         -1.85         8.47 o                         
  18   3   4         69.61         74.28         9.77 o                         
  19   3   4         13.47         -2.62         8.86 o                         
  20   3   4          6.04         10.36         9.91 o                         
  21   3   4         18.40         29.61         7.65 o                         
 -21   4   4          7.78          7.46         5.90 o                         
 -20   4   4          1.62          1.59         3.52 o                         
 -19   4   4         21.67         20.54         4.55 o                         
 -18   4   4          0.56         -1.19         3.74 o                         
 -17   4   4          1.23          6.20         3.86 o                         
 -16   4   4          9.10         98.00        21.52 o                         
 -15   4   4         20.65         15.50         4.69 o                         
 -14   4   4        123.28        120.22         8.72 o                         
 -13   4   4         14.46         11.64         4.61 o                         
 -12   4   4        543.31        522.42        16.80 o                         
 -11   4   4          8.91          3.43         3.63 o                         
 -10   4   4          0.59          1.69         2.16 o                         
  -9   4   4        230.27        222.68         7.16 o                         
  -8   4   4        250.35        284.09         7.83 o                         
  -7   4   4         47.26         60.80         3.52 o                         
  -6   4   4          2.77         -0.90         1.92 o                         
  -5   4   4         28.49         22.26         2.64 o                         
  -4   4   4          0.03          3.28         1.64 o                         
  -3   4   4         30.82         40.48         2.24 o                         
  -2   4   4        954.53       1019.41         8.80 o                         
  -1   4   4          8.23          6.84         1.57 o                         
   0   4   4         92.64        104.24         4.10 o                         
   1   4   4        787.38        867.75        10.11 o                         
   2   4   4        252.84        241.34         4.38 o                         
   3   4   4       1709.76       1800.45        13.16 o                         
   4   4   4        359.26        359.11         5.57 o                         
   5   4   4         18.06         21.41         1.67 o                         
   6   4   4        108.01         87.41         2.97 o                         
   7   4   4        105.17         99.03         2.96 o                         
   8   4   4       1079.20       1095.23        10.20 o                         
   9   4   4          3.32          3.09         1.24 o                         
  10   4   4          1.22          2.53         1.27 o                         
  11   4   4          3.16          3.88         1.84 o                         
  12   4   4         17.46         14.45         2.01 o                         
  13   4   4         77.57         71.59         3.73 o                         
  14   4   4          6.42          6.82         2.56 o                         
  15   4   4          8.90          8.64         3.23 o                         
  16   4   4          0.60          3.22         4.84 o                         
  17   4   4          3.43          2.92         4.68 o                         
  18   4   4          5.47          4.05        11.45 o                         
  19   4   4          2.34         -3.72        16.19 o                         
  20   4   4          0.23         -3.57         6.71 o                         
  21   4   4          0.42         -3.75         7.06 o                         
 -20   5   4         12.62          6.75         4.55 o                         
 -19   5   4         20.74         20.24         4.64 o                         
 -18   5   4          2.06          5.52         3.75 o                         
 -17   5   4          2.16          1.60         4.10 o                         
 -16   5   4        285.01        273.99        11.62 o                         
 -15   5   4         15.90         19.10         4.19 o                         
 -14   5   4         31.53         41.75         5.21 o                         
 -13   5   4        285.05        291.02        11.09 o                         
 -12   5   4        145.81        146.72         7.86 o                         
 -11   5   4        515.44        497.53        13.51 o                         
 -10   5   4        230.72        222.55         8.96 o                         
  -9   5   4        157.47        145.44         5.58 o                         
  -8   5   4        148.32        155.95         5.04 o                         
  -7   5   4          7.29          4.60         1.74 o                         
  -6   5   4        155.54        163.69         5.55 o                         
  -5   5   4        280.24        284.27         6.42 o                         
  -4   5   4        651.46        572.04        12.38 o                         
  -3   5   4       1317.42       1361.34        13.28 o                         
  -2   5   4        163.10        181.29         3.75 o                         
  -1   5   4       6643.11       6825.19        27.90 o                         
   0   5   4       3900.18       4104.82        17.91 o                         
   1   5   4        134.23        167.85         4.25 o                         
   2   5   4        749.70        646.82        11.24 o                         
   3   5   4       2034.77       1994.81        14.86 o                         
   4   5   4        231.08        218.64         4.17 o                         
   5   5   4        841.10        734.88        18.57 o                         
   6   5   4       1149.33       1165.45        13.41 o                         
   7   5   4          0.50          1.14         1.40 o                         
   8   5   4         64.30         68.14         2.99 o                         
   9   5   4          9.55          6.52         2.64 o                         
  10   5   4         67.96         67.44         6.12 o                         
  11   5   4        648.46        666.81        17.24 o                         
  12   5   4         35.91         31.59         4.92 o                         
  13   5   4         51.73         55.74         4.56 o                         
  14   5   4         19.37         18.92         4.93 o                         
  15   5   4          1.82         -5.05         5.05 o                         
  16   5   4         75.79         87.53         7.34 o                         
  17   5   4         33.40         27.40         6.84 o                         
  18   5   4         47.87         40.50         8.03 o                         
  19   5   4         37.96         39.19        11.22 o                         
  20   5   4          4.96         -8.15         8.15 o                         
 -19   6   4          0.46         -3.84         3.84 o                         
 -18   6   4          2.27          1.36         4.81 o                         
 -17   6   4         32.93         29.66         5.02 o                         
 -16   6   4         36.91         26.51         4.68 o                         
 -15   6   4         57.81         55.25         5.64 o                         
 -14   6   4         13.86         12.54         3.63 o                         
 -13   6   4        107.24        106.00         7.07 o                         
 -12   6   4          0.01         -0.53         3.35 o                         
 -11   6   4         45.82         42.44         4.89 o                         
 -10   6   4         63.58         71.51         5.66 o                         
  -9   6   4        155.10        136.01         6.37 o                         
  -8   6   4        335.08        349.63         7.76 o                         
  -7   6   4         17.23         12.81         2.00 o                         
  -6   6   4        548.37        544.74         7.77 o                         
  -5   6   4        228.50        245.04         5.76 o                         
  -4   6   4        215.91        226.41         5.96 o                         
  -3   6   4        962.30        952.24         9.88 o                         
  -2   6   4        358.32        341.10         5.89 o                         
  -1   6   4        696.63        731.78         7.56 o                         
   0   6   4       1250.73       1373.67         9.78 o                         
   1   6   4         24.86         20.06         1.69 o                         
   2   6   4          0.07          1.07         1.01 o                         
   3   6   4          5.17          4.62         1.17 o                         
   4   6   4          6.30          3.44         0.82 o                         
   5   6   4        236.81        235.81         5.97 o                         
   6   6   4         26.46         26.63         2.37 o                         
   7   6   4         57.09         63.63         3.11 o                         
   8   6   4         30.88         32.11         3.11 o                         
   9   6   4        278.47        265.94         7.53 o                         
  10   6   4         31.04         34.70         4.36 o                         
  11   6   4         95.64         86.79         5.98 o                         
  12   6   4        115.32        118.62         6.99 o                         
  13   6   4         34.76         34.28         4.98 o                         
  14   6   4        120.68        119.79         8.34 o                         
  15   6   4         50.09         50.27         5.83 o                         
  16   6   4          1.50          2.86         3.26 o                         
  17   6   4         47.81         39.06         8.46 o                         
  18   6   4          0.00          7.45         7.07 o                         
  19   6   4          0.54         -9.85         9.85 o                         
 -19   7   4         19.15          7.85         8.37 o                         
 -18   7   4          3.78          7.56         5.74 o                         
 -17   7   4         74.32         54.61         5.96 o                         
 -16   7   4        170.77        157.41         9.14 o                         
 -15   7   4         16.39         10.95         4.34 o                         
 -14   7   4         97.06         84.51         6.89 o                         
 -13   7   4        167.84        164.27         8.76 o                         
 -12   7   4         13.05         10.72         5.04 o                         
 -11   7   4         37.63         39.83         4.92 o                         
 -10   7   4        261.66        254.05         8.99 o                         
  -9   7   4         63.76         62.15         4.87 o                         
  -8   7   4        200.16        184.19         7.70 o                         
  -7   7   4        118.54        122.08         4.39 o                         
  -6   7   4          0.76          2.56         1.48 o                         
  -5   7   4         88.18         92.36         3.56 o                         
  -4   7   4       1442.75       1503.95        12.33 o                         
  -3   7   4        638.97        704.85         9.56 o                         
  -2   7   4        365.38        416.84         7.44 o                         
  -1   7   4        331.28        300.87         5.45 o                         
   0   7   4         39.15         35.85         2.20 o                         
   1   7   4          6.24         11.57         1.25 o                         
   2   7   4        419.54        426.58         6.08 o                         
   3   7   4        348.45        338.90         5.78 o                         
   4   7   4         29.79         25.36         1.74 o                         
   5   7   4         17.74         14.82         2.05 o                         
   6   7   4        241.78        219.65         7.61 o                         
   7   7   4         58.65         51.47         4.16 o                         
   8   7   4         57.25         45.28         3.77 o                         
   9   7   4        459.02        425.64        15.11 o                         
  10   7   4         21.83         20.37         3.09 o                         
  11   7   4        105.11        103.48         6.79 o                         
  12   7   4        113.59        114.09         8.49 o                         
  13   7   4         16.46         11.00         3.84 o                         
  14   7   4        119.40        119.05         8.58 o                         
  15   7   4         12.85         10.75         4.01 o                         
  16   7   4          6.60         12.95         3.91 o                         
  17   7   4          4.42         -6.93         6.93 o                         
  18   7   4         25.71         36.17        11.58 o                         
 -18   8   4          2.13         17.59        10.09 o                         
 -17   8   4         39.32         26.17         4.80 o                         
 -16   8   4         42.69         72.16         7.54 o                         
 -15   8   4          0.59          0.82         3.21 o                         
 -14   8   4         81.69         74.44         6.67 o                         
 -13   8   4          3.16         11.14         3.64 o                         
 -12   8   4        114.30        120.65         7.87 o                         
 -11   8   4        473.39        459.93        12.58 o                         
 -10   8   4          0.56          2.42         3.79 o                         
  -9   8   4         44.63         45.45         4.77 o                         
  -8   8   4        139.55        132.04         4.99 o                         
  -7   8   4        124.27        134.12         5.20 o                         
  -6   8   4         22.59         27.97         2.64 o                         
  -5   8   4       1447.46       1475.93        14.15 o                         
  -4   8   4        131.24        147.86         7.96 o                         
  -3   8   4        671.34        682.44         9.98 o                         
  -2   8   4        688.56        696.49        10.57 o                         
  -1   8   4          6.50         11.34         1.42 o                         
   0   8   4        339.89        338.56         7.16 o                         
   1   8   4          8.46          9.14         1.24 o                         
   2   8   4        194.28        168.64         3.86 o                         
   3   8   4         42.09         51.33         2.63 o                         
   4   8   4          1.16         48.22        26.13 o                         
   5   8   4        170.75        173.72         8.77 o                         
   6   8   4        224.88        221.99        12.45 o                         
   7   8   4         17.73         12.17         4.31 o                         
   8   8   4        333.26        331.07        13.24 o                         
   9   8   4         10.69          8.54         4.22 o                         
  10   8   4        223.79        210.19        10.24 o                         
  11   8   4         90.73         91.82         6.70 o                         
  12   8   4         73.78         85.72         7.61 o                         
  13   8   4         51.34         59.52         6.63 o                         
  14   8   4         49.19         48.99         6.22 o                         
  15   8   4         27.63         30.55         5.69 o                         
  16   8   4         19.90         16.45         6.81 o                         
  17   8   4         54.88         64.89        10.65 o                         
 -18   9   4          9.77         13.57         9.16 o                         
 -17   9   4          5.50         -9.89         9.89 o                         
 -16   9   4          0.06         -1.88         3.71 o                         
 -15   9   4          0.10         -6.86         6.86 o                         
 -14   9   4          0.02         -2.49         3.39 o                         
 -13   9   4         43.01         45.43         5.50 o                         
 -12   9   4          1.15          7.85         3.35 o                         
 -11   9   4         36.71         36.57         4.39 o                         
 -10   9   4         11.26          8.22         3.18 o                         
  -9   9   4        133.98        155.74         7.06 o                         
  -8   9   4         58.34         53.86         3.65 o                         
  -7   9   4         81.20         74.73         4.03 o                         
  -6   9   4         15.43         15.81         2.15 o                         
  -5   9   4          0.27         -0.44         1.83 o                         
  -4   9   4         87.82         91.93         4.41 o                         
  -3   9   4        151.15        160.25         4.93 o                         
  -2   9   4        146.08        145.57         4.54 o                         
  -1   9   4         92.89        101.55         3.79 o                         
   0   9   4         75.18         68.02         2.89 o                         
   1   9   4         42.60         37.20         2.28 o                         
   2   9   4          1.66          2.08         1.31 o                         
   3   9   4          8.06          4.25         1.49 o                         
   4   9   4         11.74         14.14         2.24 o                         
   5   9   4         14.11         14.88         3.04 o                         
   6   9   4          0.60          0.62         3.01 o                         
   7   9   4        545.15        502.41        14.91 o                         
   8   9   4          0.63          2.69         2.97 o                         
   9   9   4        157.73        140.51         7.59 o                         
  10   9   4          1.30          3.28         3.18 o                         
  11   9   4         17.81         19.92         3.37 o                         
  12   9   4         17.24         20.73         5.48 o                         
  13   9   4          3.10          7.02         3.87 o                         
  14   9   4          0.16          4.66         5.49 o                         
  15   9   4          0.05          8.60         7.53 o                         
  16   9   4          1.54         -8.11         8.11 o                         
 -17  10   4         17.22         -2.65         7.78 o                         
 -16  10   4          2.44         -0.25         8.23 o                         
 -15  10   4         11.58         12.79         5.15 o                         
 -14  10   4          0.06          2.70         3.56 o                         
 -13  10   4         11.70          9.82         3.50 o                         
 -12  10   4          2.44          2.01         3.18 o                         
 -11  10   4          6.15         11.05         3.16 o                         
 -10  10   4         66.05         64.75         5.47 o                         
  -9  10   4          1.59          1.91         1.85 o                         
  -8  10   4        389.84        383.62         8.80 o                         
  -7  10   4        108.21        102.13         4.45 o                         
  -6  10   4         97.59         95.40         5.43 o                         
  -5  10   4        539.24        560.42        11.81 o                         
  -4  10   4         87.88         94.69         4.18 o                         
  -3  10   4         79.14         67.00         3.24 o                         
  -2  10   4         65.38         69.95         3.24 o                         
  -1  10   4         95.99         93.10         4.22 o                         
   0  10   4        100.68        107.62         5.50 o                         
   1  10   4         12.32         16.92         2.04 o                         
   2  10   4         15.15         15.92         1.98 o                         
   3  10   4        230.82        208.59         5.71 o                         
   4  10   4         11.08          5.84         3.19 o                         
   5  10   4        178.68        170.02         8.16 o                         
   6  10   4         60.73         60.83         5.38 o                         
   7  10   4        312.38        348.03        13.27 o                         
   8  10   4          0.66          0.61         3.03 o                         
   9  10   4          8.40          8.65         3.47 o                         
  10  10   4         86.48        103.57         8.20 o                         
  11  10   4          1.19         -0.98         3.25 o                         
  12  10   4          1.95          6.51         2.94 o                         
  13  10   4          9.98          9.63         4.90 o                         
  14  10   4          7.16          4.89         4.11 o                         
  15  10   4          0.44         -5.54         8.76 o                         
 -16  11   4          1.19         29.06        11.55 o                         
 -15  11   4          0.00         -4.07         9.02 o                         
 -14  11   4          8.49          2.92        11.15 o                         
 -13  11   4          3.05          1.67         3.17 o                         
 -12  11   4          6.42          8.62         3.39 o                         
 -11  11   4          6.93         10.94         3.31 o                         
 -10  11   4         12.99          9.00         3.89 o                         
  -9  11   4         17.63         16.65         3.83 o                         
  -8  11   4          1.67          1.73         2.13 o                         
  -7  11   4        124.89        116.97         6.99 o                         
  -6  11   4          7.40          8.76         2.80 o                         
  -5  11   4          0.46          2.14         2.29 o                         
  -4  11   4         12.84          7.02         2.29 o                         
  -3  11   4          1.38          0.51         1.70 o                         
  -2  11   4         10.21          8.98         1.97 o                         
  -1  11   4        110.48        107.35         4.73 o                         
   0  11   4         46.22         39.87         3.56 o                         
   1  11   4          7.11          9.80         2.03 o                         
   2  11   4        298.70        279.67         6.83 o                         
   3  11   4        283.57        280.91         6.25 o                         
   4  11   4         21.81         27.07         4.37 o                         
   5  11   4        177.74        153.19         8.74 o                         
   6  11   4          1.38         -0.22         2.92 o                         
   7  11   4          5.26          2.91         2.99 o                         
   8  11   4          2.51          6.28         3.50 o                         
   9  11   4         15.22         10.41         4.62 o                         
  10  11   4         22.67         20.65         4.63 o                         
  11  11   4          7.02          3.49         4.43 o                         
  12  11   4          3.46          7.57         3.37 o                         
  13  11   4         27.11         34.13         5.05 o                         
  14  11   4         16.93         17.35         7.00 o                         
 -16  12   4          2.48          7.75         9.01 o                         
 -15  12   4          5.61        -11.79        11.79 o                         
 -14  12   4          5.12         25.00        10.41 o                         
 -13  12   4          2.90          0.30         3.70 o                         
 -12  12   4          3.87          4.46         3.66 o                         
 -11  12   4          2.05         -1.25         2.94 o                         
 -10  12   4          0.73         -3.00         3.46 o                         
  -9  12   4        107.08        107.65         7.66 o                         
  -8  12   4         53.98         59.02         6.95 o                         
  -7  12   4          0.09          2.45         3.69 o                         
  -6  12   4         67.09         55.10         5.52 o                         
  -5  12   4          4.90          6.04         2.79 o                         
  -4  12   4         47.68         60.31         5.15 o                         
  -3  12   4          0.91          2.31         1.83 o                         
  -2  12   4        185.38        179.27         6.38 o                         
  -1  12   4          2.01         -1.42         1.97 o                         
   0  12   4          7.24          5.03         2.03 o                         
   1  12   4         30.91         28.71         3.16 o                         
   2  12   4         17.33         19.94         2.31 o                         
   3  12   4          0.02          1.30         1.81 o                         
   4  12   4         33.17         43.97         4.23 o                         
   5  12   4          1.36          3.67         4.18 o                         
   6  12   4         11.41         13.18         6.02 o                         
   7  12   4        137.24        113.48        18.23 o                         
   8  12   4         14.51          8.49         5.40 o                         
   9  12   4          9.51          9.08         5.07 o                         
  10  12   4         46.18         51.38         8.45 o                         
  11  12   4         16.87         16.49         4.82 o                         
  12  12   4         25.16         29.38         4.65 o                         
 -15  13   4          0.50          8.92        11.03 o                         
 -14  13   4          0.32        -12.80        14.25 o                         
 -13  13   4          2.56          0.65         5.54 o                         
 -12  13   4         11.29         20.40         5.09 o                         
 -11  13   4          0.55          0.84         3.97 o                         
 -10  13   4          0.65         -1.42         3.71 o                         
  -9  13   4         10.03          7.02         4.08 o                         
  -8  13   4         35.46         40.86         9.00 o                         
  -7  13   4         67.53         70.97         6.28 o                         
  -6  13   4         71.66         78.82         6.70 o                         
  -5  13   4          0.19         -2.53         3.46 o                         
  -4  13   4         47.59         40.52         4.76 o                         
  -3  13   4          4.00          5.29         3.43 o                         
  -2  13   4         17.30         19.02         3.48 o                         
  -1  13   4         69.39         77.17         6.31 o                         
   0  13   4          2.97          2.73         2.16 o                         
   1  13   4        183.03        179.21         8.10 o                         
   2  13   4        106.62        121.92         6.14 o                         
   3  13   4         95.71         90.49         6.80 o                         
   4  13   4          0.06         -3.43         4.17 o                         
   5  13   4         73.56         75.51         8.30 o                         
   6  13   4         64.35         58.04         8.52 o                         
   7  13   4          1.38         -2.04         3.92 o                         
   8  13   4         19.62         21.24         5.62 o                         
   9  13   4          3.31         -0.83         4.24 o                         
  10  13   4         16.10          6.99         5.06 o                         
  11  13   4          2.98         -2.43         5.56 o                         
 -11  14   4          0.26         -5.60        10.19 o                         
 -10  14   4          2.82         -2.77         4.13 o                         
  -9  14   4          0.85         -0.34         5.52 o                         
  -8  14   4         10.10          8.40         4.30 o                         
  -7  14   4          1.88          8.42         3.81 o                         
  -6  14   4          0.86          2.76         3.45 o                         
  -5  14   4          2.17          5.82         3.85 o                         
  -4  14   4          9.18         -0.97         3.23 o                         
  -3  14   4          8.61         15.53         4.86 o                         
  -2  14   4          0.29          6.95         4.35 o                         
  -1  14   4         25.33         20.41         3.78 o                         
   0  14   4         28.38         24.68         3.72 o                         
   1  14   4          1.33         -2.28         4.05 o                         
   2  14   4         25.06         16.83         3.83 o                         
   3  14   4          0.15          0.63         4.10 o                         
   4  14   4          9.62          9.15         4.44 o                         
   5  14   4         57.64         59.00         7.79 o                         
   6  14   4         18.72         20.93         5.63 o                         
   7  14   4          0.11         -5.00         5.00 o                         
   8  14   4          3.08          4.68         5.32 o                         
   9  14   4         21.54         27.71         5.98 o                         
  10  14   4          9.07         13.69        10.22 o                         
 -10  15   4          4.79          7.11         5.63 o                         
  -9  15   4         23.54         20.63         6.73 o                         
  -8  15   4         14.26          2.90         6.23 o                         
  -7  15   4         32.33         29.61         7.96 o                         
  -6  15   4         32.21         44.60         6.59 o                         
  -5  15   4         30.85         27.52         6.64 o                         
  -4  15   4         50.15         54.16         7.17 o                         
  -3  15   4          1.66          1.35         6.94 o                         
  -2  15   4          4.49          7.25         7.10 o                         
  -1  15   4        102.59        114.71        13.24 o                         
   0  15   4          9.21         10.01         5.47 o                         
   1  15   4         10.53          2.69         6.77 o                         
   2  15   4         70.43         87.49         9.64 o                         
   3  15   4         23.45         46.62         7.70 o                         
   4  15   4         56.25         52.86         9.46 o                         
   5  15   4          6.01          2.06         4.65 o                         
   6  15   4         47.38         56.32         7.91 o                         
   7  15   4          0.36          3.23         5.07 o                         
   8  15   4          0.92         -4.69         6.97 o                         
   9  15   4          2.35         -2.76         6.41 o                         
  -8  16   4          5.09          9.46         7.76 o                         
  -7  16   4          0.14          5.37         6.15 o                         
  -6  16   4          9.51         -3.50         6.88 o                         
  -5  16   4          5.89         13.40         6.95 o                         
  -3  16   4          4.35          9.02         7.89 o                         
  -2  16   4         24.16         35.97        13.88 o                         
  -1  16   4         28.52         42.45        14.55 o                         
   0  16   4         31.04         67.78        11.35 o                         
   1  16   4         12.11         20.56        10.07 o                         
   2  16   4         51.11         63.80        10.95 o                         
   3  16   4         10.70          8.94         8.06 o                         
   4  16   4          0.09         11.34         8.09 o                         
   5  16   4          3.40         11.04         8.86 o                         
   6  16   4          0.03         -4.62         7.10 o                         
   7  16   4         18.28         24.69         9.83 o                         
   8  16   4          0.91          3.55         6.84 o                         
   3  17   4         29.67         31.67        10.94 o                         
   4  17   4         24.53         22.74         9.38 o                         
   5  17   4          0.05         -6.11         7.92 o                         
   6  17   4          1.42          7.04         9.80 o                         
 -21   1   5          0.00         -9.70        16.63 o                         
 -20   1   5         14.86         13.56         4.88 o                         
 -19   1   5          0.10          0.79         3.79 o                         
 -18   1   5          2.43         -1.24         7.02 o                         
 -17   1   5         25.04         14.82         4.85 o                         
 -16   1   5         19.98         18.93         4.60 o                         
 -15   1   5         29.82         24.97         5.24 o                         
 -14   1   5        102.82         96.02         8.37 o                         
 -13   1   5         17.94         23.46         5.54 o                         
 -12   1   5        535.70        548.30        14.73 o                         
 -11   1   5          2.58          3.12         2.56 o                         
 -10   1   5        457.57        453.69         9.57 o                         
  -9   1   5        446.08        468.93        10.20 o                         
  -8   1   5        288.76        291.60         8.92 o                         
  -7   1   5         91.35         85.22         4.84 o                         
  -6   1   5        400.76        383.88         8.40 o                         
  -5   1   5          0.77          0.31         1.83 o                         
  -4   1   5        347.73        335.62         6.47 o                         
  -3   1   5        425.52        414.45         6.95 o                         
  -2   1   5       1689.43       1623.69        11.82 o                         
  -1   1   5       3112.33       3180.70        19.21 o                         
   0   1   5        125.00         98.02         3.61 o                         
   1   1   5         40.31         41.43         1.81 o                         
   2   1   5       2299.47       2266.31        13.74 o                         
   3   1   5         21.60         38.79         2.44 o                         
   4   1   5       3131.98       3470.35        15.77 o                         
   5   1   5        612.76        571.44         6.39 o                         
   6   1   5        272.48        231.80         4.40 o                         
   7   1   5        423.23        431.62         5.89 o                         
   8   1   5        539.65        546.46         6.84 o                         
   9   1   5        169.95        170.58         4.80 o                         
  10   1   5        177.36        173.05         5.00 o                         
  11   1   5        236.04        223.77         6.54 o                         
  12   1   5         31.92         27.50         2.10 o                         
  13   1   5        272.56        279.84         6.37 o                         
  14   1   5        175.73        177.07         7.64 o                         
  15   1   5         36.16         29.61         3.73 o                         
  16   1   5          3.82          5.85         3.92 o                         
  17   1   5        158.08        160.93        10.42 o                         
  18   1   5         44.46         37.64         6.02 o                         
  19   1   5          0.99         -0.02         4.32 o                         
  20   1   5          0.68          4.01         4.59 o                         
 -22   2   5          5.58         -7.18         7.18 o                         
 -21   2   5          0.06          6.16         6.44 o                         
 -20   2   5         27.72         28.34         6.23 o                         
 -19   2   5         18.49         11.88         4.72 o                         
 -18   2   5         13.55         14.51         5.46 o                         
 -17   2   5          2.19          0.94         3.52 o                         
 -16   2   5          7.61          8.24         4.46 o                         
 -15   2   5         44.94         36.02         5.92 o                         
 -14   2   5          0.36         -4.20         4.20 o                         
 -13   2   5         45.03         41.46         2.59 o                         
 -12   2   5        117.43        117.68         4.82 o                         
 -11   2   5          0.13          1.35         1.77 o                         
 -10   2   5         31.94         37.76         3.43 o                         
  -9   2   5        151.36        140.95         4.78 o                         
  -8   2   5       1281.41       1341.45        17.76 o                         
  -7   2   5         29.98         28.38         2.46 o                         
  -6   2   5          3.03          2.48         1.69 o                         
  -5   2   5       1844.96       1782.81        25.84 o                         
  -4   2   5        144.67        151.74         4.37 o                         
  -3   2   5         86.37         78.48         3.23 o                         
  -2   2   5        106.53        107.24         3.55 o                         
  -1   2   5       2021.83       2043.96        21.07 o                         
   0   2   5       2191.66       2319.42        17.18 o                         
   1   2   5          1.32          0.12         1.08 o                         
   2   2   5       1203.51       1337.39        10.97 o                         
   3   2   5        886.29        875.90         9.67 o                         
   4   2   5         59.41         57.17         2.51 o                         
   5   2   5        225.47        251.13         4.66 o                         
   6   2   5          7.04          4.48         1.31 o                         
   7   2   5        138.19        146.60         3.73 o                         
   8   2   5        510.85        532.25         7.99 o                         
   9   2   5          1.13          1.21         1.60 o                         
  10   2   5        250.18        254.40         6.48 o                         
  11   2   5         11.10         13.52         2.22 o                         
  12   2   5         11.33          9.03         1.34 o                         
  13   2   5          0.06         -1.22         1.22 o                         
  14   2   5        290.17        293.98         8.40 o                         
  15   2   5          3.45          3.48         3.75 o                         
  16   2   5          1.67         -2.32         3.96 o                         
  17   2   5         26.24         35.01         5.67 o                         
  18   2   5         25.62         24.45         5.03 o                         
  19   2   5          1.59         11.35         4.92 o                         
  20   2   5          8.17          4.90         4.32 o                         
  21   2   5          0.02          5.31         8.15 o                         
 -22   3   5          0.06          0.74         5.53 o                         
 -21   3   5          4.27         -0.10         5.73 o                         
 -20   3   5          0.36          7.42         6.33 o                         
 -19   3   5          0.01         -1.96         4.48 o                         
 -18   3   5          0.83         12.82         5.18 o                         
 -17   3   5          3.73          6.92         4.65 o                         
 -16   3   5          9.30          8.54         5.24 o                         
 -15   3   5         62.81         56.43         6.98 o                         
 -14   3   5        219.01        199.15        15.38 o                         
 -13   3   5        191.30        185.19        13.61 o                         
 -12   3   5         10.03          7.26         5.67 o                         
 -11   3   5        445.00        440.59        15.74 o                         
 -10   3   5        193.42        173.96         4.72 o                         
  -9   3   5         84.82         76.62         3.26 o                         
  -8   3   5         14.94         14.30         1.93 o                         
  -7   3   5        140.93        147.59         4.66 o                         
  -6   3   5        390.08        402.44         7.50 o                         
  -5   3   5          8.51          8.17         1.63 o                         
  -4   3   5        363.76        331.46         6.59 o                         
  -3   3   5         71.25         67.71         2.76 o                         
  -2   3   5        310.96        296.55         5.18 o                         
  -1   3   5       1231.57       1253.40        11.63 o                         
   0   3   5         44.68         42.50         2.50 o                         
   1   3   5         81.57         85.12         3.21 o                         
   2   3   5         35.74         21.05         1.65 o                         
   3   3   5        607.71        602.73         9.81 o                         
   4   3   5        465.77        518.42         7.73 o                         
   5   3   5        124.56        138.69         3.58 o                         
   6   3   5         64.04         47.05         2.40 o                         
   7   3   5          0.51          1.25         1.23 o                         
   8   3   5        327.63        336.61         7.42 o                         
   9   3   5        542.68        535.09         9.36 o                         
  10   3   5          1.64          4.64         2.03 o                         
  11   3   5        191.55        192.77         6.04 o                         
  12   3   5         57.18         44.48         3.73 o                         
  13   3   5        100.67        102.49         5.50 o                         
  14   3   5         14.58         19.45         3.10 o                         
  15   3   5        101.06         88.60         7.42 o                         
  16   3   5          1.97         -0.77         4.52 o                         
  17   3   5          0.27         -4.25         4.25 o                         
  18   3   5          0.60         -4.78         5.17 o                         
  19   3   5          2.39          2.02         7.60 o                         
  20   3   5          1.25          0.44         5.03 o                         
  21   3   5         12.15          1.89         8.06 o                         
 -21   4   5          0.69          4.84         5.73 o                         
 -20   4   5         11.62         13.05         8.02 o                         
 -19   4   5          0.18         -0.84         3.86 o                         
 -18   4   5          7.08         12.53         4.67 o                         
 -17   4   5         88.71         92.41         8.91 o                         
 -16   4   5         59.66         55.95         6.86 o                         
 -15   4   5         52.20         53.27        14.34 o                         
 -14   4   5         64.81         63.79         7.23 o                         
 -13   4   5         50.70         58.31         6.98 o                         
 -12   4   5          5.37          5.73         5.20 o                         
 -11   4   5         62.79         54.01         6.24 o                         
 -10   4   5          0.12         -0.34         4.32 o                         
  -9   4   5        180.21        174.71         7.59 o                         
  -8   4   5        282.62        278.47         8.27 o                         
  -7   4   5        120.89        112.14         5.67 o                         
  -6   4   5         23.90         19.78         2.87 o                         
  -5   4   5       3600.34       3655.05        22.44 o                         
  -4   4   5       1208.79       1271.23        11.57 o                         
  -3   4   5        499.44        512.45         5.93 o                         
  -2   4   5        828.38        786.28         8.09 o                         
  -1   4   5        695.84        730.78         9.61 o                         
   0   4   5        415.18        421.24         7.95 o                         
   1   4   5         12.35         11.77         2.18 o                         
   2   4   5        340.09        327.61         8.96 o                         
   3   4   5          0.02          0.68         1.57 o                         
   4   4   5         93.78         76.01         2.51 o                         
   5   4   5        619.46        625.97         8.66 o                         
   6   4   5          3.67          3.64         0.89 o                         
   7   4   5        340.16        362.88         6.29 o                         
   8   4   5        185.94        187.08         5.25 o                         
   9   4   5         11.93         12.13         2.31 o                         
  10   4   5        391.32        430.26        12.99 o                         
  11   4   5         35.96         41.59         3.27 o                         
  12   4   5         81.94         85.49         4.53 o                         
  13   4   5        157.98        160.38         6.27 o                         
  14   4   5        114.65        118.57        10.64 o                         
  15   4   5         60.01         64.28         6.48 o                         
  16   4   5          5.22          8.36         5.12 o                         
  17   4   5         22.57         29.22        12.67 o                         
  18   4   5          0.19          0.96         8.41 o                         
  19   4   5          0.93         -1.98         4.38 o                         
  20   4   5          2.66         11.14         8.21 o                         
  21   4   5          0.00        -10.05        10.05 o                         
 -21   5   5          0.70          1.91         5.97 o                         
 -20   5   5          0.66         12.53         6.62 o                         
 -19   5   5          1.20          3.70         3.25 o                         
 -18   5   5          3.98          5.30         3.90 o                         
 -17   5   5         40.62         31.12         5.23 o                         
 -16   5   5         46.73         27.72         9.25 o                         
 -15   5   5         83.55         76.99         6.63 o                         
 -14   5   5          3.12          8.22         3.67 o                         
 -13   5   5          4.20         -1.85         3.39 o                         
 -12   5   5         38.63         36.39         4.88 o                         
 -11   5   5         43.03         44.24         4.99 o                         
 -10   5   5         38.92         35.78         4.32 o                         
  -9   5   5         28.91         25.90         3.89 o                         
  -8   5   5         36.75         31.73         2.83 o                         
  -7   5   5         18.56         13.61         2.41 o                         
  -6   5   5         75.13         75.09         3.57 o                         
  -5   5   5         62.21         64.03         2.99 o                         
  -4   5   5        264.36        268.04         5.49 o                         
  -3   5   5          4.43          2.49         1.46 o                         
  -2   5   5        141.06        154.80         4.62 o                         
  -1   5   5        293.36        278.29         7.32 o                         
   0   5   5        334.21        372.42         8.20 o                         
   1   5   5        140.00        163.82         5.64 o                         
   2   5   5        429.45        452.37         8.67 o                         
   3   5   5         58.58         51.69         2.92 o                         
   4   5   5         13.03         15.09         1.61 o                         
   5   5   5          0.09          0.54         1.06 o                         
   6   5   5         45.77         39.96         1.65 o                         
   7   5   5         87.63         81.80         2.04 o                         
   8   5   5         49.85         47.55         3.52 o                         
   9   5   5        441.68        432.88        23.38 o                         
  10   5   5         78.21         80.77         7.04 o                         
  11   5   5        294.72        288.86        12.29 o                         
  12   5   5          5.57          4.91         2.65 o                         
  13   5   5         14.45         10.27         3.97 o                         
  14   5   5         21.70         37.56         9.26 o                         
  15   5   5         10.74         14.52         4.49 o                         
  16   5   5          1.90          9.98         3.67 o                         
  17   5   5          1.14         -4.67         4.67 o                         
  18   5   5          3.72         14.18         7.60 o                         
  19   5   5          3.62          3.82         7.05 o                         
  20   5   5          6.58         12.51         8.47 o                         
 -20   6   5          7.00         -5.95         5.95 o                         
 -19   6   5          7.96         -4.23         4.23 o                         
 -18   6   5         16.89         14.31         4.21 o                         
 -17   6   5          7.74         11.09         4.46 o                         
 -16   6   5         94.60         94.44         7.53 o                         
 -15   6   5         90.38         89.91         7.61 o                         
 -14   6   5         13.10         20.50         4.23 o                         
 -13   6   5         23.47         18.49         4.01 o                         
 -12   6   5         54.54         52.01         5.58 o                         
 -11   6   5          0.06         -0.14         3.16 o                         
 -10   6   5        168.54        154.40         8.09 o                         
  -9   6   5         11.96         17.01         3.68 o                         
  -8   6   5        804.83        776.95        17.12 o                         
  -7   6   5          2.97          4.18         2.14 o                         
  -6   6   5          0.30         -0.24         1.54 o                         
  -5   6   5        805.74        794.18         9.86 o                         
  -4   6   5        455.62        475.75         7.51 o                         
  -3   6   5         45.13         44.04         2.28 o                         
  -2   6   5        520.63        461.25        10.48 o                         
  -1   6   5        235.55        237.47         6.24 o                         
   0   6   5        341.75        315.71         7.83 o                         
   1   6   5         86.66         84.83         3.67 o                         
   2   6   5        545.18        529.30         8.97 o                         
   3   6   5        214.61        213.04         3.89 o                         
   4   6   5         65.03         66.19         2.47 o                         
   5   6   5        340.67        315.04         4.84 o                         
   6   6   5         23.39         20.83         2.10 o                         
   7   6   5        298.04        301.76         7.87 o                         
   8   6   5         10.90         12.45         2.39 o                         
   9   6   5          0.38          0.26         3.36 o                         
  10   6   5        319.71        318.83        10.89 o                         
  11   6   5         48.10         40.84         4.49 o                         
  12   6   5        294.57        274.53        10.57 o                         
  13   6   5        125.10        146.56         9.54 o                         
  14   6   5        123.98        142.67         9.60 o                         
  15   6   5         33.65         33.10         5.58 o                         
  16   6   5         16.55         19.03         4.68 o                         
  17   6   5         13.42         17.69         4.18 o                         
  18   6   5          7.74         16.75         7.10 o                         
  19   6   5          0.12         -5.59         8.15 o                         
 -19   7   5          1.82          4.20         6.60 o                         
 -18   7   5         25.66         22.38         5.72 o                         
 -17   7   5          0.28          2.47         3.36 o                         
 -16   7   5         67.09         66.92         6.65 o                         
 -15   7   5         61.68         65.53         6.49 o                         
 -14   7   5          0.59         -0.97         3.19 o                         
 -13   7   5          2.39          1.92         3.21 o                         
 -12   7   5         78.17         81.05         6.78 o                         
 -11   7   5          6.28          9.74         3.62 o                         
 -10   7   5        179.31        171.75         8.61 o                         
  -9   7   5         20.45         18.53         3.47 o                         
  -8   7   5         20.55         17.07         3.42 o                         
  -7   7   5          0.96         -0.19         1.72 o                         
  -6   7   5        337.06        325.14         7.42 o                         
  -5   7   5        278.46        264.35         6.23 o                         
  -4   7   5          0.06         -1.40         1.40 o                         
  -3   7   5         88.48         94.81         3.76 o                         
  -2   7   5        104.27        104.15         3.90 o                         
  -1   7   5        110.24         96.01         2.87 o                         
   0   7   5          6.28          5.81         1.90 o                         
   1   7   5          0.55         -0.43         1.41 o                         
   2   7   5        255.01        264.64         5.20 o                         
   3   7   5        573.84        583.71         6.86 o                         
   4   7   5        173.62        179.91         4.10 o                         
   5   7   5         65.86         55.39         4.11 o                         
   6   7   5        461.81        477.24        13.96 o                         
   7   7   5          3.10          3.45         2.15 o                         
   8   7   5        104.01        102.38         6.72 o                         
   9   7   5        185.55        200.20         7.16 o                         
  10   7   5         68.26         60.58         5.66 o                         
  11   7   5        256.13        258.09        10.57 o                         
  12   7   5         28.34         27.91         5.45 o                         
  13   7   5         52.97         49.22         6.25 o                         
  14   7   5          0.68         -3.87         4.39 o                         
  15   7   5          0.01          1.75         3.70 o                         
  16   7   5          4.89          2.02         4.76 o                         
  17   7   5          2.44         -6.71         6.71 o                         
  18   7   5          0.07        -10.90        10.90 o                         
 -18   8   5         20.17         16.25        10.21 o                         
 -17   8   5          0.19         -5.02         5.02 o                         
 -16   8   5          0.71         -4.04         4.04 o                         
 -15   8   5          5.93          0.12         3.26 o                         
 -14   8   5         58.74         51.95         5.89 o                         
 -13   8   5         71.13         68.94         6.54 o                         
 -12   8   5         24.03         20.42         4.39 o                         
 -11   8   5         81.47         81.95         6.66 o                         
 -10   8   5          5.69          5.84         3.55 o                         
  -9   8   5         55.43         50.25         4.92 o                         
  -8   8   5        172.67        179.52         8.09 o                         
  -7   8   5         91.76         84.13         4.50 o                         
  -6   8   5         59.36         59.73         3.58 o                         
  -5   8   5        176.79        169.90         5.09 o                         
  -4   8   5         11.25         11.22         2.75 o                         
  -3   8   5         15.31         23.48         2.62 o                         
  -2   8   5         73.11         66.80         3.30 o                         
  -1   8   5          3.43          2.89         1.26 o                         
   0   8   5          0.14          1.24         0.96 o                         
   1   8   5        191.90        187.16         5.02 o                         
   2   8   5         50.68         42.37         2.77 o                         
   3   8   5        344.78        337.69         6.08 o                         
   4   8   5        177.86        152.56         4.64 o                         
   5   8   5         65.29         52.00         5.64 o                         
   6   8   5         31.46         36.48         4.67 o                         
   7   8   5        222.12        211.68        10.04 o                         
   8   8   5         58.62         47.80         4.75 o                         
   9   8   5          3.77          2.09         3.09 o                         
  10   8   5          3.09          4.81         2.79 o                         
  11   8   5         96.28        110.25         6.93 o                         
  12   8   5          6.36          5.61         4.18 o                         
  13   8   5         13.19          7.99         4.20 o                         
  14   8   5         62.01         65.92         9.98 o                         
  15   8   5         42.53         52.75         6.84 o                         
  16   8   5          0.48         -6.21         7.14 o                         
  17   8   5         11.89         26.17        11.31 o                         
 -18   9   5          2.62         -7.61         9.44 o                         
 -17   9   5          0.93         -2.74         6.04 o                         
 -16   9   5          6.86          1.26         3.70 o                         
 -15   9   5          0.51          0.87         3.33 o                         
 -14   9   5          7.49          5.76         3.28 o                         
 -13   9   5          0.31         -1.06         5.24 o                         
 -12   9   5         60.48         62.96         6.26 o                         
 -11   9   5        198.27        182.76         8.72 o                         
 -10   9   5          5.91          5.11         3.20 o                         
  -9   9   5        166.89        171.98         8.41 o                         
  -8   9   5          5.75          8.38         2.45 o                         
  -7   9   5        479.30        447.29         9.27 o                         
  -6   9   5        315.72        315.31         7.82 o                         
  -5   9   5          6.37          9.75         2.61 o                         
  -4   9   5        118.60        123.16         5.46 o                         
  -3   9   5         57.73         72.49         3.80 o                         
  -2   9   5          0.26          0.07         1.81 o                         
  -1   9   5         85.71         85.09         3.50 o                         
   0   9   5          0.90          3.45         1.32 o                         
   1   9   5        201.34        172.42         5.01 o                         
   2   9   5        366.19        388.14         8.77 o                         
   3   9   5        412.68        395.87         9.75 o                         
   4   9   5         25.45         21.57         1.85 o                         
   5   9   5        230.14        196.06         7.91 o                         
   6   9   5        352.36        348.04        12.89 o                         
   7   9   5          3.77          6.15         3.46 o                         
   8   9   5         40.13         42.70         5.43 o                         
   9   9   5          1.95          4.18         3.86 o                         
  10   9   5          3.42          6.41         3.86 o                         
  11   9   5         10.75         13.71         8.98 o                         
  12   9   5         97.23        113.18         8.56 o                         
  13   9   5         76.43         88.57         8.17 o                         
  14   9   5          7.72          9.84         4.37 o                         
  15   9   5         21.93         19.16         6.28 o                         
 -17  10   5          7.29         -3.42         7.54 o                         
 -16  10   5          3.66          5.18         7.20 o                         
 -15  10   5          4.93          1.19         3.40 o                         
 -14  10   5          0.07          0.72         3.75 o                         
 -13  10   5         21.04         15.36         6.32 o                         
 -12  10   5          1.33          5.46         4.08 o                         
 -11  10   5          4.72          9.43         3.68 o                         
 -10  10   5         12.54         20.94         4.12 o                         
  -9  10   5         89.80         87.90         6.49 o                         
  -8  10   5          4.91          4.29         2.09 o                         
  -7  10   5         11.00         16.71         2.49 o                         
  -6  10   5         53.97         57.97         5.16 o                         
  -5  10   5         22.72         26.50         3.12 o                         
  -4  10   5          1.52          1.75         1.97 o                         
  -3  10   5         90.48         88.42         4.33 o                         
  -2  10   5        156.50        129.82         5.02 o                         
  -1  10   5         12.40         10.55         1.76 o                         
   0  10   5         65.49         63.20         3.56 o                         
   1  10   5         17.75         12.48         2.90 o                         
   2  10   5          0.06         -1.68         1.92 o                         
   3  10   5        223.88        198.15         6.48 o                         
   4  10   5         42.84         37.61         2.40 o                         
   5  10   5        194.27        165.02         7.77 o                         
   6  10   5          1.09          1.09         2.86 o                         
   7  10   5        253.24        234.10         9.46 o                         
   8  10   5          2.43         -2.93         4.03 o                         
   9  10   5        145.78        156.82        10.07 o                         
  10  10   5         26.66         29.41         5.79 o                         
  11  10   5         22.38         18.11         4.02 o                         
  12  10   5         91.18         99.37        11.58 o                         
  13  10   5         33.55         29.53         6.81 o                         
  14  10   5          0.95          2.09         3.99 o                         
 -16  11   5          5.38        -11.07        11.07 o                         
 -15  11   5          7.21         18.81         9.51 o                         
 -14  11   5          1.93         -5.67         5.67 o                         
 -13  11   5         19.18          9.84         3.64 o                         
 -12  11   5          3.02          0.84         4.18 o                         
 -11  11   5          1.65         -0.63         2.79 o                         
 -10  11   5          0.91         -2.94         2.94 o                         
  -9  11   5        121.00        139.96         7.40 o                         
  -8  11   5         27.08         25.88         4.24 o                         
  -7  11   5         66.52         64.71         5.75 o                         
  -6  11   5         24.36         20.98         2.95 o                         
  -5  11   5        124.34        126.49         5.97 o                         
  -4  11   5         81.60         70.76         4.61 o                         
  -3  11   5        134.85        124.62         5.29 o                         
  -2  11   5          0.01         -1.98         1.98 o                         
  -1  11   5         90.54         83.26         4.01 o                         
   0  11   5         51.42         56.78         3.68 o                         
   1  11   5          0.46         -1.70         1.70 o                         
   2  11   5        103.47        109.28         5.87 o                         
   3  11   5         88.42         93.22         4.58 o                         
   4  11   5          0.09          0.06         2.28 o                         
   5  11   5          8.34          3.58         4.99 o                         
   6  11   5         79.12         85.69         7.83 o                         
   7  11   5          3.81          6.16         4.08 o                         
   8  11   5         16.16          9.93         4.14 o                         
   9  11   5        128.28        146.08         9.90 o                         
  10  11   5          0.00         -0.26         3.94 o                         
  11  11   5         14.44         18.12         6.02 o                         
  12  11   5         24.73         15.04         7.42 o                         
  13  11   5          0.01          7.72         9.41 o                         
 -16  12   5          0.55         10.75         7.52 o                         
 -15  12   5          0.46         -1.17         6.96 o                         
 -14  12   5          5.04          2.13         7.75 o                         
 -13  12   5         16.40         23.22         5.23 o                         
 -12  12   5          0.71         -1.85         3.01 o                         
 -11  12   5          0.09         -1.87         3.13 o                         
 -10  12   5         11.50          8.59         3.67 o                         
  -9  12   5          6.64          2.33         3.32 o                         
  -8  12   5         47.28         43.18         5.62 o                         
  -7  12   5          4.31          7.58         3.45 o                         
  -6  12   5          0.27         -3.15         3.15 o                         
  -5  12   5        215.52        205.19         7.81 o                         
  -4  12   5          0.80         -0.72         2.17 o                         
  -3  12   5         34.54         38.17         4.22 o                         
  -2  12   5        137.19        138.50         6.23 o                         
  -1  12   5         33.08         34.75         3.38 o                         
   0  12   5         15.95         18.48         2.92 o                         
   1  12   5         13.89         15.12         2.84 o                         
   2  12   5         14.43         19.12         3.55 o                         
   3  12   5          6.33          4.41         5.39 o                         
   4  12   5          1.80          4.40         4.47 o                         
   5  12   5          0.40         -2.14         5.19 o                         
   6  12   5         32.00         32.11         5.88 o                         
   7  12   5          1.81          7.88         4.34 o                         
   8  12   5          0.15         -0.66         5.83 o                         
   9  12   5         64.15         74.82         8.93 o                         
  10  12   5         45.16         56.05         9.22 o                         
  11  12   5          0.49         -4.77        13.61 o                         
  12  12   5         16.28         35.82        10.46 o                         
 -14  13   5          2.44         -3.97         8.24 o                         
 -13  13   5         26.12          7.48         7.52 o                         
 -12  13   5          3.09          8.00         6.23 o                         
 -11  13   5         22.82         13.37        10.67 o                         
 -10  13   5          4.99          0.15         4.37 o                         
  -9  13   5          0.00         -0.29         4.50 o                         
  -8  13   5          4.79          3.45         3.33 o                         
  -7  13   5         16.40         22.49         4.54 o                         
  -6  13   5         38.59         41.11         5.12 o                         
  -5  13   5          9.65          2.36         3.20 o                         
  -4  13   5          1.37          6.84         3.46 o                         
  -3  13   5         22.16         18.46         3.54 o                         
  -2  13   5         76.69         72.59         8.94 o                         
  -1  13   5          8.98         10.00         4.20 o                         
   0  13   5          2.67          4.74         2.43 o                         
   1  13   5          2.82          0.51         6.03 o                         
   2  13   5         19.11         18.25         6.16 o                         
   3  13   5          4.87          5.23         4.03 o                         
   4  13   5          2.55          4.05         4.74 o                         
   5  13   5          5.23         11.50         4.22 o                         
   6  13   5         15.92          5.65         4.72 o                         
   7  13   5          6.26          8.12         4.92 o                         
   8  13   5          2.07         -2.65         4.78 o                         
   9  13   5         10.43          6.56         4.33 o                         
  10  13   5          1.27        -11.37        11.37 o                         
  11  13   5          4.04         14.38         9.32 o                         
  12  13   5          0.27         -7.34         9.06 o                         
  13  13   5         11.43         20.12        10.42 o                         
 -11  14   5         20.85         12.38         6.84 o                         
 -10  14   5         25.73         43.91        10.15 o                         
  -9  14   5         10.49         13.38         7.14 o                         
  -8  14   5         10.81         11.63         5.03 o                         
  -7  14   5          2.97          3.68         5.06 o                         
  -6  14   5          2.13         11.12         5.63 o                         
  -5  14   5         72.18         81.68         8.06 o                         
  -4  14   5          0.58         -4.46         4.46 o                         
  -3  14   5         18.66         25.69         7.28 o                         
  -2  14   5         56.19         66.86         7.10 o                         
  -1  14   5         81.60         68.15        10.37 o                         
   0  14   5         19.69         18.22         6.54 o                         
   1  14   5          4.13          6.17         4.67 o                         
   2  14   5         70.82         75.78         8.75 o                         
   3  14   5         17.16         17.45         5.15 o                         
   4  14   5          0.02          8.99         4.57 o                         
   5  14   5         68.15         70.19         8.50 o                         
   6  14   5          1.48          2.92         4.64 o                         
   7  14   5         44.00         46.87         6.98 o                         
   8  14   5          0.52          9.21         4.93 o                         
   9  14   5          0.66          2.12         8.40 o                         
  10  14   5         18.01         23.27        11.61 o                         
  -9  15   5          2.25         15.61         8.15 o                         
  -8  15   5          0.05         12.24         7.21 o                         
  -7  15   5          0.72         -1.64         5.41 o                         
  -6  15   5          2.26          0.76         5.66 o                         
  -5  15   5         20.09         11.05         5.16 o                         
  -4  15   5          5.16         -1.05         4.48 o                         
  -3  15   5          0.03         -4.50         7.01 o                         
  -2  15   5         23.87         14.54         7.71 o                         
  -1  15   5          0.08         -6.64         6.86 o                         
   0  15   5          1.26         -1.37         9.22 o                         
   1  15   5         37.10         45.70         9.71 o                         
   2  15   5          1.82          9.19         7.93 o                         
   3  15   5         51.66         55.83         7.85 o                         
   4  15   5          0.00          2.29         5.13 o                         
   5  15   5          2.72          1.49        11.97 o                         
   6  15   5          0.03          5.65         6.33 o                         
   7  15   5          0.23         -1.19         6.72 o                         
   0  16   5         37.53         36.31        12.02 o                         
   1  16   5          0.22         12.62         9.40 o                         
   2  16   5         18.10         31.80        10.43 o                         
   3  16   5          0.40         11.09         8.91 o                         
   4  16   5          3.87         10.67         7.15 o                         
   5  16   5         16.08         29.57        10.61 o                         
   6  16   5          2.91         11.60         6.83 o                         
   4  17   5          5.59         -2.80         8.24 o                         
 -20   0   6          0.55          6.20         5.92 o                         
 -19   0   6          8.16          9.51         6.07 o                         
 -18   0   6         14.28         10.95         7.07 o                         
 -17   0   6          5.51          3.19         5.41 o                         
 -16   0   6         78.80         60.54        10.80 o                         
 -15   0   6         70.13         84.62        12.14 o                         
 -14   0   6          4.95          3.58         6.51 o                         
 -13   0   6        177.43        221.07        17.46 o                         
 -12   0   6          3.02        349.37       220.95 o                         
 -11   0   6        108.30        105.63         9.91 o                         
 -10   0   6        532.72        555.52        19.05 o                         
  -9   0   6        144.42        168.86        18.57 o                         
  -8   0   6        730.82        687.15        19.86 o                         
  -7   0   6        110.22        102.17        12.01 o                         
  -6   0   6        718.46        783.91        16.40 o                         
  -5   0   6       3600.26       3465.32        62.68 o                         
  -4   0   6         27.42         38.05         4.08 o                         
  -3   0   6       1191.15       1233.88        17.03 o                         
  -2   0   6       7375.71       7949.12        41.82 o                         
  -1   0   6         16.42         10.72         2.11 o                         
   0   0   6       2438.23       2698.95        48.31 o                         
   1   0   6        791.03        825.59        11.08 o                         
   2   0   6        182.75        266.48         6.22 o                         
   3   0   6        187.96        315.76        65.30 o                         
   4   0   6        321.09        345.98        13.01 o                         
   5   0   6        366.20        352.44        10.02 o                         
   6   0   6        387.08        381.21        10.59 o                         
   7   0   6        153.48        146.42         6.87 o                         
   8   0   6         33.96         32.60         3.81 o                         
   9   0   6        660.63        920.21       173.69 o                         
  10   0   6       1378.23       1468.55        22.09 o                         
  11   0   6        251.96        252.39         9.62 o                         
  12   0   6          5.94        194.97        88.93 o                         
  13   0   6        631.97        640.98        15.78 o                         
  14   0   6        132.91        124.57         9.12 o                         
  15   0   6         14.25         24.96         9.63 o                         
  16   0   6          0.00          6.72         7.59 o                         
  17   0   6          2.13         -5.72         7.99 o                         
  18   0   6          0.03          1.97         7.29 o                         
  19   0   6          9.58          6.59         7.02 o                         
  20   0   6         20.76         23.81        10.56 o                         
 -20   1   6          0.01          5.43         6.31 o                         
 -19   1   6          1.61         -2.68         9.76 o                         
 -18   1   6          1.66         -2.43         5.26 o                         
 -17   1   6         13.59         11.47         4.37 o                         
 -16   1   6          0.01          1.12         5.17 o                         
 -15   1   6          1.85          1.46         5.82 o                         
 -14   1   6          7.42          7.15         4.49 o                         
 -13   1   6         16.85         16.95         9.60 o                         
 -12   1   6          0.02         -5.09         5.09 o                         
 -11   1   6          5.55         -1.02         2.62 o                         
 -10   1   6          4.60          1.03         2.71 o                         
  -9   1   6        164.26        156.74         6.48 o                         
  -8   1   6         58.96         69.91         5.00 o                         
  -7   1   6         29.11         26.20         3.98 o                         
  -6   1   6        294.50        290.47         7.67 o                         
  -5   1   6          3.83          7.37         1.93 o                         
  -4   1   6         58.48         70.50         3.61 o                         
  -3   1   6        187.51        187.71         5.21 o                         
  -2   1   6          6.79          5.41         1.46 o                         
  -1   1   6        761.55        786.00         8.50 o                         
   0   1   6        435.98        471.79         6.03 o                         
   1   1   6        175.23        209.94         3.94 o                         
   2   1   6          1.96          3.23         1.04 o                         
   3   1   6        389.14        394.03         9.55 o                         
   4   1   6        373.56        399.72         7.72 o                         
   5   1   6         41.76         34.03         2.41 o                         
   6   1   6        263.23        257.14         4.54 o                         
   7   1   6          6.10          2.98         0.91 o                         
   8   1   6        185.00        184.05         5.24 o                         
   9   1   6        300.18        286.66         6.92 o                         
  10   1   6          9.54          8.79         1.34 o                         
  11   1   6         12.49         11.27         1.44 o                         
  12   1   6         45.69         41.95         2.12 o                         
  13   1   6        101.59         99.99         5.83 o                         
  14   1   6         20.99         23.26         3.46 o                         
  15   1   6          0.01          2.17         4.81 o                         
  16   1   6          0.18          0.80         6.62 o                         
  17   1   6         11.95         16.73         5.99 o                         
  18   1   6         12.13          4.87         5.95 o                         
  19   1   6          0.42          7.44         6.39 o                         
  20   1   6          1.58          4.63        12.18 o                         
 -21   2   6         12.21         14.46         7.34 o                         
 -20   2   6          5.85          8.51         7.95 o                         
 -19   2   6          0.05         -4.97         4.97 o                         
 -18   2   6         13.12         13.06         5.10 o                         
 -17   2   6          3.71          7.32         4.37 o                         
 -16   2   6         75.14         80.00         8.13 o                         
 -15   2   6          0.86          4.30         5.79 o                         
 -14   2   6         36.56         31.45         4.84 o                         
 -13   2   6         39.84         43.39         3.51 o                         
 -12   2   6         77.12         73.93         4.32 o                         
 -11   2   6          3.93          4.58         2.07 o                         
 -10   2   6         26.57         23.53         2.76 o                         
  -9   2   6         38.34         38.75         3.25 o                         
  -8   2   6        328.46        330.11         8.29 o                         
  -7   2   6         42.97         41.81         3.01 o                         
  -6   2   6          6.83          4.08         1.82 o                         
  -5   2   6       2604.31       2689.08        21.01 o                         
  -4   2   6         62.33         53.98         3.31 o                         
  -3   2   6        155.77        171.31         4.92 o                         
  -2   2   6         56.13         47.19         2.74 o                         
  -1   2   6          8.93          4.75         1.50 o                         
   0   2   6        341.44        375.48         5.13 o                         
   1   2   6        545.80        534.50         7.39 o                         
   2   2   6        380.05        360.89         5.05 o                         
   3   2   6         19.45         13.06         1.38 o                         
   4   2   6         20.25         22.62         2.27 o                         
   5   2   6          1.02          1.90         1.72 o                         
   6   2   6          2.62          5.12         1.33 o                         
   7   2   6        237.51        240.69         4.95 o                         
   8   2   6         32.27         27.74         2.09 o                         
   9   2   6        199.01        212.45         5.02 o                         
  10   2   6        392.17        412.65         7.44 o                         
  11   2   6        170.11        163.63         4.94 o                         
  12   2   6          2.43          1.52         2.24 o                         
  13   2   6        196.20        186.07         7.49 o                         
  14   2   6         24.33         21.25         4.54 o                         
  15   2   6          1.74          0.93         3.49 o                         
  16   2   6         11.03          4.49         5.08 o                         
  17   2   6         54.64         59.37         9.17 o                         
  18   2   6          0.03         -3.36         6.91 o                         
  19   2   6          3.74          1.31         6.45 o                         
  20   2   6          1.20         -8.13         9.23 o                         
 -21   3   6          4.26          0.32         5.84 o                         
 -20   3   6          5.70         11.67         7.00 o                         
 -19   3   6          7.32         -0.14         4.65 o                         
 -18   3   6          0.41         10.10         5.07 o                         
 -17   3   6          2.38         -6.74         6.74 o                         
 -16   3   6          3.84         15.05         8.01 o                         
 -15   3   6          2.44          7.00         4.48 o                         
 -14   3   6         30.17         26.23         5.51 o                         
 -13   3   6        180.40        164.69        10.91 o                         
 -12   3   6        102.55        253.44        31.06 o                         
 -11   3   6         92.39         99.16         4.61 o                         
 -10   3   6         14.35         12.87         2.26 o                         
  -9   3   6        416.69        458.42        14.83 o                         
  -8   3   6        196.85        217.37         6.21 o                         
  -7   3   6         87.93         85.59         3.90 o                         
  -6   3   6        127.11        244.34        14.04 o                         
  -5   3   6         45.84         41.87         2.84 o                         
  -4   3   6        587.17        628.92         9.69 o                         
  -3   3   6         50.49         79.08         3.67 o                         
  -2   3   6         90.34         88.39         3.98 o                         
  -1   3   6         52.12         58.74         3.42 o                         
   0   3   6        235.66        248.58         6.47 o                         
   1   3   6        162.07        155.23         4.52 o                         
   2   3   6        139.64        130.49         5.11 o                         
   3   3   6        271.94        340.53         8.76 o                         
   4   3   6        967.86        968.28        12.57 o                         
   5   3   6        257.80        282.50         5.80 o                         
   6   3   6       1192.51       1378.69        13.95 o                         
   7   3   6          1.40         -0.04         1.30 o                         
   8   3   6         28.44         28.98         2.40 o                         
   9   3   6        823.79        825.99        10.55 o                         
  10   3   6        397.12        397.22         8.09 o                         
  11   3   6         61.03         67.67         4.32 o                         
  12   3   6          3.19          5.17         2.40 o                         
  13   3   6          2.78         -3.31         3.53 o                         
  14   3   6          5.15         -1.50         3.62 o                         
  15   3   6          1.71         14.15         4.37 o                         
  16   3   6          1.98          0.66         3.45 o                         
  17   3   6          0.00          0.78         5.94 o                         
  18   3   6         25.60          7.37         5.82 o                         
  19   3   6          1.48          7.15         6.24 o                         
  20   3   6          1.26         -0.15         7.20 o                         
 -21   4   6          0.23          2.65         6.55 o                         
 -20   4   6          2.43          6.50         5.68 o                         
 -19   4   6          0.43         -5.11         6.73 o                         
 -18   4   6         26.00         20.32         5.44 o                         
 -17   4   6         21.52         14.90        10.31 o                         
 -16   4   6         32.41         36.45        12.44 o                         
 -15   4   6         40.44         42.67         6.65 o                         
 -14   4   6          0.13          0.87         5.35 o                         
 -13   4   6          0.27          1.60         4.50 o                         
 -12   4   6         45.20         37.72         6.02 o                         
 -11   4   6         13.49         17.37         5.21 o                         
 -10   4   6         15.21          8.02         4.35 o                         
  -9   4   6         36.53         30.61         5.33 o                         
  -8   4   6         30.72         31.85         3.16 o                         
  -7   4   6         55.46         54.42         3.01 o                         
  -6   4   6         21.30         21.73         2.14 o                         
  -5   4   6        182.62        161.41         4.91 o                         
  -4   4   6        372.03        385.62         5.93 o                         
  -3   4   6          0.91          1.79         1.00 o                         
  -2   4   6          4.11          1.71         1.07 o                         
  -1   4   6          1.55          1.79         1.57 o                         
   0   4   6          0.11          1.59         1.77 o                         
   1   4   6         87.34         76.35         3.59 o                         
   2   4   6          2.67         -0.19         1.88 o                         
   3   4   6        216.48        189.16         7.24 o                         
   4   4   6         95.05        107.24         4.01 o                         
   5   4   6         60.91         50.34         2.01 o                         
   6   4   6        229.22        222.01         5.36 o                         
   7   4   6        350.76        355.80         6.27 o                         
   8   4   6          0.92          0.57         1.52 o                         
   9   4   6        349.62        347.09         8.76 o                         
  10   4   6         29.55         29.43         2.57 o                         
  11   4   6        119.72        118.27         5.15 o                         
  12   4   6          0.59         -0.99         1.73 o                         
  13   4   6          4.77          7.31         3.67 o                         
  14   4   6          0.08          0.53         3.15 o                         
  15   4   6          0.18         -1.42         3.22 o                         
  16   4   6          4.09         -0.08         3.63 o                         
  17   4   6          1.47          1.35         3.56 o                         
  18   4   6          0.15          4.83         9.36 o                         
  19   4   6          0.23         -6.83         6.83 o                         
 -20   5   6          3.74         16.45         7.08 o                         
 -19   5   6         18.35          8.36         6.25 o                         
 -18   5   6         13.86          4.31         5.13 o                         
 -17   5   6          6.44          4.86         3.99 o                         
 -16   5   6          8.31         18.47         4.38 o                         
 -15   5   6         13.08         12.51         3.76 o                         
 -14   5   6         13.17          7.81         6.08 o                         
 -13   5   6         15.77         20.74         7.13 o                         
 -12   5   6        132.45        143.17        10.34 o                         
 -11   5   6         25.22         18.56         5.77 o                         
 -10   5   6         93.82        109.61         8.98 o                         
  -9   5   6        431.95        453.69        14.33 o                         
  -8   5   6        109.00        115.53         6.83 o                         
  -7   5   6        830.63        816.50        13.75 o                         
  -6   5   6         42.90         42.51         3.37 o                         
  -5   5   6        443.21        458.72         7.19 o                         
  -4   5   6         33.49         32.33         2.15 o                         
  -3   5   6        291.90        285.43         6.35 o                         
  -2   5   6        694.49        686.95        12.24 o                         
  -1   5   6        335.41        303.47         8.45 o                         
   0   5   6          3.00          4.49         1.80 o                         
   1   5   6        426.04        396.60         8.92 o                         
   2   5   6        270.97        286.32         6.98 o                         
   3   5   6        516.02        556.55         9.54 o                         
   4   5   6        213.91        213.41         5.29 o                         
   5   5   6        412.25        382.14         4.97 o                         
   6   5   6       1323.70       1312.97        13.42 o                         
   7   5   6         44.66         47.20         2.28 o                         
   8   5   6        313.39        305.42         5.72 o                         
   9   5   6         14.96         15.22         1.56 o                         
  10   5   6         51.76         53.29         6.50 o                         
  11   5   6         83.14         83.03        16.75 o                         
  12   5   6          4.22          2.70         4.66 o                         
  13   5   6        172.51        153.80        16.63 o                         
  14   5   6         13.01         16.34         5.62 o                         
  15   5   6         22.59         26.71         6.52 o                         
  16   5   6         13.49         14.24         5.40 o                         
  17   5   6          5.48          4.96         3.39 o                         
  18   5   6          0.11          3.19         4.89 o                         
 -20   6   6         16.85         10.99         6.35 o                         
 -19   6   6         21.93          6.29         5.30 o                         
 -18   6   6          3.04         16.06         9.53 o                         
 -17   6   6          7.81         -3.81         3.92 o                         
 -16   6   6          0.01         -4.05         4.05 o                         
 -15   6   6          0.11          4.02         3.83 o                         
 -14   6   6          0.50          1.15         3.70 o                         
 -13   6   6          0.02          1.34         3.75 o                         
 -12   6   6          6.18          9.13         3.67 o                         
 -11   6   6         30.45         27.16         4.55 o                         
 -10   6   6         33.66         34.69         5.69 o                         
  -9   6   6        257.79        243.80        10.01 o                         
  -8   6   6        110.10        115.18         7.06 o                         
  -7   6   6         80.99         86.70         5.34 o                         
  -6   6   6        146.65        139.95         5.81 o                         
  -5   6   6        255.94        236.11         5.75 o                         
  -4   6   6          1.62          1.23         1.57 o                         
  -3   6   6         25.69         26.65         2.87 o                         
  -2   6   6        383.75        398.75         9.63 o                         
  -1   6   6        310.61        324.52         7.82 o                         
   0   6   6        346.39        368.07         8.90 o                         
   1   6   6          2.22          0.84         1.78 o                         
   2   6   6        128.16        127.91         4.84 o                         
   3   6   6        376.98        385.33         7.98 o                         
   4   6   6        191.56        188.40         5.98 o                         
   5   6   6         87.45         87.43         3.05 o                         
   6   6   6        106.78        103.25         3.04 o                         
   7   6   6        768.07        732.58        18.47 o                         
   8   6   6          9.63          9.56         1.79 o                         
   9   6   6        133.45        139.17         8.66 o                         
  10   6   6         72.31         73.43         5.09 o                         
  11   6   6         47.95         50.25         5.78 o                         
  12   6   6          6.62         11.74         6.40 o                         
  13   6   6         27.37          8.57         4.71 o                         
  14   6   6          3.16          6.45         5.15 o                         
  15   6   6         16.97         14.33         5.95 o                         
  16   6   6         20.50         13.51         5.68 o                         
  17   6   6          4.40          1.86         4.37 o                         
 -19   7   6          0.02          3.49         6.35 o                         
 -18   7   6          0.16          9.20         4.74 o                         
 -17   7   6          3.05         -0.29         4.18 o                         
 -16   7   6          5.07          4.05         3.97 o                         
 -15   7   6         19.87         20.07         4.89 o                         
 -14   7   6          3.04          0.45         3.18 o                         
 -13   7   6          6.53         10.45         4.04 o                         
 -12   7   6        165.11        166.51        12.76 o                         
 -11   7   6         18.90         10.65         3.77 o                         
 -10   7   6         47.99         36.78         6.31 o                         
  -9   7   6        121.19        123.32         7.73 o                         
  -8   7   6        227.85        211.80         9.09 o                         
  -7   7   6        336.66        336.85        10.28 o                         
  -6   7   6        119.84        117.98         5.33 o                         
  -5   7   6        125.08        122.05         4.89 o                         
  -4   7   6        645.89        606.86         9.25 o                         
  -3   7   6          0.56         -0.72         1.17 o                         
  -2   7   6         49.22         40.02         3.41 o                         
  -1   7   6        422.14        403.64        10.28 o                         
   0   7   6        144.03        147.33         6.33 o                         
   1   7   6         56.68         52.45         3.69 o                         
   2   7   6         10.62         10.92         2.16 o                         
   3   7   6        170.17        167.17         6.75 o                         
   4   7   6         31.83         26.58         2.10 o                         
   5   7   6         71.30         59.35         2.71 o                         
   6   7   6         49.97         35.61         4.14 o                         
   7   7   6         34.90         39.74         3.48 o                         
   8   7   6          0.03         -2.18         2.18 o                         
   9   7   6        305.32        308.75         7.89 o                         
  10   7   6        245.28        219.52         9.42 o                         
  11   7   6         22.20         21.82         4.36 o                         
  12   7   6         23.80         22.47         5.93 o                         
  13   7   6          3.44          2.65         4.36 o                         
  14   7   6          5.90          7.63         5.54 o                         
  15   7   6          0.02          3.76         4.82 o                         
  16   7   6         28.08         21.94        14.66 o                         
 -18   8   6         10.78          1.44        14.16 o                         
 -17   8   6          5.00         -8.05        10.18 o                         
 -16   8   6         11.55         12.91         4.17 o                         
 -15   8   6         15.65         15.63         3.79 o                         
 -14   8   6          3.12          4.22         3.56 o                         
 -13   8   6          0.25         -1.95         3.46 o                         
 -12   8   6          0.29         -0.99         3.51 o                         
 -11   8   6          0.02          3.61         3.42 o                         
 -10   8   6        189.91        190.97        10.45 o                         
  -9   8   6          3.86          3.39         3.12 o                         
  -8   8   6        177.90        177.06         8.18 o                         
  -7   8   6         24.39         27.57         3.91 o                         
  -6   8   6         15.62         13.91         2.32 o                         
  -5   8   6        164.60        152.97         5.42 o                         
  -4   8   6          1.72         -0.66         2.61 o                         
  -3   8   6          8.43          8.86         1.58 o                         
  -2   8   6        433.05        432.76         9.91 o                         
  -1   8   6        203.41        189.45         7.36 o                         
   0   8   6          4.93          3.14         2.05 o                         
   1   8   6         39.02         30.05         3.36 o                         
   2   8   6        111.70        100.95         5.68 o                         
   3   8   6          2.39          0.02         1.60 o                         
   4   8   6        481.57        464.22         7.98 o                         
   5   8   6        469.94        458.20        18.14 o                         
   6   8   6         84.33         66.78         5.26 o                         
   7   8   6        204.07        212.29         7.63 o                         
   8   8   6        488.30        513.69        11.92 o                         
   9   8   6          5.06          1.03         3.68 o                         
  10   8   6         37.68         35.19         6.17 o                         
  11   8   6          4.28         -4.04         4.04 o                         
  12   8   6          0.42          5.41         4.72 o                         
  13   8   6          1.28         -5.03         5.03 o                         
  14   8   6          4.01          8.25         5.48 o                         
  15   8   6          5.04          0.33         6.58 o                         
  16   8   6         10.86          6.03         5.29 o                         
 -18   9   6          3.01         -1.80         7.65 o                         
 -17   9   6          1.39         -8.67         8.67 o                         
 -16   9   6          0.81          1.30         4.04 o                         
 -15   9   6          1.96         12.43         4.76 o                         
 -14   9   6          0.01          2.21         3.68 o                         
 -13   9   6         23.68         11.57         8.24 o                         
 -12   9   6         24.84         33.29         5.89 o                         
 -11   9   6         21.53         24.85         4.79 o                         
 -10   9   6         15.67         14.50         3.31 o                         
  -9   9   6          1.50          2.94         2.93 o                         
  -8   9   6          0.02          0.24         3.40 o                         
  -7   9   6         30.02         31.33         2.96 o                         
  -6   9   6         35.37         30.51         4.03 o                         
  -5   9   6          5.78          5.73         2.49 o                         
  -4   9   6          7.24          9.16         2.24 o                         
  -3   9   6          2.30          9.54         4.26 o                         
  -2   9   6         14.02         14.62         1.97 o                         
  -1   9   6        157.46        130.30         6.11 o                         
   0   9   6        253.02        234.38         8.32 o                         
   1   9   6        168.55        151.61         8.11 o                         
   2   9   6         42.82         42.84         3.40 o                         
   3   9   6        594.23        545.37        16.78 o                         
   4   9   6         70.94         57.79         3.95 o                         
   5   9   6         51.55         54.94         3.71 o                         
   6   9   6         47.03         45.45         5.66 o                         
   7   9   6         28.34         29.37         4.46 o                         
   8   9   6         75.61         90.83        10.54 o                         
   9   9   6        120.31        121.60        11.94 o                         
  10   9   6          1.03          3.07         4.04 o                         
  11   9   6         13.38          9.89         4.86 o                         
  12   9   6          0.72         11.63         4.85 o                         
  13   9   6         37.00         31.83         7.76 o                         
  14   9   6          0.07          0.70         4.73 o                         
  15   9   6         30.29         47.78        10.31 o                         
 -17  10   6          0.39         15.89         8.60 o                         
 -16  10   6          0.61         24.04        10.66 o                         
 -15  10   6          3.51          4.97         4.80 o                         
 -14  10   6          0.05         -4.67         5.46 o                         
 -13  10   6         66.35         63.96         6.74 o                         
 -12  10   6          0.80          6.54         3.51 o                         
 -11  10   6         20.12         15.54         3.63 o                         
 -10  10   6        107.20        110.88         7.48 o                         
  -9  10   6         37.50         33.92         4.11 o                         
  -8  10   6         42.43         40.18         4.18 o                         
  -7  10   6         52.80         48.19         4.79 o                         
  -6  10   6          8.10          5.35         2.90 o                         
  -5  10   6         59.45         60.27         4.11 o                         
  -4  10   6          1.91          1.28         2.37 o                         
  -3  10   6          9.71          6.86         1.90 o                         
  -2  10   6        389.82        394.31         7.59 o                         
  -1  10   6        303.85        290.82        14.82 o                         
   0  10   6          6.30          5.51         4.17 o                         
   1  10   6          1.66         -1.76         6.40 o                         
   2  10   6        105.34        122.69         5.01 o                         
   3  10   6         28.22         33.37         2.80 o                         
   4  10   6         32.78         26.29         2.56 o                         
   5  10   6        148.06        159.77         9.49 o                         
   6  10   6          0.14         -2.39         3.40 o                         
   7  10   6         69.24         66.50         6.47 o                         
   8  10   6        154.32        176.26         9.85 o                         
   9  10   6         13.52         15.02         4.25 o                         
  10  10   6         93.59        109.28         9.69 o                         
  11  10   6          1.62          3.03         4.18 o                         
  12  10   6          2.14          3.91         4.25 o                         
  13  10   6         14.17         11.80         5.58 o                         
  14  10   6          7.09          9.63         6.11 o                         
 -16  11   6          0.29         21.24        10.92 o                         
 -15  11   6          6.61         -8.14         8.14 o                         
 -14  11   6          5.25          0.01        10.43 o                         
 -13  11   6         11.53         16.84         4.55 o                         
 -12  11   6         11.90          4.01         3.93 o                         
 -11  11   6         51.57         65.68         5.51 o                         
 -10  11   6         10.64          3.81         3.35 o                         
  -9  11   6         58.08         62.38         5.15 o                         
  -8  11   6          4.79         10.46         3.38 o                         
  -7  11   6          2.68          4.33         3.04 o                         
  -6  11   6         48.47         47.97         4.66 o                         
  -5  11   6         29.28         32.09         4.65 o                         
  -4  11   6         44.92         43.70         3.67 o                         
  -3  11   6          8.89          8.64         1.99 o                         
  -2  11   6         19.03         20.97         2.52 o                         
  -1  11   6          0.20          2.02         2.60 o                         
   0  11   6        101.68        104.96         6.38 o                         
   1  11   6         54.36         46.25         4.81 o                         
   2  11   6          2.85          1.89         2.56 o                         
   3  11   6         36.96         20.61         3.90 o                         
   4  11   6          2.95          6.47         4.11 o                         
   5  11   6         71.79         54.77         6.55 o                         
   6  11   6        120.95        135.89         9.36 o                         
   7  11   6          0.25         -3.82         3.82 o                         
   8  11   6         27.33         24.51         4.63 o                         
   9  11   6         89.31         90.91         7.71 o                         
  10  11   6          2.85          2.24         5.61 o                         
  11  11   6          3.63         -3.55         7.53 o                         
  12  11   6         14.13         11.81         5.01 o                         
  13  11   6          0.10          0.01         4.60 o                         
  14  11   6         12.19          5.95         7.98 o                         
 -15  12   6          0.47         21.36        11.09 o                         
 -14  12   6          0.83         15.51         8.97 o                         
 -13  12   6         16.63         30.40        10.20 o                         
 -12  12   6         17.48          7.39         3.73 o                         
 -11  12   6         50.51         39.87         5.16 o                         
 -10  12   6          4.24          2.97         5.06 o                         
  -9  12   6         15.94         21.21         4.90 o                         
  -8  12   6          2.12          1.40         4.63 o                         
  -7  12   6          8.71         16.05         5.33 o                         
  -6  12   6          4.05          8.69         7.09 o                         
  -5  12   6         66.80         66.45         6.77 o                         
  -4  12   6          0.13          0.06         3.28 o                         
  -3  12   6         26.06         22.72         4.57 o                         
  -2  12   6         24.97         32.63         4.96 o                         
  -1  12   6         15.00         13.98         3.67 o                         
   0  12   6         12.28         18.23         4.14 o                         
   1  12   6        107.30        104.23         7.73 o                         
   2  12   6        132.11        119.79        12.58 o                         
   3  12   6          1.13          9.32         4.57 o                         
   4  12   6          2.95          6.00         3.66 o                         
   5  12   6          0.68         -1.24         3.72 o                         
   6  12   6         22.50         48.90         7.10 o                         
   7  12   6          9.58          4.64         5.99 o                         
   8  12   6          6.78          5.06         3.93 o                         
   9  12   6          0.53         -0.94        12.61 o                         
  10  12   6         12.81         11.33         7.48 o                         
  11  12   6          3.11         -0.08         6.28 o                         
  12  12   6         12.14          9.16         4.91 o                         
  13  12   6         10.83         17.69        10.52 o                         
 -11  13   6          0.97          4.07         4.98 o                         
 -10  13   6          6.73          7.54         5.88 o                         
  -9  13   6         27.24         38.57         7.32 o                         
  -8  13   6          6.91          0.48         4.00 o                         
  -7  13   6         32.42         31.59         5.64 o                         
  -6  13   6         42.88         59.61         6.94 o                         
  -5  13   6         15.02         11.92         4.18 o                         
  -4  13   6         35.23         45.39         5.93 o                         
  -3  13   6          4.92          0.50        14.89 o                         
  -2  13   6         29.59         37.90         6.06 o                         
  -1  13   6         18.93         24.01         4.34 o                         
   0  13   6          3.71         -4.01         7.06 o                         
   1  13   6         55.26         63.80        10.02 o                         
   2  13   6          8.11          5.82         4.95 o                         
   3  13   6         11.45          6.13         5.18 o                         
   4  13   6          2.83          1.11         4.37 o                         
   5  13   6          2.64         17.23         5.12 o                         
   6  13   6         51.15         49.25         6.65 o                         
   7  13   6          9.44          6.61         4.78 o                         
   8  13   6          0.04         -0.94         5.83 o                         
   9  13   6         37.07         50.78        13.11 o                         
  10  13   6          3.55         17.32         8.23 o                         
  11  13   6          6.65         -2.11         6.45 o                         
  12  13   6         23.55          8.75         8.99 o                         
 -10  14   6          2.00         -2.12         6.15 o                         
  -9  14   6          2.14         -4.70         5.31 o                         
  -8  14   6          1.05         -3.62         6.28 o                         
  -7  14   6          2.95          7.35         6.00 o                         
  -6  14   6          7.80         11.99         4.29 o                         
  -5  14   6          1.06          7.63         4.12 o                         
  -4  14   6          0.94         -7.54         7.54 o                         
  -3  14   6         14.97         18.90         4.63 o                         
  -2  14   6          7.14          7.83         6.11 o                         
  -1  14   6          4.75          0.76         6.54 o                         
   0  14   6          1.99         -7.22         7.22 o                         
   1  14   6          7.81          4.82         7.44 o                         
   2  14   6          0.17          2.58         4.28 o                         
   3  14   6         11.81          8.69         5.26 o                         
   4  14   6          0.00          1.50         5.05 o                         
   5  14   6          0.22         -6.15         6.15 o                         
   6  14   6          1.70          4.99         7.84 o                         
   7  14   6          0.01         24.75        11.23 o                         
   8  14   6         16.27         26.74         9.01 o                         
   9  14   6         18.32         14.30        10.29 o                         
  -9  15   6          7.41         12.06         7.95 o                         
  -8  15   6          0.11          3.89         5.92 o                         
  -7  15   6          2.78         -6.18         6.18 o                         
  -6  15   6         23.21         24.49         7.66 o                         
   1  15   6         22.11         12.70         8.93 o                         
   2  15   6          7.25         12.20         8.54 o                         
   3  15   6         73.79         79.15        15.15 o                         
   4  15   6          0.28         -5.91         6.67 o                         
   5  15   6          0.00         -0.23         6.27 o                         
   0  16   6          1.89         18.67         9.06 o                         
   1  16   6          2.67          0.22         7.73 o                         
   2  16   6         14.30          1.74         7.42 o                         
   3  16   6          2.90         -5.01         7.57 o                         
   4  16   6          2.82          5.64         7.40 o                         
 -19   1   7          1.91         -4.99        10.88 o                         
 -18   1   7          1.10          1.85         8.37 o                         
 -17   1   7          6.18          3.93         4.77 o                         
 -16   1   7          0.07         -4.82         8.91 o                         
 -15   1   7         10.74          9.46         4.44 o                         
 -14   1   7         32.67         35.52         6.77 o                         
 -13   1   7        119.56        130.25         7.44 o                         
 -12   1   7        315.90        347.03        11.90 o                         
 -11   1   7         44.35         41.14         4.28 o                         
 -10   1   7          0.47          1.15         2.49 o                         
  -9   1   7        857.21        892.62        15.69 o                         
  -8   1   7          0.03          0.24         2.38 o                         
  -7   1   7          0.21          1.06         2.23 o                         
  -6   1   7        142.19        143.71         5.90 o                         
  -5   1   7        136.22        139.10         5.67 o                         
  -4   1   7         31.11         30.03         2.91 o                         
  -3   1   7         13.69         10.59         1.82 o                         
  -2   1   7         73.80         63.82         2.78 o                         
  -1   1   7        641.21        649.72         7.99 o                         
   0   1   7        263.18        260.42         4.83 o                         
   1   1   7         46.41         41.82         2.05 o                         
   2   1   7          2.08          2.14         1.03 o                         
   3   1   7        220.24        212.07         4.99 o                         
   4   1   7        408.59        365.82         8.60 o                         
   5   1   7         23.20         24.78         2.45 o                         
   6   1   7       1392.11       1382.89        15.41 o                         
   7   1   7        537.62        514.44         9.43 o                         
   8   1   7        138.75        141.85         5.26 o                         
   9   1   7        311.23        319.39         7.75 o                         
  10   1   7         10.16         13.97         2.45 o                         
  11   1   7          1.70          0.15         1.87 o                         
  12   1   7          0.03         -2.52         2.52 o                         
  13   1   7        154.77        163.24         7.43 o                         
  14   1   7         49.03         50.32         6.26 o                         
  15   1   7          4.25         -1.65         5.09 o                         
  16   1   7         33.29         40.87         7.97 o                         
  17   1   7          0.00          1.82         5.23 o                         
  18   1   7          5.91          8.61         5.42 o                         
  19   1   7          2.00         -7.07         7.07 o                         
 -19   2   7          6.69          8.97         6.67 o                         
 -18   2   7          7.44          3.80         4.81 o                         
 -17   2   7          2.81         14.05         7.44 o                         
 -16   2   7          0.01         -0.11         4.27 o                         
 -15   2   7          4.24          9.05         4.72 o                         
 -14   2   7         26.68         31.76         6.47 o                         
 -13   2   7        192.54        193.38         8.59 o                         
 -12   2   7         23.86         24.27         3.62 o                         
 -11   2   7         12.48         14.85         3.03 o                         
 -10   2   7          3.26          3.16         2.48 o                         
  -9   2   7         54.72         58.28         4.17 o                         
  -8   2   7         40.07         38.44         3.96 o                         
  -7   2   7         27.37         29.42         2.85 o                         
  -6   2   7          0.25          1.60         1.64 o                         
  -5   2   7          0.08          0.02         1.66 o                         
  -4   2   7        876.89        894.94        12.82 o                         
  -3   2   7         57.82         55.38         3.44 o                         
  -2   2   7          4.00          1.93         1.72 o                         
  -1   2   7         61.06         58.24         4.11 o                         
   0   2   7         16.98         19.09         1.59 o                         
   1   2   7        194.37        220.32         4.80 o                         
   2   2   7       1165.05       1139.43        10.75 o                         
   3   2   7         43.71         46.53         2.55 o                         
   4   2   7        604.27        609.34        10.48 o                         
   5   2   7       1334.06       1408.34        13.65 o                         
   6   2   7         75.90         75.86         4.04 o                         
   7   2   7         47.11         47.46         2.65 o                         
   8   2   7          1.93          2.33         1.38 o                         
   9   2   7         13.63         14.28         1.69 o                         
  10   2   7        346.23        329.56        11.50 o                         
  11   2   7          0.08         -0.92         2.15 o                         
  12   2   7          5.90          5.76         2.37 o                         
  13   2   7         27.36         24.30         8.89 o                         
  14   2   7         48.06         44.98         8.61 o                         
  15   2   7         18.31         15.82         4.35 o                         
  16   2   7          0.05          3.70         5.40 o                         
  17   2   7          8.11         14.14         6.72 o                         
  18   2   7          0.15          0.01        13.65 o                         
  19   2   7          0.00         12.05         6.47 o                         
 -20   3   7          0.75          3.94         5.67 o                         
 -19   3   7          1.81          9.39         6.26 o                         
 -18   3   7          4.38          3.35         4.22 o                         
 -17   3   7          0.58         -0.86         4.25 o                         
 -16   3   7         68.43         60.64         8.10 o                         
 -15   3   7         15.10         14.02         4.99 o                         
 -14   3   7          2.73          3.55         9.13 o                         
 -13   3   7          1.03         -1.05         4.40 o                         
 -12   3   7          7.35         11.81         2.77 o                         
 -11   3   7          3.19          2.48         1.92 o                         
 -10   3   7         45.08         45.66         3.85 o                         
  -9   3   7        459.06        487.79        18.96 o                         
  -8   3   7          0.91          2.55         2.69 o                         
  -7   3   7         19.30         17.53         2.66 o                         
  -6   3   7        428.76        434.43         8.68 o                         
  -5   3   7        246.89        225.44         6.22 o                         
  -4   3   7        148.34        155.37         5.05 o                         
  -3   3   7         27.98         29.91         2.36 o                         
  -2   3   7          6.41          8.34         1.52 o                         
  -1   3   7        124.64        122.32         5.72 o                         
   0   3   7         11.47         12.49         2.21 o                         
   1   3   7         10.17          7.07         1.89 o                         
   2   3   7         77.46         84.04         3.45 o                         
   3   3   7        152.50        153.61         3.97 o                         
   4   3   7         22.10         18.59         2.19 o                         
   5   3   7        106.35         89.89         3.81 o                         
   6   3   7       1312.04       1331.79        14.94 o                         
   7   3   7         42.97         36.64         2.45 o                         
   8   3   7         66.12         75.16         3.44 o                         
   9   3   7        677.16        700.35        11.14 o                         
  10   3   7        236.77        227.31         6.30 o                         
  11   3   7          0.03          0.49         1.67 o                         
  12   3   7         36.62         31.24         3.70 o                         
  13   3   7          0.29          0.13         4.58 o                         
  14   3   7          5.57          0.14         6.22 o                         
  15   3   7          6.67          9.97         4.20 o                         
  16   3   7          0.06          4.23         3.96 o                         
  17   3   7          0.32          6.96        14.07 o                         
  18   3   7          4.89          3.97         4.89 o                         
 -20   4   7          4.35         13.63         7.40 o                         
 -19   4   7          7.61          5.25         6.58 o                         
 -18   4   7         11.76         18.45         7.65 o                         
 -17   4   7         20.53         30.20        10.30 o                         
 -16   4   7          6.54         28.61         8.54 o                         
 -15   4   7          9.68         20.31         5.59 o                         
 -14   4   7         16.42          8.32         5.30 o                         
 -13   4   7         25.84         32.42         6.32 o                         
 -12   4   7         24.57         21.97         4.16 o                         
 -11   4   7         32.30         38.09         5.06 o                         
 -10   4   7        330.70        352.67         8.82 o                         
  -9   4   7         64.62         69.71         4.91 o                         
  -8   4   7         28.12         31.13         3.18 o                         
  -7   4   7         33.51         31.30         2.97 o                         
  -6   4   7          0.36         -0.80         1.83 o                         
  -5   4   7         13.20         13.30         2.27 o                         
  -4   4   7          3.39          3.77         1.33 o                         
  -3   4   7          1.38          0.84         0.84 o                         
  -2   4   7        226.39        222.59         6.51 o                         
  -1   4   7        752.20        751.54        11.51 o                         
   0   4   7         41.66         48.56         3.10 o                         
   1   4   7         72.91         73.71         3.57 o                         
   2   4   7       1023.84       1003.94        13.30 o                         
   3   4   7         46.20         42.26         2.94 o                         
   4   4   7        507.50        507.10        11.76 o                         
   5   4   7        997.02        978.42        15.09 o                         
   6   4   7        111.63         97.89         4.25 o                         
   7   4   7         73.68         78.96         4.01 o                         
   8   4   7         37.40         42.34         2.98 o                         
   9   4   7         15.08         12.27         1.98 o                         
  10   4   7          8.52          8.91         2.54 o                         
  11   4   7         20.31         19.24         2.96 o                         
  12   4   7          6.60          7.93         3.65 o                         
  13   4   7          0.02         -2.07         3.51 o                         
  14   4   7          0.21          2.94         3.63 o                         
  15   4   7         11.76          5.77         4.58 o                         
  16   4   7          5.26          2.60         3.86 o                         
  17   4   7         14.15         13.53         7.12 o                         
  18   4   7          0.33        -12.83        12.83 o                         
 -20   5   7          0.42         -7.29         7.29 o                         
 -19   5   7         14.82          5.70         5.13 o                         
 -18   5   7          0.00          1.11         4.45 o                         
 -17   5   7          5.85          1.03         4.46 o                         
 -16   5   7          0.70         -3.27         4.12 o                         
 -15   5   7          5.24          2.46         4.38 o                         
 -14   5   7          0.57          1.99         4.20 o                         
 -13   5   7          3.21         -2.15         7.37 o                         
 -12   5   7          4.28         -0.37         4.32 o                         
 -11   5   7          0.03          0.35         4.33 o                         
 -10   5   7         28.86         29.08         4.34 o                         
  -9   5   7          9.50          9.62         3.16 o                         
  -8   5   7        112.97        124.29         5.91 o                         
  -7   5   7         20.96         23.70         2.99 o                         
  -6   5   7        101.06         92.48         4.64 o                         
  -5   5   7        103.47         95.73         4.13 o                         
  -4   5   7        195.96        198.00         4.33 o                         
  -3   5   7         47.74         37.95         2.36 o                         
  -2   5   7         25.22         27.27         2.65 o                         
  -1   5   7        241.56        223.09         6.16 o                         
   0   5   7         27.33         25.73         2.65 o                         
   1   5   7          6.85          4.76         2.30 o                         
   2   5   7          0.24         -1.28         2.20 o                         
   3   5   7          0.06         -0.18         2.35 o                         
   4   5   7        241.11        244.25         8.03 o                         
   5   5   7         70.88         73.51         2.81 o                         
   6   5   7         24.35         16.75         1.46 o                         
   7   5   7        157.62        153.22         4.02 o                         
   8   5   7         59.09         54.34         2.79 o                         
   9   5   7        117.21        112.07         3.76 o                         
  10   5   7          0.32         -2.31         2.31 o                         
  11   5   7          5.72          2.11         2.42 o                         
  12   5   7         14.29          8.70         2.66 o                         
  13   5   7          0.52          0.79         3.53 o                         
  14   5   7          9.16          6.50         3.96 o                         
  15   5   7          2.24          1.20         3.47 o                         
  16   5   7          7.42          5.87        10.31 o                         
  17   5   7          2.24          8.68         5.65 o                         
  18   5   7          0.42         -5.83         5.83 o                         
 -19   6   7          3.47          6.00         6.30 o                         
 -18   6   7          0.10         -4.77         4.77 o                         
 -17   6   7          2.69         -4.04         4.87 o                         
 -16   6   7         25.16         21.53         4.89 o                         
 -15   6   7         11.77         10.16         3.94 o                         
 -14   6   7          0.57         -1.13         3.33 o                         
 -13   6   7         28.12         30.02         4.94 o                         
 -12   6   7          0.12          2.29         3.37 o                         
 -11   6   7          7.99          7.03         3.31 o                         
 -10   6   7          0.52         -3.08         3.25 o                         
  -9   6   7          0.90         -1.84         3.04 o                         
  -8   6   7         12.05         17.12         3.66 o                         
  -7   6   7        290.95        286.34         8.34 o                         
  -6   6   7         32.08         31.52         2.91 o                         
  -5   6   7        219.30        202.48         5.67 o                         
  -4   6   7        266.34        271.96         7.86 o                         
  -3   6   7         24.00         21.47         3.04 o                         
  -2   6   7          4.93         11.32         2.60 o                         
  -1   6   7        901.90        877.71        13.47 o                         
   0   6   7        216.40        205.22         7.53 o                         
   1   6   7        378.02        420.76        10.05 o                         
   2   6   7        372.34        354.96         9.14 o                         
   3   6   7         82.71         80.19         5.05 o                         
   4   6   7        155.19        147.51         6.94 o                         
   5   6   7          1.12         -0.87         1.68 o                         
   6   6   7         88.37         78.29         3.37 o                         
   7   6   7         66.72         72.11         2.61 o                         
   8   6   7         58.52         51.66         2.18 o                         
   9   6   7         77.51         71.46         2.78 o                         
  10   6   7          2.12          4.07         2.12 o                         
  11   6   7          9.29          9.14         2.76 o                         
  12   6   7          9.00          9.73         2.61 o                         
  13   6   7         21.34         24.52         4.35 o                         
  14   6   7         22.56         17.43         5.63 o                         
  15   6   7         38.11         44.77         8.13 o                         
  16   6   7          0.15         -0.27        11.18 o                         
  17   6   7         15.90         12.92        26.43 o                         
 -19   7   7          1.09         12.33         5.98 o                         
 -18   7   7          0.99         -1.87         4.67 o                         
 -17   7   7          6.97          8.21         9.31 o                         
 -16   7   7          0.94          1.06         4.96 o                         
 -15   7   7          2.45         -0.91         3.53 o                         
 -14   7   7         14.69         23.49         4.79 o                         
 -13   7   7          2.05          0.39         3.68 o                         
 -12   7   7          8.59          1.56         3.65 o                         
 -11   7   7         70.50         73.28         6.53 o                         
 -10   7   7         45.84         47.45         5.34 o                         
  -9   7   7        155.57        147.16        11.90 o                         
  -8   7   7          2.23         -0.22         3.07 o                         
  -7   7   7         10.92         17.28         3.05 o                         
  -6   7   7        130.14        129.83         5.14 o                         
  -5   7   7          8.00          4.91         1.35 o                         
  -4   7   7         14.55         17.40         3.37 o                         
  -3   7   7         18.80         22.75         3.52 o                         
  -2   7   7         72.97         87.47         5.62 o                         
  -1   7   7        218.37        190.37         7.76 o                         
   0   7   7         97.53         98.03         5.73 o                         
   1   7   7        445.59        494.60        13.42 o                         
   2   7   7          1.62          6.01         2.79 o                         
   3   7   7        198.60        201.11        11.20 o                         
   4   7   7        324.68        346.51        11.01 o                         
   5   7   7          2.28          3.87         2.30 o                         
   6   7   7        101.92         96.59         3.47 o                         
   7   7   7         29.52         30.25         2.59 o                         
   8   7   7          1.04          1.29         1.80 o                         
   9   7   7          0.99          3.20         2.57 o                         
  10   7   7          8.46          8.32         2.59 o                         
  11   7   7          0.10         -1.82         2.96 o                         
  12   7   7         62.10         66.37         6.93 o                         
  13   7   7         10.83          7.54         3.55 o                         
  14   7   7          0.03         -5.94         5.94 o                         
  15   7   7          1.31          3.79         4.51 o                         
  16   7   7          4.17          5.16         4.46 o                         
 -18   8   7          6.08          2.55         3.97 o                         
 -17   8   7          1.21          9.10        10.73 o                         
 -16   8   7          2.69          0.29        12.33 o                         
 -15   8   7          5.16         13.44         4.07 o                         
 -14   8   7         16.52         20.00         5.16 o                         
 -13   8   7          0.24         -3.28         4.43 o                         
 -12   8   7          5.52          2.68         4.37 o                         
 -11   8   7         15.40         15.21         3.88 o                         
 -10   8   7          5.76          6.27         6.21 o                         
  -9   8   7         37.43         29.37         5.89 o                         
  -8   8   7         57.52         50.14         5.42 o                         
  -7   8   7         14.62         13.84         3.31 o                         
  -6   8   7          2.73         -0.99         1.94 o                         
  -5   8   7         67.14         67.39         3.83 o                         
  -4   8   7        144.64        139.09         7.07 o                         
  -3   8   7        281.20        258.07         9.23 o                         
  -2   8   7         26.53         33.66         4.00 o                         
  -1   8   7        144.44        121.33         6.41 o                         
   0   8   7         65.92         52.49         5.28 o                         
   1   8   7         69.83         76.83         5.90 o                         
   2   8   7          1.79         -1.45         3.50 o                         
   3   8   7         21.04         29.09         3.66 o                         
   4   8   7         31.62         33.61         3.49 o                         
   5   8   7         12.94         13.25         3.71 o                         
   6   8   7         15.97         15.94         1.35 o                         
   7   8   7          2.77          0.74         1.49 o                         
   8   8   7          9.02         12.22         3.20 o                         
   9   8   7         13.00         15.22         4.64 o                         
  10   8   7          5.10          1.56         4.11 o                         
  11   8   7         36.50         29.65         5.54 o                         
  12   8   7         24.95         33.78         7.31 o                         
  13   8   7         12.24         19.16         6.08 o                         
  14   8   7         19.00         20.73        19.12 o                         
  15   8   7          0.02          6.08         7.98 o                         
  16   8   7          5.23         -7.24         7.24 o                         
 -17   9   7         11.67          6.82         4.16 o                         
 -16   9   7          1.48          2.08        14.31 o                         
 -15   9   7          0.89         -4.17         4.41 o                         
 -14   9   7         16.42         16.12         4.34 o                         
 -13   9   7         23.76         17.36         4.78 o                         
 -12   9   7         31.80         34.98         5.43 o                         
 -11   9   7          0.49         -1.41         3.80 o                         
 -10   9   7          9.10          8.10         3.21 o                         
  -9   9   7        107.61        120.76         7.45 o                         
  -8   9   7          0.57          0.60         2.47 o                         
  -7   9   7          0.12         -1.90         2.37 o                         
  -6   9   7        211.57        209.47         7.11 o                         
  -5   9   7          8.81         10.79         2.81 o                         
  -4   9   7         14.02         18.21         3.44 o                         
  -3   9   7          6.30          1.96         3.85 o                         
  -2   9   7        116.56        129.46         6.82 o                         
  -1   9   7          2.62         10.88         3.63 o                         
   0   9   7        159.83        145.93         8.02 o                         
   1   9   7        369.50        413.96        12.56 o                         
   2   9   7         27.76         36.56         4.34 o                         
   3   9   7        129.28        123.36         6.41 o                         
   4   9   7        273.26        269.89         7.49 o                         
   5   9   7          1.45          0.82         2.23 o                         
   6   9   7         67.80         90.27        10.32 o                         
   7   9   7          0.15          0.59         9.55 o                         
   8   9   7          0.25         -1.04         2.71 o                         
   9   9   7         84.60         90.23         8.54 o                         
  10   9   7         15.25          9.59         4.98 o                         
  11   9   7          0.23         -3.68         4.15 o                         
  12   9   7         18.41         24.21         6.14 o                         
  13   9   7          0.97          3.26         5.69 o                         
  14   9   7          0.04         -0.46         5.52 o                         
  15   9   7          0.11         -5.06         5.27 o                         
 -16  10   7          1.44        -10.54        10.54 o                         
 -15  10   7          3.74         -3.37        10.67 o                         
 -14  10   7          6.69         11.83        12.53 o                         
 -13  10   7         34.44         25.82         6.82 o                         
 -12  10   7          0.43          0.06         3.40 o                         
 -11  10   7         11.04          7.49         3.53 o                         
 -10  10   7          3.38          1.91         3.44 o                         
  -9  10   7         13.18         15.41         3.14 o                         
  -8  10   7          1.83          2.50         2.55 o                         
  -7  10   7         11.17         15.05         3.70 o                         
  -6  10   7         13.19          9.07         2.39 o                         
  -5  10   7          1.07         -1.23         1.64 o                         
  -4  10   7          5.17          9.75         3.10 o                         
  -3  10   7         13.28          5.77         4.74 o                         
  -2  10   7          7.95          2.64         3.31 o                         
  -1  10   7         43.73         31.57         4.57 o                         
   0  10   7         10.39         12.18         3.27 o                         
   1  10   7         45.92         47.74         5.14 o                         
   2  10   7        169.84        160.77         8.39 o                         
   3  10   7         68.72         77.43         5.26 o                         
   4  10   7          1.63          0.32         4.48 o                         
   5  10   7         12.92         11.78         6.93 o                         
   6  10   7          0.07         -3.47         3.47 o                         
   7  10   7          0.62          0.15         5.54 o                         
   8  10   7          3.90         10.13         5.63 o                         
   9  10   7          9.13          7.79         5.89 o                         
  10  10   7          6.95          0.61         4.69 o                         
  11  10   7         30.09         30.63         6.14 o                         
  12  10   7          1.21         -3.39         9.77 o                         
  13  10   7          0.14         -7.08         7.42 o                         
  14  10   7          3.88         16.39         8.51 o                         
 -14  11   7         19.71          3.41         5.45 o                         
 -13  11   7          1.33          0.42         5.80 o                         
 -12  11   7         23.45         40.96         7.18 o                         
 -11  11   7          0.09          3.09         5.87 o                         
 -10  11   7          4.84         12.24         3.66 o                         
  -9  11   7         33.30         45.14         6.27 o                         
  -8  11   7          5.98          4.39         4.10 o                         
  -7  11   7          3.04          3.19         7.66 o                         
  -6  11   7        129.51        151.37         9.82 o                         
  -5  11   7         19.22         28.44         7.86 o                         
  -4  11   7         19.45         17.03         4.26 o                         
  -3  11   7         62.20         75.86         6.78 o                         
  -2  11   7          5.91          3.42         3.81 o                         
  -1  11   7         70.07         74.91         6.40 o                         
   0  11   7          1.14         -0.40         3.13 o                         
   1  11   7         13.74         13.94         3.42 o                         
   2  11   7          0.01          6.65         5.69 o                         
   3  11   7         97.46        119.29        12.52 o                         
   4  11   7          8.16         12.82         4.06 o                         
   5  11   7          0.47         -3.49         3.49 o                         
   6  11   7         93.32         93.69         7.84 o                         
   7  11   7          1.39          4.41         3.62 o                         
   8  11   7          3.05         10.12         5.97 o                         
   9  11   7         37.56         52.51         9.49 o                         
  10  11   7         11.51          1.65         4.93 o                         
  11  11   7          2.84          2.34         4.98 o                         
  12  11   7         23.17         24.29         9.91 o                         
  13  11   7          0.87          3.07         6.33 o                         
 -13  12   7          4.33          2.73         6.32 o                         
 -12  12   7          0.14          8.46         5.97 o                         
 -11  12   7          1.65         -3.61         4.66 o                         
 -10  12   7         23.11         26.61         7.62 o                         
  -9  12   7          3.40          6.39         6.04 o                         
  -8  12   7         37.74         41.90         6.07 o                         
  -7  12   7          6.72          1.45         3.82 o                         
  -6  12   7         18.38         28.63         5.67 o                         
  -5  12   7          5.28          5.38         4.31 o                         
  -4  12   7         27.77         21.12         4.85 o                         
  -3  12   7          1.65          2.33         4.83 o                         
  -2  12   7         38.90         33.00         5.00 o                         
  -1  12   7         17.56         18.07         3.98 o                         
   0  12   7          0.28          2.06         8.68 o                         
   1  12   7          2.92         -4.01        18.05 o                         
   2  12   7         62.97         60.84        12.83 o                         
   3  12   7          6.63         11.14         5.10 o                         
   4  12   7          1.73          8.31         4.89 o                         
   5  12   7         92.60         95.74         8.95 o                         
   6  12   7          1.31         -3.74         3.74 o                         
   7  12   7          5.75         25.09         7.24 o                         
   8  12   7         44.97         58.57        11.46 o                         
   9  12   7          7.51          0.15         6.40 o                         
  10  12   7         16.72         24.46         9.18 o                         
  11  12   7         11.20         22.96        11.61 o                         
  12  12   7          1.32         -8.41         8.41 o                         
 -11  13   7         12.15          5.77         7.40 o                         
 -10  13   7          3.60          9.33         6.54 o                         
  -9  13   7          5.00          6.47         6.82 o                         
  -8  13   7          1.61          0.05         5.73 o                         
  -7  13   7          0.02         -2.72         4.49 o                         
  -6  13   7          8.75          7.59         4.26 o                         
  -5  13   7          1.01          2.06         4.58 o                         
  -4  13   7         30.01         20.29         4.64 o                         
  -3  13   7         62.73         63.55         6.57 o                         
  -2  13   7         18.00         19.21         7.18 o                         
  -1  13   7         31.08         27.73        11.98 o                         
   0  13   7          0.80          2.92         6.71 o                         
   1  13   7          2.84         -1.19        10.75 o                         
   2  13   7          8.59         17.45         4.79 o                         
   3  13   7          3.67          2.28         4.11 o                         
   4  13   7         12.91          9.70         6.08 o                         
   5  13   7          5.83          5.60         5.17 o                         
   6  13   7          3.71          7.79         6.54 o                         
   7  13   7          6.57          8.31         8.06 o                         
   8  13   7          2.06         -7.25         8.63 o                         
   9  13   7          2.92         11.68         9.05 o                         
  10  13   7          0.34         -3.84         7.12 o                         
  11  13   7         22.02         12.55        10.79 o                         
  -9  14   7          3.86         -5.94         5.94 o                         
  -8  14   7         11.03         20.17         7.46 o                         
  -7  14   7          0.06          6.77         5.99 o                         
  -6  14   7          2.53         -6.55         6.55 o                         
  -5  14   7          5.95          5.49         4.52 o                         
  -3  14   7          7.92         18.37        10.42 o                         
  -2  14   7         20.13         26.07        11.86 o                         
  -1  14   7         32.16         47.58        14.12 o                         
   0  14   7          0.93         -0.23         9.84 o                         
   1  14   7          7.78          0.23         9.23 o                         
   2  14   7         43.44         52.88         8.55 o                         
   3  14   7          2.43         -6.41         6.41 o                         
   4  14   7          1.16         -8.36         8.36 o                         
   5  14   7         48.63         32.95        11.63 o                         
   6  14   7          7.17         10.50         9.00 o                         
   7  14   7          8.51         12.31         8.50 o                         
   8  14   7         70.45         82.44        17.11 o                         
   1  15   7          0.02          3.82         8.48 o                         
   2  15   7          0.62         -1.02         7.25 o                         
   3  15   7          0.03         -8.37         8.37 o                         
   0  16   7          2.07        -10.73        10.73 o                         
   1  16   7          0.05        -11.78        11.78 o                         
 -18   0   8          0.69          0.45         5.56 o                         
 -17   0   8         26.86         35.21         9.93 o                         
 -16   0   8         39.15         83.89        13.32 o                         
 -15   0   8          5.53          0.15         6.86 o                         
 -14   0   8          1.07          4.15         7.02 o                         
 -13   0   8        135.87        151.76        16.45 o                         
 -12   0   8          9.20         18.92         9.08 o                         
 -11   0   8        123.97        131.17        15.19 o                         
 -10   0   8         96.18        115.80         9.82 o                         
  -9   0   8         90.01         85.15         8.78 o                         
  -8   0   8          8.58         18.48         4.93 o                         
  -7   0   8        225.11        221.85        12.88 o                         
  -6   0   8         48.33         55.62         5.62 o                         
  -5   0   8        137.87        132.56         7.98 o                         
  -4   0   8         17.17         28.49         3.70 o                         
  -3   0   8         37.57         36.37         3.54 o                         
  -2   0   8        365.03        377.78         9.62 o                         
  -1   0   8        326.20        338.50         8.95 o                         
   0   0   8        511.71        480.60        11.21 o                         
   1   0   8        390.53        428.39        10.15 o                         
   2   0   8        949.51        961.87        13.40 o                         
   3   0   8        149.89        136.89         5.12 o                         
   4   0   8          8.03         40.44         8.41 o                         
   5   0   8        376.75        367.04        13.43 o                         
   6   0   8         91.95         95.38         6.69 o                         
   7   0   8         81.10         90.33         6.63 o                         
   8   0   8        145.11        132.22         8.02 o                         
   9   0   8         88.22         77.77         6.19 o                         
  10   0   8        144.64        140.88         8.02 o                         
  11   0   8         24.68         19.38         5.45 o                         
  12   0   8          5.26         43.26         7.30 o                         
  13   0   8          0.34         -4.29         4.89 o                         
  14   0   8          4.26         -0.58         5.41 o                         
  15   0   8         18.39         30.81         9.07 o                         
  16   0   8          0.22         45.82        11.32 o                         
  17   0   8         18.22         16.08         8.43 o                         
  18   0   8          0.65          8.06         7.60 o                         
 -18   1   8          0.31         -2.66         6.62 o                         
 -17   1   8          0.25          0.15         4.90 o                         
 -16   1   8          2.42         -1.36         4.43 o                         
 -15   1   8          0.04          3.69         4.65 o                         
 -14   1   8          6.25          3.30         4.74 o                         
 -13   1   8         30.89         17.17         6.15 o                         
 -12   1   8          1.11          2.77         3.12 o                         
 -11   1   8          3.83          4.39         3.39 o                         
 -10   1   8          2.19         -0.47         4.15 o                         
  -9   1   8        133.66        129.48         6.30 o                         
  -8   1   8         42.22         44.07         4.00 o                         
  -7   1   8          3.45          3.28         2.71 o                         
  -6   1   8         70.74         67.96         4.24 o                         
  -5   1   8          2.06          2.35         1.93 o                         
  -4   1   8        292.06        300.54         7.45 o                         
  -3   1   8          3.92          4.45         1.99 o                         
  -2   1   8         13.34         12.21         1.78 o                         
  -1   1   8        253.23        248.68         5.23 o                         
   0   1   8        136.22        143.07         3.90 o                         
   1   1   8         44.47         48.67         2.38 o                         
   2   1   8         25.17         22.67         1.76 o                         
   3   1   8         30.80         30.65         2.43 o                         
   4   1   8         25.04         26.91         3.13 o                         
   5   1   8        281.74        242.65         8.02 o                         
   6   1   8         23.07         22.75         2.74 o                         
   7   1   8         11.77         10.38         2.46 o                         
   8   1   8          2.47          0.85         2.06 o                         
   9   1   8        210.28        210.43         7.45 o                         
  10   1   8         28.85         29.36         3.44 o                         
  11   1   8          2.55          4.69         2.66 o                         
  12   1   8          2.47          2.06         3.00 o                         
  13   1   8          0.04          3.43         3.57 o                         
  14   1   8          1.63          0.36         3.94 o                         
  15   1   8          4.61          1.81         4.20 o                         
  16   1   8          0.58         -0.97         4.84 o                         
  17   1   8          0.05          3.88        13.26 o                         
  18   1   8          0.43        -11.41        11.41 o                         
 -18   2   8          2.53         -6.78         6.78 o                         
 -17   2   8         18.69         18.92         5.99 o                         
 -16   2   8         22.18         19.22        12.55 o                         
 -15   2   8         35.91         28.08         8.61 o                         
 -14   2   8          4.71          5.10         8.59 o                         
 -13   2   8        112.80        137.11        11.18 o                         
 -12   2   8          2.79          2.43         2.71 o                         
 -11   2   8          7.62          3.47         4.44 o                         
 -10   2   8         31.36         27.94         3.52 o                         
  -9   2   8          5.48          2.95         2.69 o                         
  -8   2   8         17.95         19.95         3.49 o                         
  -7   2   8          0.21          0.25         2.93 o                         
  -6   2   8         13.75         12.48         2.33 o                         
  -5   2   8        123.74        120.61         4.99 o                         
  -4   2   8          7.13          4.80         1.86 o                         
  -3   2   8         71.99         66.90         3.67 o                         
  -2   2   8         57.08         63.09         3.75 o                         
  -1   2   8        132.70        129.13         4.22 o                         
   0   2   8        343.18        314.62         5.70 o                         
   1   2   8         18.98         18.27         1.99 o                         
   2   2   8       1286.38       1293.47        13.60 o                         
   3   2   8        323.39        290.60        11.35 o                         
   4   2   8         28.01         30.81         3.33 o                         
   5   2   8        435.08        432.90         9.32 o                         
   6   2   8          4.39          5.47         2.14 o                         
   7   2   8         17.56         16.41         2.91 o                         
   8   2   8          7.06          7.90         2.41 o                         
   9   2   8         56.48         58.43         4.26 o                         
  10   2   8         22.05         20.02         2.88 o                         
  11   2   8          6.48          2.39         2.24 o                         
  12   2   8         41.74         42.32         5.72 o                         
  13   2   8          0.29         -1.26         4.08 o                         
  14   2   8         30.06         38.51         5.77 o                         
  15   2   8          1.82         -3.71         3.71 o                         
  16   2   8          0.21          0.04         7.07 o                         
  17   2   8         13.25         -0.53         8.34 o                         
  18   2   8          5.64         23.97        10.74 o                         
 -18   3   8          4.95         -8.08         8.08 o                         
 -17   3   8         25.91         18.32         5.89 o                         
 -16   3   8          0.04          2.99         4.29 o                         
 -15   3   8          0.71          1.84         4.45 o                         
 -14   3   8          1.36          5.77         6.75 o                         
 -13   3   8         19.16         14.68         5.63 o                         
 -12   3   8          1.03          2.43         2.51 o                         
 -11   3   8          9.00         15.68         2.82 o                         
 -10   3   8         68.72         60.18         4.51 o                         
  -9   3   8        124.20        132.29         6.53 o                         
  -8   3   8         16.58         20.11         4.81 o                         
  -7   3   8          4.69          0.71         2.19 o                         
  -6   3   8          1.00          1.48         2.00 o                         
  -5   3   8        103.72        106.60         4.71 o                         
  -4   3   8          6.90          7.85         1.92 o                         
  -3   3   8         44.85         46.00         3.07 o                         
  -2   3   8        498.85        486.54        10.85 o                         
  -1   3   8        597.91        627.11        12.24 o                         
   0   3   8        139.81        159.43         6.25 o                         
   1   3   8        413.95        421.62         9.77 o                         
   2   3   8         23.54         23.73         2.00 o                         
   3   3   8          2.21          0.33         1.21 o                         
   4   3   8          5.42          6.41         1.97 o                         
   5   3   8        144.37        140.55         5.04 o                         
   6   3   8        116.44        106.85         4.14 o                         
   7   3   8          1.34          1.73         1.66 o                         
   8   3   8          2.19          1.95         1.50 o                         
   9   3   8        121.54        123.20         4.43 o                         
  10   3   8          2.85          4.30         2.86 o                         
  11   3   8         35.01         30.63         4.29 o                         
  12   3   8         35.31         29.97         4.98 o                         
  13   3   8         96.68         99.54         7.90 o                         
  14   3   8          1.26          1.39         3.79 o                         
  15   3   8          0.22         -0.22         4.49 o                         
  16   3   8          8.76          9.63         4.76 o                         
  17   3   8          4.28         13.41         7.77 o                         
  18   3   8          0.24         -3.19        11.57 o                         
 -18   4   8          1.21          5.42         8.31 o                         
 -17   4   8          2.25          6.59         6.61 o                         
 -16   4   8          1.52         20.12         6.14 o                         
 -15   4   8          5.70         -1.11         4.73 o                         
 -14   4   8          0.78         -5.83         6.01 o                         
 -13   4   8         21.52          4.72        13.16 o                         
 -12   4   8         12.16         12.80         7.87 o                         
 -11   4   8          0.32          0.32         2.57 o                         
 -10   4   8          7.78          8.62         2.57 o                         
  -9   4   8         75.23         71.48         5.78 o                         
  -8   4   8          2.72         28.52         6.23 o                         
  -7   4   8         29.36         26.77         3.42 o                         
  -6   4   8         54.10         51.60         4.08 o                         
  -5   4   8         75.38         72.27         4.22 o                         
  -4   4   8        237.55        241.97         5.28 o                         
  -3   4   8         26.10         24.09         2.01 o                         
  -2   4   8          0.09         -0.21         2.63 o                         
  -1   4   8          2.64          2.98         2.57 o                         
   0   4   8        544.57        552.10        11.84 o                         
   1   4   8        127.14        126.56         5.17 o                         
   2   4   8       1279.11       1300.53        17.10 o                         
   3   4   8         62.51         59.93         4.79 o                         
   4   4   8        104.98        113.66         3.99 o                         
   5   4   8        264.01        254.85         6.11 o                         
   6   4   8        271.04        273.38         7.77 o                         
   7   4   8          3.59          1.59         2.23 o                         
   8   4   8          3.87         28.72        26.69 o                         
   9   4   8         16.63         15.54         2.46 o                         
  10   4   8          1.27          1.71         2.20 o                         
  11   4   8          0.51         -0.57         3.40 o                         
  12   4   8          5.28          7.79         3.33 o                         
  13   4   8          5.86         10.47         5.62 o                         
  14   4   8          0.00         -4.67        12.49 o                         
  15   4   8          0.29         -0.50         8.92 o                         
  16   4   8          6.27         14.42        13.82 o                         
  17   4   8          1.43         -5.35         7.44 o                         
 -19   5   8          3.71         -2.30         7.69 o                         
 -18   5   8          0.15         -1.23         4.61 o                         
 -17   5   8          1.64          1.96         9.45 o                         
 -16   5   8          9.51         11.30         4.04 o                         
 -15   5   8          0.00          6.25         7.01 o                         
 -14   5   8         24.85         29.23         6.23 o                         
 -13   5   8         22.74         14.41         8.50 o                         
 -12   5   8          0.06          0.07         5.12 o                         
 -11   5   8         37.37         39.79         5.11 o                         
 -10   5   8          0.80         -0.02         3.37 o                         
  -9   5   8         12.87          8.97         3.70 o                         
  -8   5   8        199.22        192.83         6.95 o                         
  -7   5   8         25.18         23.73         2.99 o                         
  -6   5   8        146.98        154.51         5.34 o                         
  -5   5   8        470.24        421.81        12.13 o                         
  -4   5   8        620.45        621.57        10.71 o                         
  -3   5   8          0.52          0.93         2.55 o                         
  -2   5   8        308.33        279.69         7.91 o                         
  -1   5   8         10.83          5.75         2.35 o                         
   0   5   8        156.01        156.19         5.33 o                         
   1   5   8       1173.54       1176.79        16.82 o                         
   2   5   8         65.62         67.36         4.49 o                         
   3   5   8        131.27        142.17         6.75 o                         
   4   5   8         31.36         25.81         3.52 o                         
   5   5   8        465.65        473.12        12.47 o                         
   6   5   8         40.62         32.62         2.18 o                         
   7   5   8         35.11         40.88         2.71 o                         
   8   5   8         12.75         13.77         1.86 o                         
   9   5   8          0.27         -0.42         2.53 o                         
  10   5   8         67.53         64.48         4.76 o                         
  11   5   8         42.11         49.01         8.35 o                         
  12   5   8          5.07          2.15        11.08 o                         
  13   5   8         16.89         18.81         5.17 o                         
  14   5   8         18.91         12.50         5.51 o                         
  15   5   8          0.35         -5.52         5.52 o                         
  16   5   8         42.26         38.68         8.10 o                         
  17   5   8          0.26         13.85         5.37 o                         
 -18   6   8          9.05         -3.34         6.25 o                         
 -17   6   8          0.98         -4.59         4.59 o                         
 -16   6   8          2.79          7.93         4.99 o                         
 -15   6   8          3.50          4.36         3.93 o                         
 -14   6   8         31.58         34.03         5.40 o                         
 -13   6   8          0.10         -5.08         5.08 o                         
 -12   6   8         48.23         55.06         6.13 o                         
 -11   6   8          3.36          7.28         3.15 o                         
 -10   6   8          1.35         -1.20         2.83 o                         
  -9   6   8          1.51          1.88         3.01 o                         
  -8   6   8          8.36          8.24         3.28 o                         
  -7   6   8         53.78         52.35         3.98 o                         
  -6   6   8        411.18        428.42         9.29 o                         
  -5   6   8        584.01        578.34        13.10 o                         
  -4   6   8         18.82         20.05         4.32 o                         
  -3   6   8        133.94        142.61         8.40 o                         
  -2   6   8        121.36        120.32         6.80 o                         
  -1   6   8         31.54         30.68         3.55 o                         
   0   6   8        482.07        482.95        14.15 o                         
   1   6   8        501.64        502.56        14.14 o                         
   2   6   8        351.83        353.81        11.76 o                         
   3   6   8         85.32         87.70         6.21 o                         
   4   6   8         51.33         48.28         4.75 o                         
   5   6   8        267.05        279.55         7.01 o                         
   6   6   8         27.40         24.21         1.98 o                         
   7   6   8         16.30         11.28         3.34 o                         
   8   6   8          5.63          7.15         2.13 o                         
   9   6   8          2.35          1.91         5.61 o                         
  10   6   8          8.18         27.14         7.25 o                         
  11   6   8          3.62          6.61         6.34 o                         
  12   6   8         43.15         32.04        12.71 o                         
  13   6   8          0.07         -3.59         6.75 o                         
  14   6   8         12.13          9.90         5.30 o                         
  15   6   8          5.73         -5.37         5.37 o                         
  16   6   8          0.17         -5.11         5.11 o                         
  17   6   8          2.69         -7.09         7.09 o                         
 -18   7   8          0.26         -7.12         7.12 o                         
 -17   7   8          0.04        -10.41        10.41 o                         
 -16   7   8          1.05         -3.46         8.80 o                         
 -15   7   8          0.00         -2.30         3.76 o                         
 -14   7   8          0.46          6.28         6.16 o                         
 -13   7   8          5.88         14.56         4.11 o                         
 -12   7   8          0.64          1.70         3.28 o                         
 -11   7   8          6.11          5.06         3.48 o                         
 -10   7   8         17.46         12.46         3.67 o                         
  -9   7   8         96.46         97.99         7.33 o                         
  -8   7   8         73.41         77.23         5.02 o                         
  -7   7   8        206.65        195.19         6.98 o                         
  -6   7   8          1.75          6.48         1.41 o                         
  -5   7   8        202.87        175.80         6.88 o                         
  -4   7   8         12.82         27.59         5.72 o                         
  -3   7   8        379.67        392.31        11.86 o                         
  -2   7   8          0.68          5.30         3.24 o                         
  -1   7   8        142.77        143.52         8.13 o                         
   0   7   8         92.60         90.63         6.61 o                         
   1   7   8         14.20         10.36         3.42 o                         
   2   7   8         13.73         15.67         3.65 o                         
   3   7   8          1.33          2.23         3.00 o                         
   4   7   8        111.78        109.99         6.38 o                         
   5   7   8         10.26         12.03         3.30 o                         
   6   7   8         10.55          7.31         3.50 o                         
   7   7   8         36.88         41.23         6.05 o                         
   8   7   8          3.30         -4.12         4.12 o                         
   9   7   8         29.73         38.78         9.15 o                         
  10   7   8         13.78         16.22         4.55 o                         
  11   7   8         22.61         22.99         4.91 o                         
  12   7   8         21.25         16.77         9.33 o                         
  13   7   8         34.65         45.82         9.11 o                         
  14   7   8          3.33         -6.77         6.77 o                         
  15   7   8          0.03          9.17         7.46 o                         
 -17   8   8         10.07         -1.79        17.54 o                         
 -16   8   8          2.40         -8.74         8.91 o                         
 -15   8   8         22.82          3.60         7.86 o                         
 -14   8   8          0.53          6.91         4.14 o                         
 -13   8   8         36.24         35.68         5.40 o                         
 -12   8   8          0.27         -0.20         3.51 o                         
 -11   8   8          0.55         -3.55         3.55 o                         
 -10   8   8         86.40         87.45         7.21 o                         
  -9   8   8          7.90         11.29         3.48 o                         
  -8   8   8         22.73         29.59         4.62 o                         
  -7   8   8          2.34         -1.69         2.01 o                         
  -6   8   8          9.80         12.65         2.06 o                         
  -5   8   8         18.94         20.96         4.58 o                         
  -4   8   8          5.75          7.39         3.30 o                         
  -3   8   8         70.06         67.12         5.36 o                         
  -2   8   8         27.42         38.47         5.34 o                         
  -1   8   8         34.50         36.84         4.77 o                         
   0   8   8          8.94          8.91         3.10 o                         
   1   8   8         15.04         17.89         3.64 o                         
   2   8   8         98.41        112.98         9.30 o                         
   3   8   8          1.35          1.46         2.95 o                         
   4   8   8         15.75         20.44         3.30 o                         
   5   8   8        185.17        184.04         6.13 o                         
   6   8   8         13.17         13.56         2.95 o                         
   7   8   8          0.77          1.34         4.33 o                         
   8   8   8         47.70         47.48         6.63 o                         
   9   8   8          3.36          0.29         7.09 o                         
  10   8   8         15.76         24.25         5.18 o                         
  11   8   8          8.24          2.63         3.75 o                         
  12   8   8         25.36         22.45         7.87 o                         
  13   8   8          6.79         14.04         6.23 o                         
  14   8   8          0.06          8.81         6.43 o                         
  15   8   8          4.33          2.02         6.43 o                         
  16   8   8          2.06         17.50         8.10 o                         
 -16   9   8          0.02          2.29         6.79 o                         
 -15   9   8          2.18          2.11         6.49 o                         
 -14   9   8          0.11          6.95         7.35 o                         
 -13   9   8          4.86          1.64         3.69 o                         
 -12   9   8          3.15         -5.48         9.46 o                         
 -11   9   8          0.05          0.82         3.36 o                         
 -10   9   8          0.17          1.18         3.17 o                         
  -9   9   8          1.17         -3.23         4.22 o                         
  -8   9   8          8.34          3.47         3.67 o                         
  -7   9   8          0.53          3.58         3.59 o                         
  -6   9   8          2.17         -0.15         3.47 o                         
  -5   9   8          6.28          6.67         4.26 o                         
  -4   9   8          0.86         -1.76         2.92 o                         
  -3   9   8          2.88         -0.94         2.99 o                         
  -2   9   8          0.31         -3.48         3.48 o                         
  -1   9   8         37.97         39.00         5.00 o                         
   0   9   8          2.05          3.50         3.13 o                         
   1   9   8         40.65         35.93         4.47 o                         
   2   9   8         24.51         27.63         4.47 o                         
   3   9   8         15.76         15.21         4.48 o                         
   4   9   8          0.82          1.44         7.45 o                         
   5   9   8         16.35         21.35         8.86 o                         
   6   9   8         22.11         24.94         4.18 o                         
   7   9   8         30.03         17.33         6.50 o                         
   8   9   8          0.73         -4.43         4.43 o                         
   9   9   8          5.18         16.49         5.22 o                         
  10   9   8          8.56         14.77         4.91 o                         
  11   9   8          5.59          8.53         6.87 o                         
  12   9   8          0.06         10.68        12.84 o                         
  13   9   8         11.87         21.72         9.57 o                         
  14   9   8          2.49         21.03         8.39 o                         
  15   9   8          0.09         -7.19         7.19 o                         
 -15  10   8          0.21         -5.95         6.94 o                         
 -14  10   8          5.47         -1.34         6.12 o                         
 -13  10   8         14.49          9.21         7.86 o                         
 -12  10   8         15.82         16.72         7.81 o                         
 -11  10   8         10.29          2.85         4.91 o                         
 -10  10   8         41.30         49.76         7.69 o                         
  -9  10   8          0.73          3.19         4.37 o                         
  -8  10   8         10.08          1.70         5.98 o                         
  -7  10   8         52.63         60.81         6.79 o                         
  -6  10   8          9.47          9.78         3.54 o                         
  -5  10   8         36.76         42.04         5.51 o                         
  -4  10   8         21.89         17.13         8.21 o                         
  -3  10   8         16.18         25.61         4.48 o                         
  -2  10   8         17.84         23.56         4.48 o                         
  -1  10   8         56.11         69.15         6.35 o                         
   0  10   8         69.78         77.43         6.71 o                         
   1  10   8          6.79         14.04         3.67 o                         
   2  10   8         84.24         90.75         7.20 o                         
   3  10   8          5.36          9.14         6.53 o                         
   4  10   8          0.56         -2.50         3.08 o                         
   5  10   8         51.35         59.52         6.05 o                         
   6  10   8         10.44         10.91         9.04 o                         
   7  10   8          9.03         14.93         5.88 o                         
   8  10   8         64.62         76.27        10.24 o                         
   9  10   8          0.21         -8.02         8.50 o                         
  10  10   8         21.36         26.66         6.07 o                         
  11  10   8          0.02         18.23         9.73 o                         
  12  10   8          6.70         -5.34         7.83 o                         
  13  10   8          6.41         -0.78         7.97 o                         
  14  10   8          2.90          1.02         5.85 o                         
 -14  11   8         13.52         29.23        10.43 o                         
 -13  11   8          4.90          3.37         6.63 o                         
 -12  11   8          0.02          2.93         6.72 o                         
 -11  11   8          0.58          1.95         4.51 o                         
 -10  11   8          3.36          5.93         5.04 o                         
  -9  11   8          8.08         10.66         5.60 o                         
  -8  11   8          0.13          1.51         4.06 o                         
  -7  11   8          5.59         -2.43         7.98 o                         
  -6  11   8          8.17          4.47         3.75 o                         
  -5  11   8         25.34         22.57         4.86 o                         
  -4  11   8          2.25          2.32         4.92 o                         
  -3  11   8         23.40         27.05         5.42 o                         
  -2  11   8         31.81         34.10         5.34 o                         
  -1  11   8         73.94         66.99         6.36 o                         
   0  11   8          4.39         -1.32         3.15 o                         
   1  11   8         17.16         32.05        18.63 o                         
   2  11   8          0.41          1.03         7.82 o                         
   3  11   8          0.10         -5.30         5.30 o                         
   4  11   8        101.11        115.82         8.84 o                         
   5  11   8         31.26         37.31        11.96 o                         
   6  11   8          1.26          5.12        14.59 o                         
   7  11   8          1.10          7.06         6.50 o                         
   8  11   8          3.82          1.81         7.98 o                         
   9  11   8          0.05          2.38         7.69 o                         
  10  11   8         14.81          5.20         8.22 o                         
  11  11   8         11.82          4.14         7.67 o                         
  12  11   8          0.80         -9.63         9.63 o                         
  13  11   8         16.24          6.88         7.41 o                         
 -12  12   8          0.00         -4.86         6.45 o                         
 -11  12   8          0.01         -4.29         7.37 o                         
 -10  12   8         10.40          6.78         6.88 o                         
  -9  12   8          5.29         -7.14         7.14 o                         
  -8  12   8         31.62         27.64         5.86 o                         
  -7  12   8          4.95          4.68         4.95 o                         
  -6  12   8          2.74         -4.37         4.37 o                         
  -5  12   8         31.10         30.40         5.24 o                         
  -4  12   8          7.32         10.31         4.00 o                         
  -3  12   8         39.36         40.61         5.94 o                         
  -2  12   8          2.49          4.47         3.66 o                         
  -1  12   8         41.43         41.01         8.47 o                         
   0  12   8          4.89         -0.51         5.78 o                         
   1  12   8         15.75         16.14         9.73 o                         
   2  12   8         10.13          6.53         5.68 o                         
   3  12   8          1.15         -4.76         4.76 o                         
   4  12   8          9.43         17.12         7.09 o                         
   5  12   8         23.99         23.58         7.40 o                         
   6  12   8          2.39          0.47         6.62 o                         
   7  12   8         14.79         13.83         8.98 o                         
   8  12   8         12.15         -9.68         9.68 o                         
   9  12   8          1.47         30.21        10.34 o                         
  10  12   8          0.02         -7.09        16.97 o                         
  11  12   8          2.22        -11.26        11.26 o                         
 -11  13   8          0.35         -0.87         7.02 o                         
  -9  13   8          3.47         -0.58         6.47 o                         
  -8  13   8          0.20         -6.36         6.36 o                         
  -7  13   8          1.82         -7.13         7.13 o                         
  -6  13   8         17.72         20.87         6.63 o                         
  -5  13   8          1.68          5.87         4.84 o                         
  -4  13   8          8.87         33.01        12.08 o                         
  -3  13   8          3.22         -1.05         5.95 o                         
  -2  13   8         76.53        106.68        13.38 o                         
  -1  13   8          1.12         17.46         8.40 o                         
   0  13   8          2.14          0.60         6.06 o                         
   1  13   8         54.76         54.97        10.17 o                         
   2  13   8         21.29         25.11         6.69 o                         
   3  13   8          7.68         -3.30         7.41 o                         
   4  13   8         49.61         60.10        13.68 o                         
   5  13   8          1.67          1.19         7.57 o                         
   6  13   8         56.89         49.37        13.20 o                         
   7  13   8         11.19         33.32        12.35 o                         
   8  13   8         12.48         13.06         9.78 o                         
   9  13   8          0.00        -10.77        10.77 o                         
   3  14   8          1.21         -9.21        10.94 o                         
 -16   1   9          0.86         -1.45         4.95 o                         
 -15   1   9          0.13          5.64         4.70 o                         
 -14   1   9          3.55          4.73         5.01 o                         
 -13   1   9          2.36          2.72         5.66 o                         
 -12   1   9          0.23         -1.06         3.40 o                         
 -11   1   9          2.59         -2.63         3.32 o                         
 -10   1   9         17.99         23.39         3.92 o                         
  -9   1   9         59.05         67.09         7.34 o                         
  -8   1   9         11.13         18.49         3.45 o                         
  -7   1   9          2.11          4.80         2.52 o                         
  -6   1   9        291.01        315.49        11.06 o                         
  -5   1   9         34.79         33.03         3.28 o                         
  -4   1   9        165.48        159.28         5.18 o                         
  -3   1   9         20.82         20.45         2.52 o                         
  -2   1   9        568.52        558.70        10.66 o                         
  -1   1   9        119.99        110.89         3.74 o                         
   0   1   9         70.54         68.57         2.97 o                         
   1   1   9        750.21        727.65         8.67 o                         
   2   1   9          0.16          0.18         1.48 o                         
   3   1   9        123.52        129.28         4.54 o                         
   4   1   9          4.58          3.61         2.90 o                         
   5   1   9          5.42          5.91         2.99 o                         
   6   1   9          6.90          6.69         2.65 o                         
   7   1   9          3.69          2.71         2.75 o                         
   8   1   9         28.35         29.75         3.76 o                         
   9   1   9         10.66          9.83         3.05 o                         
  10   1   9         17.35         17.81         4.60 o                         
  11   1   9         12.70         14.10         3.37 o                         
  12   1   9          2.52          2.32         3.13 o                         
  13   1   9         28.98         34.81         4.73 o                         
  14   1   9          3.63          6.47         5.28 o                         
  15   1   9          0.07         -5.31         5.31 o                         
 -16   2   9          0.04          0.80         4.93 o                         
 -15   2   9          2.72          8.05         5.37 o                         
 -14   2   9         44.28         48.81         8.07 o                         
 -13   2   9         12.18          8.59         4.63 o                         
 -12   2   9          5.67          2.09         3.34 o                         
 -11   2   9          1.35          1.56         3.33 o                         
 -10   2   9          3.93          3.19         2.87 o                         
  -9   2   9        119.69        123.78         7.46 o                         
  -8   2   9         16.74         20.87         4.44 o                         
  -7   2   9          2.80          7.51         3.77 o                         
  -6   2   9          0.01         -1.03         2.53 o                         
  -5   2   9        213.40        210.30         6.80 o                         
  -4   2   9        100.09         92.39         4.25 o                         
  -3   2   9         36.86         38.93         2.98 o                         
  -2   2   9          5.55          4.41         1.54 o                         
  -1   2   9         36.21         40.22         2.53 o                         
   0   2   9          2.25          2.28         1.04 o                         
   1   2   9         77.97         77.97         3.62 o                         
   2   2   9          0.13          0.60         1.39 o                         
   3   2   9          1.75         -0.20         1.43 o                         
   4   2   9        137.40        145.81         6.15 o                         
   5   2   9         43.07         57.77         4.26 o                         
   6   2   9          0.52         -0.38         2.71 o                         
   7   2   9         36.66         33.81         3.89 o                         
   8   2   9         44.90         42.37         4.05 o                         
   9   2   9         92.14         83.31         5.48 o                         
  10   2   9         51.79         58.28         5.22 o                         
  11   2   9          2.81          2.48         3.02 o                         
  12   2   9          5.21         12.54         4.26 o                         
  13   2   9          0.29          1.50         9.13 o                         
  14   2   9          0.58          3.57         6.76 o                         
  15   2   9          4.30         -0.32         6.41 o                         
  16   2   9          0.03         -5.89         5.89 o                         
 -16   3   9          2.74         -8.40         8.40 o                         
 -15   3   9          0.99         13.53         9.17 o                         
 -14   3   9          0.11          3.18         8.94 o                         
 -13   3   9         14.26         11.32        11.02 o                         
 -12   3   9         27.77         50.29         8.02 o                         
 -11   3   9         28.89         29.53         4.00 o                         
 -10   3   9         16.24         13.86         4.15 o                         
  -9   3   9        260.50        272.71         9.72 o                         
  -8   3   9        125.13        125.70         8.06 o                         
  -7   3   9          4.34         -0.11         3.00 o                         
  -6   3   9          0.04          7.98         2.88 o                         
  -5   3   9          0.04         -0.26         2.29 o                         
  -4   3   9         91.55        102.27         5.17 o                         
  -3   3   9        198.17        222.71         9.51 o                         
  -2   3   9        387.00        386.67        10.29 o                         
  -1   3   9        159.79        154.06         5.79 o                         
   0   3   9         96.09        104.27         4.52 o                         
   1   3   9          6.41          5.38         1.79 o                         
   2   3   9        138.85        110.66         4.08 o                         
   3   3   9         33.95         34.18         2.33 o                         
   4   3   9          2.73          0.07         1.88 o                         
   5   3   9        135.99        129.79         5.88 o                         
   6   3   9        213.28        202.08         6.71 o                         
   7   3   9         11.51         13.49         2.70 o                         
   8   3   9          0.78          1.76         3.01 o                         
   9   3   9         24.69         44.44         6.13 o                         
  10   3   9          1.61          2.68         5.24 o                         
  11   3   9          2.23         10.88        10.46 o                         
  12   3   9          0.94          3.85         5.24 o                         
  13   3   9         10.37         12.93         4.86 o                         
  14   3   9          3.84          8.82         4.99 o                         
  15   3   9          0.85          8.10         4.74 o                         
  16   3   9          0.83         -4.17         5.23 o                         
  17   3   9          3.58         13.31         7.04 o                         
 -16   4   9          0.02         -6.43         6.43 o                         
 -15   4   9          0.82         -2.69         6.52 o                         
 -14   4   9          1.64         -3.39         4.76 o                         
 -13   4   9          7.09         11.30         4.76 o                         
 -12   4   9         13.85          5.06         8.17 o                         
 -11   4   9         25.06         23.10         6.45 o                         
 -10   4   9         10.97         16.62         3.13 o                         
  -9   4   9         22.00         18.73         4.48 o                         
  -8   4   9        105.23        104.18         6.06 o                         
  -7   4   9        132.55        148.16         6.29 o                         
  -6   4   9        141.43        148.68         6.59 o                         
  -5   4   9        170.16        163.87         6.53 o                         
  -4   4   9         66.61         61.55         3.43 o                         
  -3   4   9        125.43        122.42         7.13 o                         
  -2   4   9         83.57         83.24         5.22 o                         
  -1   4   9         27.34         22.99         3.44 o                         
   0   4   9         46.98         49.46         4.18 o                         
   1   4   9          2.27          2.23         2.43 o                         
   2   4   9          4.43          0.68         1.98 o                         
   3   4   9         49.00         48.67         3.00 o                         
   4   4   9          6.62          3.97         1.52 o                         
   5   4   9        210.35        212.42         7.66 o                         
   6   4   9          6.58          4.90         2.24 o                         
   7   4   9         62.70         61.41         3.69 o                         
   8   4   9         56.89         60.08         4.44 o                         
   9   4   9         56.78         70.56         9.69 o                         
  10   4   9         38.09         40.59         8.05 o                         
  11   4   9          3.04          2.20         6.03 o                         
  12   4   9         39.25         37.99        18.50 o                         
  13   4   9         21.01         30.07         7.52 o                         
  14   4   9          2.39          7.66         5.21 o                         
  15   4   9          0.32         -4.93         4.93 o                         
  16   4   9          1.20         -7.71         7.71 o                         
 -18   5   9          0.03         24.12        10.40 o                         
 -17   5   9          3.06         -9.95         9.95 o                         
 -16   5   9          1.73          3.82         7.50 o                         
 -15   5   9          1.04         -4.68         4.68 o                         
 -14   5   9          3.05         -9.64        13.29 o                         
 -13   5   9          6.66         11.06         5.19 o                         
 -12   5   9          1.23          2.86         4.99 o                         
 -11   5   9         39.48         42.03         9.80 o                         
 -10   5   9         23.76         25.49         4.32 o                         
  -9   5   9         30.86         20.84         3.98 o                         
  -8   5   9         62.05         55.93         4.24 o                         
  -7   5   9         32.23         33.91         3.05 o                         
  -6   5   9         28.01         33.81         2.81 o                         
  -5   5   9         83.42         87.64         5.20 o                         
  -4   5   9         49.79         50.05         5.60 o                         
  -3   5   9        330.61        330.33        12.30 o                         
  -2   5   9          0.01         -1.55         3.41 o                         
  -1   5   9         14.08          6.79         3.60 o                         
   0   5   9        108.63        102.94         5.50 o                         
   1   5   9         72.69         75.58         5.39 o                         
   2   5   9         22.19         21.81         3.42 o                         
   3   5   9         85.26         79.59         5.39 o                         
   4   5   9         36.83         34.98         5.24 o                         
   5   5   9         15.25         12.89         3.20 o                         
   6   5   9          0.14          0.53         3.08 o                         
   7   5   9          0.35         -0.45         2.75 o                         
   8   5   9         46.23         59.44         4.73 o                         
   9   5   9          5.01          3.72         4.92 o                         
  10   5   9          0.02          1.22         5.53 o                         
  11   5   9          2.64         -3.43        10.07 o                         
  12   5   9          4.26         -1.30         5.57 o                         
  13   5   9          9.04         16.20        13.50 o                         
  14   5   9          3.28         -0.64         5.58 o                         
  15   5   9          0.06         -1.13         5.62 o                         
  16   5   9          0.22         -5.12         8.02 o                         
 -17   6   9          7.18         19.52         7.99 o                         
 -16   6   9          1.06         12.17         5.27 o                         
 -15   6   9          5.37          0.79         7.47 o                         
 -14   6   9         12.70         11.07         4.15 o                         
 -13   6   9          4.57         11.94         3.75 o                         
 -12   6   9          7.72          2.90         3.90 o                         
 -11   6   9          3.71          5.23         3.89 o                         
 -10   6   9         11.24          9.30         3.59 o                         
  -9   6   9         34.71         35.43         4.83 o                         
  -8   6   9          0.29          0.39         3.47 o                         
  -7   6   9          3.28         -0.15         2.58 o                         
  -6   6   9         13.01         14.91         2.98 o                         
  -5   6   9         27.97         29.21         3.81 o                         
  -4   6   9          8.29         -4.66         4.66 o                         
  -3   6   9        500.06        557.81        20.24 o                         
  -2   6   9        260.22        271.11        11.69 o                         
  -1   6   9          1.24          1.75         3.58 o                         
   0   6   9         40.18         36.91         5.08 o                         
   1   6   9        257.37        274.71        11.18 o                         
   2   6   9         18.53         17.04         3.72 o                         
   3   6   9         48.14         54.15         5.36 o                         
   4   6   9          0.53          2.06         2.72 o                         
   5   6   9         24.83         32.16         3.95 o                         
   6   6   9          0.80          2.53         3.07 o                         
   7   6   9         19.17         17.37         3.25 o                         
   8   6   9         32.74         33.56         5.36 o                         
   9   6   9         31.27         36.19        14.13 o                         
  10   6   9          2.99         11.30         6.07 o                         
  11   6   9          4.52         13.41        13.76 o                         
  12   6   9         19.58         23.14        14.27 o                         
  13   6   9          6.32         23.10         9.89 o                         
  14   6   9          0.07          4.42         7.12 o                         
  15   6   9          4.97         -6.83         6.83 o                         
  16   6   9          3.06         -9.03         9.03 o                         
 -15   7   9          2.73         -5.45         7.75 o                         
 -14   7   9          2.64          0.37         6.64 o                         
 -13   7   9          9.70         13.46         4.24 o                         
 -12   7   9          1.66          7.05         4.64 o                         
 -11   7   9          0.22         -3.44         3.44 o                         
 -10   7   9         24.47         20.80         4.68 o
[truncated: 82,945 more chars]
